# Supplementary material for: Multiplex generation and single-cell analysis of structural variants in mammalian genomes
Source: Science. Author manuscript; Available in PMC 2025 Mar 24. (PMC11931979; doi:10.1126/science.ado5978)
Supplement: Supplementary Tables [file NIHMS2066299-supplement-Supplementary_Tables.zip]

Archive with 1 entries (1 files):
- science.ado5978_tables_s1_to_s20.xlsx
