# Supplementary material for: Multiplex generation and single-cell analysis of structural variants in mammalian genomes
Source: Science. Author manuscript; Available in PMC 2025 Mar 24. (PMC11931979; doi:10.1126/science.ado5978)
Supplement: Supplementary Tables [file NIHMS2066299-supplement-Supplementary_Tables.zip › science.ado5978_tables_s1_to_s20.xlsx]

## Sheet: TableS1-Primers
Primer	Sequence
oSP990_CS1_F	TTGCTAGGACCGGCCTTAAAGC
oSP993_CS2_R	CCTTAGCCGCTAATAGGTGAGC
oJBL043	CGTTCGCCGACTACCCC
oJBL044	GAAGAGTTCTTGCAGCTCGGT
oJBL276	AAATGGTTCGTACAGCAGCG
oJBL277	GGTTCAATTCAACGTCATGGGT
oJBL280	CACAGTGCCTCTGAGCTTCC
oJBL281	GGTCAGGACAAGGAGGTCAC
oSP1012_IST_RT_TruSeqR2	GTGACTGGAGTTCAGACGTGTGCTCTTCCGATCTNNNNNNNN
oSP1013_TruSeq_R	GTGACTGGAGTTCAGACGTGTGCTCTTCCGATCT
oSP1008_996_CS2_Nextera1_10N_F	TCGTCGGCAGCGTCAGATGTGTATAAGAGACAG NNNNNNNNNN CCTTAGCCGCTAATAGGTGAGC
oSP1021_1014_CS1_Nextera1_10N_F	TCGTCGGCAGCGTCAGATGTGTATAAGAGACAG NNNNNNNNNN TTGCTAGGACCGGCCTTAAAGC
oSP997_CS1_TruSeq2_R	GTGACTGGAGTTCAGACGTGTGCTCTTCCGATC TTGCTAGGACCGGCCTTAAAGC
oSP1022_CS2_TruSeq_R	GTGACTGGAGTTCAGACGTGTGCTCTTCCGATCT CCTTAGCCGCTAATAGGTGAGC
oSP1061_FeaturecDNA_Primer1	TCGTCGGCAGCGTCAGATGTGTATAAGAGACAG
oSP1059_CS2_SpikeIn	GGGGGGTTTTTTTTTTCCTTAGCC
oSP1060_CS1_SpikeIn	GGGGGGTTTTTTTTTTGCTAGGAC

## Sheet: TableS2-Cre-mES-parental-ins
chrom	pos	strand	real_barcode1 (CS2 barcode)	real_barcode2 (CS1 barcode)	true_allele
chr1	3237259	bottom-CS1	ACTGGTATCATAGAGGAATG	GGATAGAAAATGGCCTGGTC	bl6
chr1	3310574	top-CS2	GAATTGGTCATATGTGGGCA	ATGGAGCGCAATAAATGCCC	bl6
chr1	4660494	top-CS2	CCTGTTGTGTTTCAATGATT	CTGGAATCCCCAACCTCGCA	cast
chr1	4976548	bottom-CS1	TGGGTAGTGGCCACGTGTTC	ACCTGTAAGCTGGAGCAGGA	cast
chr1	7126502	bottom-CS1	TCAGCGTTCCGTTCCCATTA	GCAACGAGACACTTACGACA	cast
chr1	7247531	top-CS2	TAGTTATAAGAGGAAAGGTT	GTGCCGTAAAGCCTGTTGAG	cast
chr1	7603124	top-CS2	TATTACGACCAAGGGGAGTG	CCCATGCCACTTATATCGGA	bl6
chr1	9572232	bottom-CS1	GATATGATTAATTCATAGTA	GATCACTTCGACCCACGAAT	bl6
chr1	9696985	bottom-CS1	TAGGATGTTGGGTTTTCAAT	CGCCATCATGAGAAGATTTC	bl6
chr1	9942858	bottom-CS1	GCGGTCAGATTGTCCCGAAC	CGCTAGATTACAAACATCTG	bl6
chr1	10168586	bottom-CS1	ACATTGCGGGTCGGAAATTA	GCTCAACAGAAACCCGAAAA	bl6
chr1	12746403	bottom-CS1	TCGTAAATTGGCCACGGTAG	TACAGCGACGCTTGAAACTC	bl6
chr1	12810658	top-CS2	TGCTCGTATGATGTTTGTTT	TACGCACGTAGATCACTCAT	bl6
chr1	13069760	top-CS2	TTCTAGTCTATGTTCTGAAG	TAAACCGACGGCATCCGGAA	cast
chr1	13336077	top-CS2	CGTAGAGTCAGTATATTTTG	CGACGGGCTTGCGTATCACC	cast
chr1	13651316	bottom-CS1	TTGGGAGCTCCTCCTGATTC	AACCGGGTTGTCACACGACA	cast
chr1	14411701	bottom-CS1	CGTTGTATGGTCCAATTAGA	ACACTTGCATGCTCACACCA	cast
chr1	14754826	bottom-CS1	CTTGAGGTTGGCTTCACAAA	ATGGGCAATACCCCCTATTA	bl6
chr1	14774018	top-CS2	GTCTTATTTGTTGTCGTTCA	TCGCGAGCCCAACCGTCACG	bl6
chr1	16563322	bottom-CS1	TTTATGTTAATTTACCAATA	CCCTAATACACTTGTCCGAA	cast
chr1	16564875	bottom-CS1	TTTTTGATTTTCTAGGTTTC	AGAACAAAAACACTAGGTGG	bl6
chr1	16565842	top-CS2	TATCAGGAACTTCTAGGACT	ACTTCATTCAAGATCGAGGC	bl6
chr1	16612326	bottom-CS1	CACCTTCTCGTGTTGCTTGT	GAAACCACGTAAGGAGCTGC	noVariant
chr1	16825253	bottom-CS1	ACTAGTTCTGATAGACGCAC	ACGGGAGAGACCGCGTTCCG	bl6
chr1	17822678	bottom-CS1	AATCACGCTATGCCAATTCT	AAAACGTGAGCGAGCTTACT	bl6
chr1	18106328	top-CS2	ATGTATCTCATCCCTGGTGT	CGATAGCATCCGTAGGTTAC	bl6
chr1	19204558	top-CS2	TCGTGGGATTACAAGTGAAG	GGAAACTGAATTAACTTATA	bl6
chr1	19234779	bottom-CS1	CTTGAGGGGCGTGACTAAAT	TATATACACAAGAGCCGACG	noVariant
chr1	21014552	bottom-CS1	TGGTTAGTTTTTTAGTCCGA	TCCGGCCAGCACTGGAGACA	cast
chr1	21218911	top-CS2	ATCCGATTGGCCGCCATTGG	GCGCACCGTGAAGGCAACGC	cast
chr1	21247603	top-CS2	CGTATTGGATGGGCTCAAGG	ATCTGAATGTTCCCAGTTAA	bl6
chr1	21640697	bottom-CS1	TTAATATTAAAATTCTATGT	TCTCCCCGAACGCATTCCGC	cast
chr1	22294113	top-CS2	TTTTTTTCGTGGTACATACC	TGTCTTTAGAGAACCACCTA	cast
chr1	22484876	top-CS2	TGATGTCCGCGGTGTGTCAG	ACTCATCTCCATGATCATTT	cast
chr1	23256796	top-CS2	CGTCGTGATTTACGTCCGAA	TCTTGGTGACGCTTCATTCC	noVariant
chr1	23372841	top-CS2	GCATGCTGATAGTTCATGTA	ACCGCCAGAGCACTTAGGGA	cast
chr1	23665255	bottom-CS1	CGGTTTTTTATCTCCAAGAT	TGGTACTGAAACCCGTTACT	noVariant
chr1	24050784	bottom-CS1	GCATTTAGGGGTTAAGCCAT	TAGTGCAAAAGTCTAATACA	cast
chr1	24492185	top-CS2	GCATCTCATGGTTTAGTAGC	GACCGAAGGCGATGACCACG	cast
chr1	25227171	bottom-CS1	ACTCCGCTCCTAACAACTGC	TTGCTACACCCCCACCTGCA	cast
chr1	25244335	top-CS2	CTTAATTTATGAGTGTTTGA	TAACGATCGAACTCAACGTC	bl6
chr1	25455629	bottom-CS1	CTGTGTACGGCGCATTGGGT	ACGAACCCGGGTACAGCCAC	cast
chr1	26230136	top-CS2	GTCCTAGTGCGTCATCGTTA	GCAACCACAGGCCCCTCGCC	cast
chr1	26738256	top-CS2	AGTAGTTCTCTATCTCATTA	CCCCAACCCTTAAGAGACAG	bl6
chr1	27861373	bottom-CS1	GTGTTGAATGACCGCGCTCA	CACATTATACAGACACTATC	cast
chr1	28245767	bottom-CS1	AGCGTGGAAGTTGTTTTAGT	CGTAAAAAGAGACCAAATGA	noVariant
chr1	30017314	bottom-CS1	GACACGAATAGTCACGAAAA	AAACGGAGCAGCAATCCGAA	noVariant
chr1	30862903	top-CS2	CAGTGGATTGTTCCTAGCTT	TCATTCCTTCATGGACGCGG	noVariant
chr1	30905973	bottom-CS1	CAAAATCTCTTTATTTTTGT	TTTTTGTACTTGAGCGTCCA	noVariant
chr1	30948578	bottom-CS1	TCTTTTAGGGTCGGCAATGA	CCCTCTTTGGCACGCCCCCT	noVariant
chr1	31706457	bottom-CS1	TGTATGACTGTCTTAATATG	CGACGCTGCAATGCTTCGGA	noVariant
chr1	31968068	top-CS2	TACTTAGTGGGCGTTGGTCG	TGACGCTAGTCTTCATTAAC	noVariant
chr1	32569442	top-CS2	TGGCAAGTGAATTGTGATGT	CCCGCTAAGACCACTTAGTT	noVariant
chr1	33944203	top-CS2	TTGGATGTCTACTAAGCTTG	CTTCATACACCCCCCGGCAC	cast
chr1	34005761	bottom-CS1	GTTATATGTGCCCTTGGTGC	CTCAGTAGCATGTGCTGCGG	cast
chr1	34069167	bottom-CS1	GCAGATTCATTCTGTAAGAA	AAGTACAACTACTTTCATGT	bl6
chr1	34073548	bottom-CS1	TTCAGTCTCTTTTCTTTGAT	CTTCCCCCTAAAGTAAATCC	bl6
chr1	34142862	top-CS2	TTATGATGCTACTCTGTTTG	ATGTATAGATGAAAACGTCT	cast
chr1	34402720	top-CS2	GCTTTGATCCGTTGTTATAT	CCATCGACGCACTCTGCAGC	cast
chr1	34751562	bottom-CS1	ATACAAGTGGTAACAAAATT	TAACGATAACGACAGCATGT	bl6
chr1	35172070	top-CS2	GCGATAGGATTGCCAATGAT	AAATACTAAACTAAATATGC	bl6
chr1	35234370	bottom-CS1	GTTGCTATTCGTGCCTTCCG	CAGCGCCAAGAGTACGGCAT	cast
chr1	35681481	bottom-CS1	ATAATCGTTGTTCGATTTTA	GCCACCAAAGTACCCTAAAC	bl6
chr1	36059958	bottom-CS1	TTGGACCACTGGGCGGAGAC	CTTACGTGTATACTACCTAG	bl6
chr1	36064883	top-CS2	GATATAGCATTTATGATCGG	ATGTACCTTTAATGGCACCG	bl6
chr1	36238761	bottom-CS1	TCCATGGTGGCTCCCTACTG	CGATGCAGGATTCGCCGAAA	cast
chr1	36452085	bottom-CS1	AGAGTTTTCATTTGTTCGGT	CTTTCAATATTACACACATC	bl6
chr1	36800760	top-CS2	TAGTAAATAGTGAGAGCGTG	CAGCATCCGTAACAAACCTC	cast
chr1	36815163	bottom-CS1	ACTATATCTTTGTCTCTTGA	AGTGAGAAACACATGTAGTT	bl6
chr1	36844101	top-CS2	GTGCGAAATTACAGTTTCAT	GACCCGTACTACCATTCCCC	cast
chr1	36897440	bottom-CS1	GATGGATTTTCAGATTATAA	CCGTCTAATAAAGGCAATTT	noVariant
chr1	36902162	top-CS2	GTGTGCTATTACCTTCGCTA	ATATGGTAAGGTACACCTCT	bl6
chr1	37382216	bottom-CS1	GTAGAGGATTGAGAGGTGAT	CCCACCGGCCTTTCCCGACC	noVariant
chr1	39479779	bottom-CS1	TTTTTTGCGGGCACAAGTGT	AGGCCGTCCATCCTGGGTAA	bl6
chr1	39538669	top-CS2	TTTTTTGTCGGTTCAACAAG	TCCCCAAGCACTGTGCAAAA	cast
chr1	39619244	top-CS2	TCGATTGAAATGTTCTGAGT	AACGATGTTAACCAGATTAG	bl6
chr1	39924343	bottom-CS1	ACCGTTATAATTCACCATAT	CTCCCGAGCGGATACATCGC	noVariant
chr1	39971836	top-CS2	AAATATGGTTGGTCATGTTT	TACCAAGACCGCCAGTACCC	cast
chr1	40173872	bottom-CS1	TAAAGGCTCTTTATTTTGTA	CCACTCTGCCGACCCAAAAC	cast
chr1	42540144	top-CS2	TTTGTAATTATACTACGTGC	GGGTCCGGCACTTAACTTCG	noVariant
chr1	42900923	top-CS2	CTTTATCCCCTTTGTGTTTG	AAGCAAATCCCATCACTCCC	cast
chr1	43163050	bottom-CS1	CATTGGTTAATCCTTTTGCT	CTTCTAGCCTGGACAACTGA	noVariant
chr1	43723840	bottom-CS1	GAATGTATGGTGAGGGTTGG	ACGAGGACAGGCCCGTTGCA	bl6
chr1	43828315	bottom-CS1	GATTGTAGCGCTTGTGTATA	TTTCCAGCGCAGTATTACAA	cast
chr1	44174493	bottom-CS1	GTCGCTTGGAATTTTCGTTG	ACTAAGTCGGATATCTTAAA	cast
chr1	44650220	bottom-CS1	GCGGTGGATGTACAGTCTGA	GGCCCCAGCCGGAAGTGAAC	noVariant
chr1	44844726	top-CS2	ATAATTCAGTTTTATGTTAA	CATCAGAAACACGTAGCAAC	noVariant
chr1	45733388	top-CS2	CCGGAATCCCCGGTCTGGGC	GCCCTCCCTGCGACTCATCA	noVariant
chr1	46057136	bottom-CS1	ATGCATGTCTCGTCGGAAGT	AGCACACTGTCATCCAACAA	bl6
chr1	47057113	top-CS2	CGGGGAATATTAGTTGGTTT	AAATAACGAACACAAACATA	cast
chr1	48665370	top-CS2	TTGTTGCAAGTCCTTTCGCT	ATCGATGCGTGACTGAGTCA	bl6
chr1	49524615	bottom-CS1	TTTTGTTACGTCCATATGTG	CCCTCATACAGGTATGTATA	cast
chr1	51266286	top-CS2	TACGGTATTGGCTATTTTCT	ATAAACCTCGACCACCGAAA	cast
chr1	51747330	top-CS2	TTTAAGTATTTTTTTATGGC	CGCTTACCCGAGTATACTAT	cast
chr1	51820366	bottom-CS1	ATATTGTAAGGGAATTTATT	CTCTAAACCGATAAGTAACG	bl6
chr1	51905570	top-CS2	TACCTGAGCTAAATGGCTCT	AAAACCGGTACACGAGGGAT	bl6
chr1	52214215	top-CS2	TGATAGCCCTCATCTTGAAA	CGAGTCGCGGCTCACTCCTG	noVariant
chr1	53747345	top-CS2	ATATGGAGATTTATCTGGAT	AATACAAACATTAGAGTACA	bl6
chr1	53757906	top-CS2	ATGTTTTTACGAGTAAGTCT	TAACCACTTCCCTCACCTCC	cast
chr1	54538260	bottom-CS1	ATTTTGGATTAGTCCTCGTA	AGCCAGACCGGCCCCTCCGT	cast
chr1	54926777	top-CS2	ACAGAGGGCAGTCGTGCAAG	AACACCAAAATCGCTGGCGT	bl6
chr1	55017653	bottom-CS1	CTTTACTCTCCGTTGTCCTG	TATGTATGCGAATACATACT	inconclusive
chr1	55133144	top-CS2	GTTTGCTTCATTAACGAATT	CTAACATTCCCCGTTAATCA	noVariant
chr1	55146338	bottom-CS1	TGGGAGTTGGGACTGGTATT	ATTGTAATAGCTAAAATTAA	cast
chr1	55323128	top-CS2	CGTCAGGTAACCAAGTGCGT	ATCATAGCACCGCGCAAACC	noVariant
chr1	56008419	top-CS2	AAAGTCAGGAGGATGAACAG	GTCCGACCAGACCTTCACCC	bl6
chr1	56443453	top-CS2	CTGTCGTCGGTAAGAGGTTT	TTGTCCCATTTTCAGAGGAG	cast
chr1	56734210	top-CS2	TATAGTCTTCTTCGCTTTAT	TGCACGCCACTATAATGCAT	cast
chr1	56836484	bottom-CS1	GATTATAAGCCAAAGGATAA	GGCTGCTCATGAAGGTCGAA	bl6
chr1	58030330	bottom-CS1	ACTTTGCCTGTTTATCTTTC	GCTAACATTCCTGACTGAAC	cast
chr1	58503643	bottom-CS1	ATGTTTTTGGGTTAAGCGTG	TCCCCAAGCTACCCAGCCTC	bl6
chr1	58587031	top-CS2	TTTGTTGCTGTTTCGGGTGG	AAAAAGCTAAATCGTGCCAG	bl6
chr1	58916238	top-CS2	ACCCATATGGCGGTATGCTT	GTGCCAATATAAACGCCAGG	cast
chr1	59137737	bottom-CS1	GCATCTGTTCTATATCGAGC	CAATCAACATCTGCAATCTA	bl6
chr1	59665170	bottom-CS1	GGCCTAGTCGGGTACATCAA	GGACGAACTGTCAGGTAGCA	bl6
chr1	59697150	bottom-CS1	AATGATGTTACCGAGTGGGT	TGAAACTAAACTTCCACTTA	cast
chr1	60279311	top-CS2	TTGGAACCCTTAGGTGTTGC	TAAAGGGTTATGTATCTTAA	bl6
chr1	60369920	top-CS2	TTTCTATATTTGTTATTTTG	GCCGTGAATTCAGATATGAT	cast
chr1	60951247	bottom-CS1	CGCGAATGAACTGGTGATAG	CATCGAAAAACCTCACTCCC	noVariant
chr1	62372223	bottom-CS1	CAGGAGGATTCACCTACGCA	ACCCAGGTGACCGACAACAT	bl6
chr1	62383533	top-CS2	TACGATCTGGTGACGTGTAT	GGCTTTTATCAAGCACCCAG	bl6
chr1	62736938	bottom-CS1	GAGATTTTACATGTTAAGCT	AGCGGAAAAATCGCGCCCAA	cast
chr1	63082007	bottom-CS1	CTGTCCCCTTAAGGGTGGTT	ATATCCAGTTCACACGAAAC	bl6
chr1	63136265	top-CS2	CCGTTTTCAACTGTACCCTC	CGGCTATGACACGCCGACCT	cast
chr1	63166434	bottom-CS1	CTATTAGAATGGTTAATAAA	CGATGAGACAGGACGTGTGC	noVariant
chr1	63177718	top-CS2	CATTCTCTCATTCGAATGCA	CCATTAATTCTGGTTAGAGA	noVariant
chr1	64445297	bottom-CS1	AACGATATGTGTTAATAACG	CACGTAACAACAATTCCGAA	bl6
chr1	64731647	bottom-CS1	TATCGTATAGTGGTTCTTCC	CTGAAAGCCTGCTCCGAGAA	cast
chr1	64741893	top-CS2	GATCTCCTTATGCCTAGAGG	TCTAAAATCAGCCCCGACCT	noVariant
chr1	64780503	top-CS2	TTGGGAATTACTGGGTTCAT	CACTGCGACTAAACGTGACA	bl6
chr1	65075782	bottom-CS1	TACTGGTGTTGTGAGGAGGT	ACTTATAGATGCATCCCGGA	bl6
chr1	65183952	top-CS2	TGGGTTCTCGCTGTTCCTTT	GCCTTCATCTCAGGAATACT	noVariant
chr1	65266588	top-CS2	GTGAGCCATAGTACATCCTG	ACCATCCGTTAACAAATGAG	cast
chr1	66353357	top-CS2	GCTGTTCATTTTGATTCGTT	TCATGTCAAACGGGTCACAC	cast
chr1	66700433	bottom-CS1	GTAGCGATTTCAAATAAGAC	CTCATGTCGTCGCCCATTCC	cast
chr1	66702415	top-CS2	AGATTCCGTATTTTTATCTA	TTTCTGACCTCATCTACACT	bl6
chr1	66959166	bottom-CS1	CGTCCATTGTTGACGCTTTG	ACCACCCCTTCCAAACAAGC	cast
chr1	68047099	bottom-CS1	TTCACCTTTCGCTAGCGGCG	GCCAGCCCAAAACACGCGCC	noVariant
chr1	69153813	bottom-CS1	TGGATAGTTGGGGAACTCTC	CCTCCACCGAAACTAGCGCC	bl6
chr1	69667189	bottom-CS1	GTTAGGTACGCACTAATCCT	AAATGGACAAATAACTGAGA	cast
chr1	69688310	bottom-CS1	TTATCCTATGCTCCTGTGCC	CTACGCGGTCCCGCATGACT	bl6
chr1	69832148	top-CS2	TTCAGTCATAGATAATTATT	GACTCTGGACGCAACCAGAC	cast
chr1	70192688	top-CS2	TGGGAGACTCGATTTATATT	AGTACTAGAACACATACTCT	cast
chr1	71611045	bottom-CS1	AGAGAAGTATGTAAATTTGA	GCACTGCGTAACAAAGTACC	bl6
chr1	74260762	bottom-CS1	GTTGGAGGTTTTGGCATTCG	AAACCTTGCTTAACAACTTA	cast
chr1	74308398	top-CS2	CTGTTGGTACGGCGGATCCT	AAATGCACGATTAGAACAAC	bl6
chr1	74478889	bottom-CS1	GAGATTCTTCTGGGTGGCAA	CCAGTGTTCCCCATAAGGGC	cast
chr1	74481292	top-CS2	TTTCATGTCGGGTATGGATG	AACTTCCCTGTAGCAACCCC	bl6
chr1	74662442	bottom-CS1	GGGCCGTAATCGTTTTTCGG	TCAATAAACGCTGACGGTAA	noVariant
chr1	74676857	top-CS2	GAACTTGCGTTATGGGTTTG	CACTCATGCCACATAGTAAA	cast
chr1	74695584	bottom-CS1	ATTCGAGTAACCTCAAGACT	GAATGCCTAGGCTGTTCCCT	cast
chr1	75318561	top-CS2	ATACTGTTCGGTAACTATTA	CAGCTCATACAAGATTTCCT	noVariant
chr1	77512696	top-CS2	AAGGGTGGACTACATGATGT	GTCACTCCTCAGCTCCACGA	noVariant
chr1	78140841	bottom-CS1	TAAGTTTTTTCTGGATTTAT	AAAACATCCGTACGAACGAT	cast
chr1	78472806	top-CS2	GATATTCAGCAGGTGTGCTC	GTTTATCTGTTCACGAATTC	noVariant
chr1	79119091	bottom-CS1	TGTTGGCGAGTACATATGTT	AGACTATCGATTCGAAATAC	cast
chr1	80749893	top-CS2	TGTACATTATGGGGTTACCT	TTAGCCCGTTTACTAATGTC	cast
chr1	81587038	top-CS2	TCTATAGTGTTTCTTTACTC	AGTGGCGCAGCATGATCCGC	noVariant
chr1	82734753	bottom-CS1	CGGTGTCTGTCATTAGTCAA	TAACCATTACCTAAACTCAT	bl6
chr1	82845352	top-CS2	ATACATTGTGGCTTTCAGTT	GAACTGATGCCTATATTAAA	bl6
chr1	82850607	top-CS2	TTATCAGTTATTTGAACCTA	CATACCTCCAACGGGAAAGC	bl6
chr1	84022818	bottom-CS1	AATCATTCTAGTTCTTTTCT	CTTAGATGCAAACCACACCT	cast
chr1	84734092	bottom-CS1	TTATTTTGGATCTCGCTGCT	GATCTTCACGACACTCAAGT	cast
chr1	84860228	bottom-CS1	TCGTTCAAACAAATATGTCG	ACATACCCGACAATGCAGAC	bl6
chr1	84867590	bottom-CS1	GGATTATGTAAAGATTTGTC	CCAACCGAGACAAACTAGGC	noVariant
chr1	84871549	top-CS2	TGTATAACATGTTAGAAGGT	TCCCAACGGACGGAACACTC	noVariant
chr1	84910048	bottom-CS1	CCCTAATAAATTCATACCAC	CATCTTGCTACATAATAAAA	bl6
chr1	85844551	top-CS2	AAGTTTCTTCCTTAGGCCGT	CCAGTATGTGCACCAAAATA	noVariant
chr1	86081230	bottom-CS1	TCTGCAGAGGGCGTTCCCGT	CCCAGACCCTGCAACAAATG	cast
chr1	86464753	bottom-CS1	CAAATGAGGGTATGCGTTAA	TTCGGGGTTCGTTTCTATAA	bl6
chr1	86467687	bottom-CS1	ATGTGCTAAAATAGTCTGAA	GACTAACAAGGATTCATCCC	bl6
chr1	86496203	top-CS2	TGTGATTTCTTATGTGCCCG	CAGATGCGCCCCCGCCCGAT	cast
chr1	87674792	top-CS2	TTCATCAGATTATCGTGCTC	CGCGCTTCCCCCAAAACCCT	noVariant
chr1	87676872	top-CS2	TATCCGGTCACAATTGTACT	CCGTGAAGATTGAACACGGA	cast
chr1	87819831	bottom-CS1	TATTATTACAGTAGAAACAA	TACGATAGAATAAAGGGGAT	noVariant
chr1	88304165	top-CS2	GGGGGTCTGTAGTAGGGCGG	CTGAAAACCTGCCGCCGTGC	noVariant
chr1	88456947	bottom-CS1	ATACTATCTTAGAGGTGGAG	TACTAATAAATATTTACCCA	cast
chr1	88648477	bottom-CS1	TTCATTGAATTTATAAGTTA	AAAGTACTGAAAGAGTTCAA	bl6
chr1	89024930	bottom-CS1	GATCTTGGGGTAAATTTTTG	AGATACTATATCATAGCTCA	bl6
chr1	89686951	bottom-CS1	AAGCAACATGATATGTTGGG	TAGAGCAATATCCTCGAAGG	bl6
chr1	89876725	bottom-CS1	TGGCATCATTTAATTAGAAT	TGCCTTAGCCCAAAACGTGT	cast
chr1	91524807	top-CS2	TAGTATTAATATGCTAGTGT	GCGCATAAACAAAATAGATT	cast
chr1	91538547	bottom-CS1	TCATTTTGCCCACGTGTCTG	CACCCCAGCCCAGTTGTAAA	bl6
chr1	91777211	top-CS2	GTGGTGTTAAAAGGGTGACG	GTAGATCGTGCCAGCTCCCA	bl6
chr1	91786658	top-CS2	TTAGCGTCGATTGGCGGTCC	GCTATTGCACTCTCAGCAGA	noVariant
chr1	92262191	top-CS2	TTAAGTTGTCTCGCTAGTGG	CCCTCTCGTTGGCCTCAAGG	cast
chr1	92434261	top-CS2	GGGCCGAAGCGCATAGGGCT	GAGTAACCCTTCACCCTAGG	cast
chr1	93447315	top-CS2	TATCATCGGAAGTATGCCTG	GTAAAGCCCAACAGGCCTGG	bl6
chr1	93476378	top-CS2	TAATTATGTTCTGACGAGAA	AAGTCAATTGTAAGGATCAT	bl6
chr1	93793468	top-CS2	GACATTTTAGGTTTTCGTAA	AAGAGTGCTGGTCATGCATC	noVariant
chr1	94818292	top-CS2	ATGCGCCCATGAATTAGTGC	TCCAACATCTCACGTTCGAA	bl6
chr1	95004025	top-CS2	TTTTGTCCGTGCTCTGTGCG	ACGAGGAGCTGACTGGCATA	bl6
chr1	95632022	top-CS2	GTTGCGCGCGATGCGGGTTT	ACCCGTTTTAAACCGAAATT	cast
chr1	96623518	bottom-CS1	AATCTCTGACTGACTTTGCT	GCTCACAGCCAGGTCCCACC	cast
chr1	96802481	bottom-CS1	TATTTGTTCCCTCTGGGCTC	GTACTACCCACTATCCTTTG	bl6
chr1	97927987	bottom-CS1	TTCTTGTTTCCTGGTGTCAT	ACGAGACCGATGCGAAGTTT	noVariant
chr1	99772471	bottom-CS1	TAAATCTATTGGTGTATGGT	ATAAGTACGGTACAACATAA	cast
chr1	100018121	bottom-CS1	TATAAAACATGCAAGTTTTT	CCACTCCTGACGACCATCCC	bl6
chr1	102093000	bottom-CS1	CTTGTGGCTAAGTTTTCCAG	CTACCTTGAGGCACAAATCC	bl6
chr1	104094413	top-CS2	CCCGGTCTGCTTTGTGGTGA	TATTGTGAAGCACCTCCACA	noVariant
chr1	105563010	top-CS2	TCTGGTTACGTTTTATTTCA	CGAGGCACACATAACCTTCA	noVariant
chr1	105563438	top-CS2	GTATGATTTTAGAGAGTGTA	ATAATCGGCGGATACCACCT	cast
chr1	106056698	bottom-CS1	ACTTTATAAATAGTTATATT	GTATATCGGGTCTGACTACA	cast
chr1	106190992	top-CS2	TTTTTCGAAATCGTTTTCGG	TTACACGCCCGATATGATAC	cast
chr1	106553337	top-CS2	ATTATACGCTGCTTTCATCA	TTCCAAAATCAATCATAAGC	bl6
chr1	109673657	top-CS2	CTGGTAGCACTTTCGATGTT	ACATTAACTACCGGCGTCAC	cast
chr1	109749394	bottom-CS1	TGTCTGTCGTGCTGTTTTAT	TGGTAGCCACAGGCGTTCAC	noVariant
chr1	111669673	bottom-CS1	CAGAAAGCATGTTGTTGAGT	GATCTCAAAGAAATCGATAG	cast
chr1	111728176	top-CS2	GTCAACTCGGATCGCCCAGA	GCTGCTGAGAGACGCTACCA	cast
chr1	113575084	top-CS2	GTAGTCTAATATTGGGTAGT	ATCAAATCCGCAAACCCACC	cast
chr1	113961710	bottom-CS1	GGATGTTTTGACGGACCTTG	GACGGCCCTACACTTTGCGG	cast
chr1	114389061	bottom-CS1	GGCGTGCTCCCTATTCTAGT	CGTAGCGACCTATAGCATTC	noVariant
chr1	116427888	bottom-CS1	TCGAGGCGCTCGGTAATTCG	AAACCCCGTTTTCAGATGCT	cast
chr1	116675710	top-CS2	TTTGTGGACTGATCTGATTC	ACAGAAGCAACCTAGCGAGG	cast
chr1	116818266	top-CS2	ATTAAATAACTGGCGGGGCG	GAACCCAGCACCGTTACCAA	bl6
chr1	118321726	top-CS2	CTCCCGTACGGTATCCCATT	CAGGCACACCGAGATATACC	cast
chr1	118407777	top-CS2	CCCTTACATCGGCTTAGGGT	TAGTACGACAAGTGAAGTTA	cast
chr1	118655552	bottom-CS1	TTGTGCGCTCCAAGTAATAG	TCCATCGCATCGTGACCACC	cast
chr1	118930374	top-CS2	GTGTATGTCGTTTATTAAAT	TGCGAGAGTGTAGGCTCCTC	bl6
chr1	119051903	top-CS2	GTATCATTGAGGACCGTCTT	CAACACCAACCCACGCAACC	cast
chr1	119426426	bottom-CS1	TTTTAATAATATAGACCAGT	ACAAATAGGTCCTATTCAAG	noVariant
chr1	119519649	top-CS2	AAGTTGCACTGTTTGATATG	GTACCCCCTTAGTTAGATAC	bl6
chr1	119533819	bottom-CS1	GGAAGCGCAATTTTCTTTAG	TAGCCATATCCTACTCCTCA	cast
chr1	119538836	bottom-CS1	GGTTGTGTGTGACTGGCCAT	GTACTATAAAGTTGCACTGT	bl6
chr1	119540288	bottom-CS1	GCGGTAGCTTATTCTGATTT	CTAACAAGAACACGCTCTTC	noVariant
chr1	119744032	top-CS2	TGTTGGACCTTAAACGGAGT	TACGCGCATCTGCACACAAT	noVariant
chr1	119914703	bottom-CS1	CATGTGTCGTAACCAACTCT	ATGTTAGACGCAACAATATC	cast
chr1	119999836	top-CS2	TATCTAATTGAGAATGACCA	ACGCATCGAGATGCACAGGC	cast
chr1	120070410	bottom-CS1	CTATGGCTCTGCATCAGTAA	AGCTGTCATCTCCCACAACA	cast
chr1	121787195	bottom-CS1	ACGGATATGCCTTGACTACG	CCGCCACCGCCTAAACCATA	bl6
chr1	124032504	top-CS2	CGATTTGAATGGGGTATGTC	CCCAAACATCCCGGTATAAC	cast
chr1	125552210	top-CS2	GGGTTATTCGTCTCAATGTT	CACCTCAGTACTTGAAATAT	bl6
chr1	125771066	top-CS2	CGGATCATGTATAAGCCGGA	AAATTAACAATACTTTCGCT	cast
chr1	126411296	top-CS2	TATGAAGGGCACGTAATTGA	CAGTGAATAAACATGATACG	bl6
chr1	126730614	top-CS2	AAATTAATTTTGGCCAACTG	CCACCTATAGGGGCACCTAC	bl6
chr1	127007319	top-CS2	AGGGTGTACACCTAAATCTT	TTCCCGTCATCATTCACTCG	bl6
chr1	127145057	bottom-CS1	ATGCATTAATATGGTGGGAC	AGTAGTACAGTAAATACCAG	cast
chr1	127349479	top-CS2	TCGTTGGGTAGTTTTGCGTG	GCAAATCGTATTCCGGAAGC	cast
chr1	127772880	bottom-CS1	CTTATTGCATTAATCTGGTC	ATCCACCGTCGGATGCATAC	noVariant
chr1	128199633	top-CS2	ACTGCAGAAAGGTATCTAGT	TGATAACAAACCAGGCAGAA	noVariant
chr1	128209296	bottom-CS1	AGGGTTTTGTTCGACTTTAA	TACAGTACGACCACGAACTA	bl6
chr1	128373923	top-CS2	TTTCGACTGGCTCATTGGGC	CAGATTGGGCCCAACGATAA	noVariant
chr1	129721549	top-CS2	TTGTACATAGTGAGAGTCCG	AGAAGGCATCCAAACAACAA	bl6
chr1	129874991	bottom-CS1	CCTTCCTCGGGGATACTGTT	ACCATATGTCCCTTAAATTA	cast
chr1	130433696	top-CS2	TCCCGCATTTACAGTGAGGG	TGCACCCAAGCCCAACGGAA	cast
chr1	130773400	bottom-CS1	AATTAGTTCGTTGACTTCTA	CACCTACCGTACTACTCAAG	bl6
chr1	131095049	top-CS2	AGACACGTAGTGTGTCATTC	TCATAACAAACTATTGACAT	noVariant
chr1	131269471	top-CS2	TTGCTTAATGTGATATAAAA	GAGGCTTGGAACACACGCAG	bl6
chr1	131404915	top-CS2	AGGACTGTTTTGTTGCGATT	CCTGATGGATTAAAAAATAG	cast
chr1	131538276	top-CS2	GATTAGGATTTGGGGGTACA	CGACGCTACTTGATGCGATA	cast
chr1	131540593	top-CS2	TGGACTTAGCCTATTCCGTG	TGATTGAGAAAACTTGACAG	bl6
chr1	131932316	bottom-CS1	ATGCTAGGCTCATTTTTCAT	GCATCTAGCGGTTCTTACAC	bl6
chr1	132471388	bottom-CS1	CATAGTGTGCTATAGCTTTG	ACCCGATGTCACCACTCCCA	cast
chr1	132921195	bottom-CS1	AGCAGGCTGGGATTCTTGTA	ATCCGTAAAAATCACGTTAC	bl6
chr1	133019715	bottom-CS1	GACATGTTACTATCGCCTAC	CAAAAAACTAACTGCACGCA	bl6
chr1	133089469	bottom-CS1	ATGTGTCCTTCATGGTTTTA	CAGAGGGATCCCGCCTTACA	bl6
chr1	133141918	bottom-CS1	AACGCTTTTGGTTATTGTTT	CTCTACTTGCCCAAATCCGT	bl6
chr1	133662763	bottom-CS1	GTTTTAAGTGATTCGGCGGT	TCCTACCACGGCAACTGTAA	bl6
chr1	133693176	bottom-CS1	CCGGATTGGTATCCGTTGTT	CGACTGATGACCCGTGTTGT	noVariant
chr1	134100231	top-CS2	AATCTTCTTTATTAATGACT	AGTTACCGAGATTCCCACAA	bl6
chr1	134345423	bottom-CS1	TATTTTCTAAAATGACTTAT	GTTGTCCGCATGAACAAAAG	cast
chr1	134405687	top-CS2	TGTTGGAGGGTTATTGTCTG	TAGCCTAGCACGCCGTGCCT	noVariant
chr1	134414951	bottom-CS1	AGATTAATTGGACGTGGATC	CAACCTACTGTAAACGACCA	bl6
chr1	134430365	bottom-CS1	CGTAAGTTGGTCTGTATGAC	CTCAGAGACTAAACCACCGA	cast
chr1	134570234	bottom-CS1	GCCCGGTGGCTCCCGATAAG	ACAAAGCCGCGATTAACGCG	cast
chr1	134573906	top-CS2	CTCTTTATGTAGGCACTCTG	TTAACAAAACTACGTGGAAC	noVariant
chr1	135303270	bottom-CS1	ACTGTCCCGACAGGTGTCGG	ACTCCCCTATTTAAGCCAAC	bl6
chr1	135485107	top-CS2	GATCTTTATCATGGATTGTC	ACTAGGGACGTCCACAACCA	bl6
chr1	135510451	top-CS2	TCTATTGACAGGTGTTACTT	TATTACCCGCAACCCACCTC	noVariant
chr1	135844250	top-CS2	CGCCTGGCGGTAACCCAAAA	CTTCCCCTGCATGTCTACCG	cast
chr1	136429906	top-CS2	ATTGTATTTCCGTCTTTGAA	CAAGCTCGCACGCTTGTCGA	bl6
chr1	136655885	top-CS2	AAAGTCTGTCTAGCCTTCTT	GTCAACACGCGAGTGCTCGA	cast
chr1	136661717	bottom-CS1	CTGTTAAGGTTGAGTGTTTC	GCCTAACTACGAGCGGGTAC	cast
chr1	136675366	bottom-CS1	AGGTTTGTTGGGTTCTATGA	GTGCTAGCCTACTATGAATA	cast
chr1	136695631	bottom-CS1	CTTGCGTACTTCACCAATGT	TAACCAACTTACATAAGATT	cast
chr1	136777865	top-CS2	TATTATGATTTTTGTGGTGC	CAAAAAAACACACCCTAAAA	noVariant
chr1	136855949	top-CS2	GCGGTGGGCTGTTATTATAC	TATATTTAGAACCCACCACC	bl6
chr1	136901226	bottom-CS1	CTGGTTGTTCCTATGGGTTC	ACAATGAACCATCAAATTAG	bl6
chr1	139067057	top-CS2	TGTTTGTGTTGAATTTAGTT	AAAGAGAAGACCAATGGAAG	cast
chr1	139489934	bottom-CS1	AATGGTTATATCACTCATTG	CCCATCGCTCTCCGTTATGT	cast
chr1	140586786	bottom-CS1	AATTTTTTAAGAGTGGGGAC	ATCTGCGGCCAAGTGGCAAG	bl6
chr1	142898261	bottom-CS1	GAAGATGGTACTAAATGCGG	GAAGGCACCACGTCAGCGCC	bl6
chr1	143550490	top-CS2	CATTATCGTTTGGAAACTTC	GACCTCCACCCAACTCCGTC	bl6
chr1	143636773	bottom-CS1	TATTCCTTTTTTTTTCGGGA	TGAAATCAAATAAACAAGTT	bl6
chr1	144767562	top-CS2	TCTGAAAGTTTCATTGCTAT	ACTCTCAAATAATAACGGAA	cast
chr1	150221004	top-CS2	TCTAGTTTGTCTAGTTTGGG	ACTGTGGACCATCGCCCCCA	bl6
chr1	150393645	top-CS2	TGTGGGATCCCTATCGTTGG	AACCAGAACGTTAAGTCTAC	bl6
chr1	150425465	bottom-CS1	CTTTTGCTAGCAAGATCTAT	GTGTCCGCACTATAAATAAA	bl6
chr1	150443815	top-CS2	GCGAGAGAGTAGATTTTTAC	TATGGGCCAAAAAGGGGGAC	cast
chr1	150991867	top-CS2	CAATTTATACTAGGTTAGGT	TAATCCCCCGCCTGACACAA	noVariant
chr1	151235042	bottom-CS1	TCCTGTGAGACAGCAGTGTC	ATGAGATGGGATGCCATATA	bl6
chr1	151293589	bottom-CS1	TTTCTTTTTTAGCCTTGTGC	AACGCTGTCAGCAAATTGCA	cast
chr1	151415875	top-CS2	CTACGCTGGGGATTTTTTTT	GGAAACCACGGCGCATAGAC	bl6
chr1	151570665	bottom-CS1	TTTGTTTTGCTGGCGATTGT	CCAACCTTCTATACGTTCCA	bl6
chr1	151945601	bottom-CS1	TGCATCGACACACAAACTTT	GTATAAAGACCCGTAATCTG	noVariant
chr1	152565852	bottom-CS1	TTGGGACGTTCTTTTCATTT	TCGTAACGCAATAAATAGCT	cast
chr1	152839873	bottom-CS1	AAGTGGGGATCGCAAACGTT	ATACAAAACCTCTACTCACG	bl6
chr1	153011108	bottom-CS1	AACGTTTAGGCGTAAACCTG	GATGAAGCCAAAACGTTCTC	bl6
chr1	153018561	bottom-CS1	GGGGGCTATTCTTTCGTTTT	GTGTGCAGCCCCACAATCAG	cast
chr1	153090886	top-CS2	TGAATCTAGGCATGTACTTG	TAAATAGTCTACTCTTGACA	bl6
chr1	153100872	top-CS2	ACGGTTAATCTGTCGTCGTG	GGCATACCCCTCTCAATATT	cast
chr1	153312240	bottom-CS1	GTACTACAGTTCTTTGTTTT	CAGCACAAAAATAGAGTCCA	bl6
chr1	153322297	bottom-CS1	TCTTTTCGGTATCCATTGAT	GAAACCCCCAGTTAGCGCAC	bl6
chr1	153373641	top-CS2	CACCGTTATGTGGTCTGCTC	AGATCCAAAGCCAATCTAGA	bl6
chr1	154082216	top-CS2	CATAAATGCTCTGGTTAGCC	TTCCACCAACTGACCTACAA	noVariant
chr1	154100512	top-CS2	CTCGATAACTATATGTTGTT	ACAATTCCTCAAAGGGATAG	cast
chr1	154387651	bottom-CS1	TTAGGACCTAGGTCACAACT	CTCCTTAAAGTGATACACCA	noVariant
chr1	154923774	bottom-CS1	ATGTAGCGTGACGTCGAGTA	ACCGACAGCACCAAAATACA	noVariant
chr1	155121909	top-CS2	CTACTGTTCGTTTTACTCTG	CAAGTCGAGGTGTAGGTCGC	bl6
chr1	156022078	bottom-CS1	ATCTAATTTTCCTGGCCCGA	GCTAGGAGCCGGACACCCTA	bl6
chr1	156035194	top-CS2	TTACTGGACACCGGGATCGA	AGCAATTATGCACACAAGAC	cast
chr1	156215572	bottom-CS1	GGCTCTGCTTTGTTGTTGAG	ATCAGAAGCAACAAAAGATG	cast
chr1	156659419	bottom-CS1	CGTTTTCCTTGTCCGTAATT	TCCAACCCACCAACAAGAAA	bl6
chr1	156956783	top-CS2	TACTGTTGTGGTTAAATATC	CCGGGAGAACACTGGTGCGG	bl6
chr1	157496697	top-CS2	AGTGTATCCAAGTCCCTCGT	CCCCCCATAATCAGTAAGGC	cast
chr1	158225617	bottom-CS1	GTGTTCTCATTGGGTCCAAA	AAACAGATATGGAATATGTC	cast
chr1	158697697	top-CS2	CGACACCGGGTATTCATTGC	GCTTCCCGCGGACCAATCGA	cast
chr1	158878862	top-CS2	ATTATCAGACTTTCTGTATT	AGCAGAGACAATATGCCACG	bl6
chr1	160275718	top-CS2	ATGGATATGTGCACTGCGTG	TTTCGCGCCCAAAACCCTTA	noVariant
chr1	160521332	bottom-CS1	TCATCCGTCGGAGGGGTGTA	ATCGCACTGCAGCACTTCCT	noVariant
chr1	160731005	bottom-CS1	AGGACTTAAGACCGGTTCTC	ACTACGTCGCTCGACCAGGG	noVariant
chr1	160738536	top-CS2	CACTAGTAATTACATTGTGG	TCATCACGCCCCGTTTAACG	noVariant
chr1	161610431	top-CS2	GTGGAGGCCGCTTAATCATC	CCAAACAGATAGGAGAATAC	noVariant
chr1	162739340	bottom-CS1	CTCTGGCCTTTCTGTCATAG	TTAACTACAGCGAGGACTCC	bl6
chr1	163992858	bottom-CS1	ACCTATCCATTGTAGTAGTT	GCACGCATACCCCTCCCGGC	cast
chr1	164340595	bottom-CS1	TGATAGTGGGTTATTATCGC	TGACCCATGTCAACACTGGA	cast
chr1	165342451	top-CS2	GTATTGATGTAAATAGGCTT	ATCATGACACATCAAAACCC	cast
chr1	165526599	bottom-CS1	ATTTCTGGTACATTACACTT	GCGCCAAAGAACCCATGAGG	bl6
chr1	165585763	bottom-CS1	TCCTCCAAACACTGTCCTGT	GCATTGTAAAAGTTCCGTAC	bl6
chr1	165902590	bottom-CS1	GCATTACCATTGGCTAGTTT	CCATACAGCAACTCATCCCC	bl6
chr1	166153326	top-CS2	CATCGGTATCTCATGACAAT	GAATCCATGCACAAAAAACC	bl6
chr1	166153451	top-CS2	CGGTTTGTATCCGGGATCGC	ACTAAATAGCCCATCGAATG	cast
chr1	166187776	top-CS2	AGATTTCTTACATGACGCTT	GAACATGGCGCCGTAATCCC	noVariant
chr1	167056641	top-CS2	TGAATGGTCAGTATGGGGTA	GGAATTCGGAAATAATAAAA	cast
chr1	170864397	top-CS2	CTCCGACCGGTAACTGCGTT	CTCTCCTAGCTATATATTTA	bl6
chr1	171045941	bottom-CS1	TGCGGATGTAAAGTATTGTG	CTGTGTTGATGAGTTTTAAA	noVariant
chr1	171148637	bottom-CS1	AGGAATCTTCGTTGGGTACC	GTGAGCTCGAGCCGAATGAT	noVariant
chr1	171150072	bottom-CS1	TTTAGATTTTATAAAGTTAA	GAGTTTCAACACGAGAACCC	noVariant
chr1	172259983	top-CS2	AGGGGTAGGGCAACATTGTA	ATTACTAACTAAGATCCTTT	cast
chr1	173282148	top-CS2	TCAGGGTATCTATTTCATAT	GAATACCTCTCACCAGGCAG	bl6
chr1	173430153	top-CS2	TGTATTTATGCATCAGGTCT	GCTAACAGACATCTTGACAG	noVariant
chr1	174072269	bottom-CS1	AGATCGAAATGTCTTTTTTG	CGGTTCATCCAACAATCAAG	noVariant
chr1	174646917	top-CS2	CTGGGTGTTTATATTGTTTA	GACGTACCTCCAAGAACTTA	noVariant
chr1	175699003	top-CS2	AATCTAGTAGTTGCGTAGTT	CCCGGACCAATAGAATTCAC	cast
chr1	176949093	top-CS2	ATTCAAGTTATGGTTTAGGT	ACTAACGCTAAAATTTCGTC	bl6
chr1	177082738	bottom-CS1	CTGTTGAGCTATCTGTTGGT	GACCTCCTAACCGCGCGTAT	noVariant
chr1	177549379	top-CS2	ATGCTTTTGTATACTTATTT	CAATCACTAAAGCGAGAAGA	cast
chr1	177649299	top-CS2	TTTTTAATTAGATTGAGGCA	AAGAAAAAGCGAAATAACAC	cast
chr1	177681665	bottom-CS1	TCAAATTCATGCGTGTTAAG	ATTTTACAGACAACATAACG	cast
chr1	177763768	top-CS2	TGAGAAGCCCGTCCCTCTCT	CACGATTTTGGCTTACAGCG	cast
chr1	178186482	bottom-CS1	AATATGTTTATATGCTGCAC	AGGTACTACCTATTAAGATC	noVariant
chr1	178318179	top-CS2	ATTTATATTATTTTCACGTA	ATGCCAACCGCACTAAAGTA	bl6
chr1	178350267	top-CS2	GTCCAATAGGGGTTAAACCA	CAGATGGCGCCTGCGCCGCA	cast
chr1	179009354	bottom-CS1	CCTGGTGTGCGTTTCGAATT	AGCCTCCAGGGTTGCCGAGA	cast
chr1	179568903	bottom-CS1	TGGTTGATCATCCGCGGTTT	TCCATATAAGGTGACCGCCA	cast
chr1	179795139	bottom-CS1	CCATTTTTCTTGTGGGTACC	AGAGGCGCCCTTCTATTCCG	noVariant
chr1	179884591	top-CS2	AGTCTGTGCCGTCGGGGAAT	ACATCTAATCGCGCGTGCCC	bl6
chr1	180000103	bottom-CS1	GGATGCACTATGGTTAAGTT	AGGAACGAGCTTAATCACCA	bl6
chr1	180387304	bottom-CS1	TGTAGTTGTCTTAAAATTCA	GGTAACCACACACACAATTG	bl6
chr1	180860962	bottom-CS1	ATGCTCCCTTTTTTGATCTT	AAAGCCAGACGGCAGCAGCA	bl6
chr1	180863555	top-CS2	TTGGCTGTTTATATGGGAGT	AGGATTGAGTAACAATTAAT	bl6
chr1	181094179	bottom-CS1	GCGGGGTACAGGGTTTCTCG	ATCCTGCTGTGCGCCTAATA	noVariant
chr1	181155227	top-CS2	ATTGTGTAGTTACCTTCTAT	AACACTCAATATGTACTTGG	bl6
chr1	181220964	top-CS2	CAGACCAAATATTTCCGTTG	GCCGGATTTTATACCGACCT	bl6
chr1	181233913	bottom-CS1	AACTATTGAGCGGAGGTTGA	CCCGCCCATCTTACAAAGGA	bl6
chr1	181703739	bottom-CS1	TTGCTCGACTTTCCGTGGTG	CTACATCAAAAAACAGAAAA	bl6
chr1	181911302	top-CS2	TGACTTTATTCAGGGTTTGA	TAGGGTCTGCGTACCCATCT	bl6
chr1	181948747	top-CS2	TTGTCTGAGGACTGTAGAAC	GCCGGGGCAAACCAACATAC	bl6
chr1	181990512	bottom-CS1	GAGGTCGTTAGGAGTATTGT	GAACCATAAGATAGAGATCT	bl6
chr1	181992508	top-CS2	CTCATGATCTCTGATGTTAC	GAATAAAATCCACCCGTCCC	cast
chr1	181993634	top-CS2	CTTAGTTTATTTTCAACGGC	GAGCGAGGCTCCAAACCCAA	bl6
chr1	182033091	top-CS2	GCAAGGGCATTGCTTCTTGC	TTTCACACCCGTGAAGATAG	bl6
chr1	182289147	bottom-CS1	TTTATAAAATAATTTGTTAG	CCCCGCGGTTCTGTAACTAC	bl6
chr1	183154478	top-CS2	TTCATCCTAAGTAACTGCTT	ATAAATATAATGACCCAGGA	bl6
chr1	183299223	bottom-CS1	TGTCTTGTCTGGTCGGCATG	CGCGGAGCTACAGTACCTGA	noVariant
chr1	184331639	top-CS2	CGTGATTGCAACTGTTTTTT	CGACACTTAACCTTCCCGAT	cast
chr1	184630660	top-CS2	AAGGAGATCTAGTTACATGT	AGACGTAACTGGTAAGGAGC	bl6
chr1	185956277	top-CS2	TATTGATCTGTCATGGGGAT	CTGCCATTATACAATCAAAG	cast
chr1	186750676	top-CS2	CAGTGTCGTTTATGGCGAGC	ACACGCGTGTATAGGGCGTA	cast
chr1	187210918	bottom-CS1	GCTCTTATTCCTAGATGGGT	ATCCGCGCACCCAATCTGCA	bl6
chr1	188252922	top-CS2	CCAGTTACGAGAGACCCGCC	CCGAGATCACACGCACAGAC	bl6
chr1	190904215	top-CS2	CATGTTGGATTCCGAATGTT	ACTCCCCACAACTCATAACT	cast
chr1	191574935	bottom-CS1	ACAACTAATTAGGGATCTTG	TAGGTCATTTGGCCGTTAAG	bl6
chr1	191888392	bottom-CS1	GAAGCCGCCGACATTACGTT	GTCAAATGAGTTCCACGCAT	bl6
chr1	191989946	bottom-CS1	GAAGTCTTGTCTTTGCGGTT	ACTTACGGTAAACAAGAGAA	noVariant
chr1	193550670	bottom-CS1	TTCTTCCACCTAGTCATGAT	CAGATAGACGCTTAATGCAC	bl6
chr1	194181603	top-CS2	ATTCAGTTAAGTTCCTAAAA	CAGGCAAGCTAAAACTGCAC	noVariant
chr1	194651270	top-CS2	TTCCATTGTTGTTTGAGCCT	AGCATAGTCCATCAGGGCAC	noVariant
chr1	194696150	top-CS2	CGGGTCGTCCTCCTGGCATG	CCAATGATTTATTCACAAAA	noVariant
chr1	195063759	top-CS2	CATAGTTACGTTGGCTGTCT	CACCCGCCTAGGCCCAAGAA	cast
chr10	3364730	top-CS2	AGTCAATACGGATGTATGGG	CAAACGCAAACGGCGACTAG	noVariant
chr10	3966690	top-CS2	AACCTCAAGATCGGCATTAG	TCCTAACCATCGAGAAGCAT	cast
chr10	4089814	top-CS2	CTGGAATGTCTAGCTAATCG	GCCCATGAACCGAATAACCG	cast
chr10	4109099	top-CS2	CGTATGAAGTTCCACGTAGG	CTACCCGTCCACATGTATTG	bl6
chr10	4249130	top-CS2	TCGCGGACAAGAGGGGGGGG	CACTCAAAGAGCTCGACAAA	cast
chr10	4262366	bottom-CS1	ATTGGTTGACGTTTGGAGTA	TACATTAAAGCACCAATAAT	noVariant
chr10	4287345	bottom-CS1	TTGAGTATGGAATTGGGTGG	CATGAACATCCAGTGTCCCG	cast
chr10	4325288	top-CS2	TCTTTATCTTCATATATTTT	TTCGACCATAGAAGCACTTT	bl6
chr10	4569019	top-CS2	TCTATTCTTAGTGGCGTCGT	TGGGACAGGCATTTTTATGC	noVariant
chr10	5457157	top-CS2	ATTGGGAATATTACTTTGTG	TAAAGGTTCGGTCAGTTTAA	bl6
chr10	5554862	top-CS2	GTAGAATGTGCACGGCAGAT	ACCACCTACATGCCGCTCTC	bl6
chr10	5901132	bottom-CS1	TCTGCAATCGTTTAGTGGTA	CATCTATACTGATCCTTTAC	noVariant
chr10	7069329	bottom-CS1	TCAAACTCATTTTGAACTGG	CCTCCCATACGGCGATGCGA	cast
chr10	7625475	top-CS2	TTACTGGTCTAGGGTTCTAA	GCGTATAGCGTATTCCTGAC	noVariant
chr10	8516986	top-CS2	ATCGATATAGGTTAAATTTT	TGACCCAGCACACAAAGACT	cast
chr10	8627187	top-CS2	TTTCAATTCGCGTTAAGTTT	TACTGTTGGCACAAGATATG	bl6
chr10	8830649	bottom-CS1	TTTGTTCATATGTGCGCGCT	GAGGTCCAGAAACCTCACGT	bl6
chr10	8882064	top-CS2	TGTCTTCAGTAATTGTCGTT	GAGAAGGGGGCAAAAACAGC	cast
chr10	8882861	top-CS2	GTCATGACTAATCAGAAGTT	AGTCATGCAATATTCAGTAA	cast
chr10	9884289	top-CS2	TGGCTATGGCTGCTCTGTGG	CCTACCGCCTCAGATTGAAC	bl6
chr10	12628529	top-CS2	CTTGAGAAGACCTTGTGTTT	AATGCCCCACATGGAAGTCA	bl6
chr10	13564108	bottom-CS1	TGTGTATTTTATTATTTTGT	GACACTTACAAATGAAATGA	cast
chr10	13820515	bottom-CS1	TTACTGGTTTTATTTTATTT	CCCCATGGTATACACACAAA	cast
chr10	13982373	top-CS2	AACTGTCCCTATCTAGGGAA	TGTAGATTGACCAAGTCCAT	bl6
chr10	14582935	bottom-CS1	TTAGTTTTCCTGGTGATATG	ATTCCAATAAACTTGCACTC	cast
chr10	15593180	top-CS2	GCTGTTGTGCCGGGCGGGTC	TCTACACGTCTACCTAAAAA	bl6
chr10	16750914	bottom-CS1	TTTCGTTTTTCGCTATGGCT	CCGTCATCCAAGAATGCGCG	bl6
chr10	16879522	bottom-CS1	CTATTTGTTACCTAGTCTTT	ATTTAATGGAACAAGAAGAT	bl6
chr10	17600291	top-CS2	GCGAATTCGGGCCCATCGGC	CGCACAACAGCCATCTCTGG	bl6
chr10	17633286	top-CS2	ATAACCAGTGGGTAAGCTTA	GCGTGGCTGCGTGTAACCCT	bl6
chr10	18418080	bottom-CS1	ACTGTTGCTGTGTGTAAAGG	CCCCCGTCACTCAACGAGCC	cast
chr10	18436751	top-CS2	TTCTTCATTATAGGGCAACT	AAGTATATGACCAAACGCCG	bl6
chr10	19154452	top-CS2	TGGCGTTTTGATTTTGTGCC	CACCCTGACGGATTACCTGA	bl6
chr10	19159418	top-CS2	ACGACCATTTTGTGCATTCA	AATAGCGGTCCCGGGGGCAT	noVariant
chr10	19871500	top-CS2	AGAGCGCAATAGCCTTTTGG	CACAGACGACTCTGCCCAGC	cast
chr10	20046506	bottom-CS1	TGTGTGGAATTCCGTCTTTT	TTTGTCACATTTACATCCAC	noVariant
chr10	20326729	top-CS2	GCTCGTCCATTCGATCCCTG	AATCATTCACCTAAATACGG	cast
chr10	21165614	top-CS2	CGTACTTGCTTCTAGTCAGT	ATATACAACTTATACAATAA	bl6
chr10	21190064	top-CS2	AGTACCCCCCGCATAGATAA	GCACACATAAACCCAGCATC	bl6
chr10	21602095	top-CS2	GCGGCACTTCTCACGTAGCA	GGCTAAAAACGAGTGGTGAA	cast
chr10	21703980	top-CS2	GGATGTTTTATCCAACTCTA	CGACACGCATTAGCGACCAG	cast
chr10	21842776	top-CS2	GTGAGGTTTTTGTTGGTTCC	TTTAACCCCTTCAGAACTAA	bl6
chr10	21846382	bottom-CS1	CTCGGGCGTAGAACGAGTCT	TTCAGTGTAACACGACAAAA	bl6
chr10	22325553	top-CS2	GGTCGACTTTGTTCTATGAC	CCTTTCAAACAACGAAGACA	noVariant
chr10	23806372	top-CS2	ATCGACGCTCCTGCTTCCGG	TAGCACGCCAATACAACATG	noVariant
chr10	23844224	top-CS2	GGTCGAAGTTATTGTATTTA	ACTTCTCCAAAGATACCTTT	bl6
chr10	24591414	bottom-CS1	TCCTCTCCTGTGTTCCCAAT	GCAAGGGTTTTAAAAGCACC	bl6
chr10	24592106	bottom-CS1	TGGCGAAGGAATTTTTTGGG	AGCCTTGGTCTCATGTGAAC	bl6
chr10	24839852	top-CS2	TGTTTAGCACATTAAATATT	AGCGAACATGGACAAATGAA	cast
chr10	25438238	bottom-CS1	GTTCCTTTTAGTAACTTTGC	CCTTTATCCCGTATAAAGAC	cast
chr10	25634450	bottom-CS1	AGTGTGATGTGTTCCTTGTG	CGTCATATTCACCGCTCCAA	cast
chr10	25780205	bottom-CS1	ACGGTATCAACCATGAGCGG	CACTGACCAATAAAGGCTCT	bl6
chr10	26634843	top-CS2	AAGTCCACTGAAGTTGATTC	AGTCCATCCCAGTCATTCAA	bl6
chr10	27988512	bottom-CS1	TTTGGTTTGTTGTGGATGTC	CATCTATAAATCAAAAGTCT	noVariant
chr10	28144072	top-CS2	AATTTTTCGTTCCACAGGTT	AACGACCAAGAAAATTAATA	cast
chr10	28163953	top-CS2	GCGACCATTGTAGATATTTC	GAATTCCCCCAAATTCTGAA	cast
chr10	28638482	bottom-CS1	GGAAATTTGTAGTTAGTGGT	GAAACGCAACCAATCTCCTC	bl6
chr10	28692136	bottom-CS1	GTACACACGTTGTGATTTAC	CCAAAGCAAAGGACTGGCCC	bl6
chr10	28732533	top-CS2	CTTGTGGGGTCTAGAAGTTT	CCTGACACGCCACCTAAACT	cast
chr10	29178840	bottom-CS1	TTATGTTGTGTTTTAGTTAT	CCTCTACACGGACCCAAATG	cast
chr10	30693628	bottom-CS1	ATGCGTTTTGGAATGCGCGA	AATAGGATTTGCTCACGAGA	bl6
chr10	31646333	bottom-CS1	TGGTTGCACCTATGGCGATA	CCACACAGCATTAAGCTGAG	cast
chr10	31689319	bottom-CS1	AAGGGTAATTGGGGGTATCT	AACCCCCCGGACGCATTAGG	noVariant
chr10	31713353	top-CS2	ACAGGGTCGAAATTATTTTC	ATACAGGCGCGTTTAATCTA	bl6
chr10	32208717	top-CS2	ATCGAAGGTCTTGTTATCGG	GGACATACAATAGTAATCCA	cast
chr10	33260269	top-CS2	TTTTGCTCGTTGAATTCAAA	ACACGCCAATAGTAAAAGAC	bl6
chr10	34017089	bottom-CS1	TGTCTGTGCCAAGTAGTTTG	GTCAAACAAATACCTCCGAG	bl6
chr10	34230254	bottom-CS1	GTCGCTATCGATAAATGGGT	CGGAACCCCATGAACTCATG	bl6
chr10	34232375	bottom-CS1	TTTGTATTTTGATGGGCATG	CTAAAGTGAACAACATATGA	noVariant
chr10	35271592	bottom-CS1	GTTGTAGCAATGTTTTCAGT	GGAGTTATTCAATTGATCTT	cast
chr10	35920873	bottom-CS1	GGTGTAAACATAATCTGGGT	ACTCCAAACCCCGCTCAGCA	bl6
chr10	36174729	top-CS2	CCGATGCCCGGGATAGTTTG	ATACCCACAAAGTCTAAACC	cast
chr10	36979116	top-CS2	GTTCCGATCTTTCCGATAAA	CGTGCTAGCGTTAAGCCCTG	cast
chr10	37009107	bottom-CS1	GCCCGTGGGTCTTTTCCGGT	ATTTTCATAGCCCACGCCAA	noVariant
chr10	37135968	top-CS2	TTATCTGGCTCAGTTTTTTT	AGAGACAGTGCTATCACAGA	cast
chr10	37449615	bottom-CS1	ATGTTTATTGGTCGTCTGAG	AAATTATCCAAAACGGAAAC	bl6
chr10	37824618	bottom-CS1	TTGAGGTGTTAAGTAGTCGA	AGCGTGAAGCGCGCACATAG	cast
chr10	38199419	top-CS2	GTGAGCGTTATCATTCTACT	CCGACCTGACTGCCCCAGAC	bl6
chr10	38879807	bottom-CS1	TGGAAGTATCTCTACGGGAT	CAAATGCGCTCGACAAGGCG	bl6
chr10	39451266	top-CS2	GTTATCGTCAGAGCTGCTGC	CAAGTAACTGAAATGCAAAT	bl6
chr10	39691636	top-CS2	TCGCAGAACCTGGAATTTGA	AATCACCAAAAACAAACGAA	bl6
chr10	39720254	top-CS2	GTGTTTGATCCTGCATCTTG	TCCGTCCGAATCCAGGAAGT	cast
chr10	40064156	bottom-CS1	TTGTGCGTTCATTAAGATGC	ACCATTAGTCCGGATCTGGC	bl6
chr10	40363879	top-CS2	AATGGTGGGTCGGTGTCGGT	GTTAGGGGCTACGTCGATTA	bl6
chr10	40462497	top-CS2	CATACTCTTTTAGTCTTGTC	AAAACGGTAATTCAGAGAGA	bl6
chr10	40466493	top-CS2	CGTTACCTATGTGTACTTAC	CGACACATCCCACTCGCCGA	bl6
chr10	40530741	top-CS2	GATGTGCTATAAATCGGCAG	TAAACTAACGCCTTAGAAAG	cast
chr10	40885402	top-CS2	TTTCCGCTATTTTTGCGTCT	CTGAAAAAAGACTTACAAGT	noVariant
chr10	41289413	bottom-CS1	TTCGACTCATGCGATTTTAT	CTTATAGCAAAACGCCTCCA	noVariant
chr10	41401083	bottom-CS1	TATTAATCGAGACGAGTACT	CCTCCATCCATACGCACCAC	bl6
chr10	41764500	top-CS2	CTTGGCTCCGTGAGTTCTGA	TGCCCGAATGACGAAAGAGT	cast
chr10	43255281	top-CS2	AGTAGTCTAATTAATATAGT	CCACGAAGAAACCTTGCAAG	bl6
chr10	43381356	bottom-CS1	CTATTGTCACTATATGTTAA	CAGTAACCCTGTGTCTATAC	bl6
chr10	43468261	bottom-CS1	AGTGAGATGCGGGATAGATC	CTAGGTTTACAGGTCGTACA	cast
chr10	43485000	top-CS2	GCTTAGTGGATTTACCGTCT	GCCCGGTAATGTCTCCCTTA	noVariant
chr10	43948027	top-CS2	AGTTGGTCTCTTGTGTTTTT	ATGACCATAACACTAGTCGC	cast
chr10	44388942	bottom-CS1	TGTGTTGCTTTGGCTTGTAT	TCGGGAAGTAACGGCAAACA	noVariant
chr10	45068535	bottom-CS1	TATGTTTCTTCATGGGCTGG	CCTGTGAGCGCTACCTGCCC	cast
chr10	45089173	bottom-CS1	TGTTATTTCGACTCGAATTT	GCCCGCACCCCTCCAGCTTA	cast
chr10	45326053	bottom-CS1	TTCAAGGTCTAATTGAAATT	ATCATGGTCGATAATACAAC	bl6
chr10	47887714	top-CS2	TTTGATGGTTTTCAAGGAAG	TGGTGACTACGCCAACCGCC	noVariant
chr10	47970092	bottom-CS1	CAGATCATAGCCCTATTTTT	GACAAACAATTACGGCCGTG	bl6
chr10	48204596	bottom-CS1	GCTCAGGGGTTATGGGATAA	AGAACTCCACTGAACAAAAA	noVariant
chr10	49747539	bottom-CS1	CCCCGGATATATTCTTATCC	CAGGGAGGAATGAAGAACGT	bl6
chr10	50973141	top-CS2	CTTTTGGTTCGCGATCTTTC	TCAGCGTCAAAATCTACAGA	cast
chr10	51029129	bottom-CS1	TGAGCTAGAGGGGTAATTTC	ACCATGCAGACCATTGGTCC	bl6
chr10	52296469	bottom-CS1	ATTTTAGATTTCTTCTCTGC	CTGAAAATGACCATCCCTTA	cast
chr10	52953013	top-CS2	TGGGGTTGTCGTTCATGTTT	CCCCCCTTCGCTGAAACCGG	noVariant
chr10	53598919	bottom-CS1	TATACGGGGCTTGTGAAAGC	AACACGCAAATTAGTGACGA	bl6
chr10	53628620	top-CS2	TTTTAAGAGTTGGTCTGAGG	CAGAAAGCTACGGATATGTT	noVariant
chr10	56427604	top-CS2	GATAGTCCTTGGTTCCGAAT	CTCATCTCAGTGTTCAGGCG	cast
chr10	56598220	top-CS2	TTTGCCCACCAGATAGATTT	TAAACTTTGAGTCGACCCCC	cast
chr10	59335243	top-CS2	CGATTGGGAAGTCTCGGCTC	ACCAAGCCCCACCTAACAAC	bl6
chr10	59577886	top-CS2	GCGGAGGGGTATCGCACGGA	ACAGCAGAACCGCCGCGTAT	cast
chr10	59819908	top-CS2	TACAGGTTAGGTTATAGGCA	AATATTCGCGCCGTCATATT	bl6
chr10	59957961	top-CS2	GGTCTCGGTTGTTTCCTGTG	TCTGCAATACAGGCTGCAAT	cast
chr10	59979964	top-CS2	TTGTGAACAATGGTATAAAA	TCAAATACCTAAGACCGTAG	bl6
chr10	60253525	bottom-CS1	GTGCCTATTAGTTCTGGAGC	AAGTAACCCCGACTATTCAC	cast
chr10	60527663	bottom-CS1	ACATGTTGCAAATGCTTTTT	TCACGTTGACCACGAACAAC	noVariant
chr10	61405298	top-CS2	TGGGGCTTAGATGTGTGTTA	GTGACTAAACACAACATAAA	bl6
chr10	61571382	bottom-CS1	TAACGAGTTCCATGATTGTT	ACCCATCCCGTCGTAATATC	cast
chr10	61828944	bottom-CS1	CAATCGAATTTTCCGGCTTT	GCACAGCAATCGATACCAAC	bl6
chr10	62295806	bottom-CS1	AGTAGTCACTTACCTCTGCA	CCACCCCACGCACCCCAACA	cast
chr10	62485992	top-CS2	ATGGGATAGGTTTTTCGTGA	ACCCCATAGACCAGTAAAGT	cast
chr10	63236820	bottom-CS1	TTTTCGTGCTTAACGCCGGG	TGAGACGGAAACTGTACCGA	cast
chr10	63237178	top-CS2	CATTCGCTCGGACGGGACTA	GCAACTCCTTCGGCCATGAA	bl6
chr10	63245036	top-CS2	TATTAATACGTTTAATTTAT	CTCATCGCAGATACCCCGGC	noVariant
chr10	66923141	top-CS2	ATAGTTTTTTAGGGTATTAC	TGGAACACTCCAATGAATGC	cast
chr10	67005063	top-CS2	CCGCTCTGTTTGTCAATAAT	AAACTAACATAAGATTGGGA	cast
chr10	67201354	bottom-CS1	GTGAGGGATACCAACTTCAC	CTATGAACTCCAACGCAGCT	bl6
chr10	67765301	top-CS2	GTGGGGCATTTTTCCTCCGT	TGCGAATTAAACACCCAAGC	bl6
chr10	67920738	bottom-CS1	TGTTCGCCTCTGCGTATTTA	AGTATCTTTATCTAGTTAAC	bl6
chr10	68130751	bottom-CS1	GTGGATCCACGCTTATTCAT	ATATACACTTCGTCCCGGTA	bl6
chr10	69770956	top-CS2	TCTGGGGTTTTGAAAATGTT	AGGACCACTTCACGATATAT	cast
chr10	69862296	bottom-CS1	GCATTTCTTGTGGCGGGGTC	CTCTCAGGACAAAAAGCAAC	bl6
chr10	69924901	bottom-CS1	GAGTTTTAGGCCTGAGTCAG	CCCACCCACAACCGGCAGAG	bl6
chr10	70109415	bottom-CS1	TTGTGCCATTGAACGTTAAG	TCGACTGACCAGTACCCGAT	bl6
chr10	70307530	top-CS2	ATGTTCCAATATCTTAATGT	CCAAAACTAACGCGATCTGC	cast
chr10	70442310	top-CS2	ATCCAATCGTGTCCCTTTTG	CACCGAGTCCGCAGGGCGTC	cast
chr10	71735397	bottom-CS1	GTGATGGCAATACGGAGCGG	TAGACAGATATGCAAGGAAA	bl6
chr10	73276182	top-CS2	TCAGTGCCTATGCGGGCTTA	CATCACTCGAAATTGAATAT	cast
chr10	73777721	bottom-CS1	TGGTGTGCCGTTAGGAGCGT	CCCCAAAGCTGTCGTCTAAA	bl6
chr10	75079476	top-CS2	ATGTATAAGTCGATTGAGGC	AGACAGTTTATAGCGAATGC	bl6
chr10	75649056	bottom-CS1	TTCAGACTGTTTTTGGTATG	GGAGATAATCGGTTGGAGGG	bl6
chr10	76041534	bottom-CS1	GAGTGTACTCCGGTGGCGAT	AAACCATTGCAGTGACGTTA	cast
chr10	76097183	bottom-CS1	ATTGTAGTGTTGTGCTAGAG	CTATAATTAAGGGCAAGAGA	bl6
chr10	76491582	bottom-CS1	CTTTAATTGATTTATGTTAA	TAAATGAAACCCATTCTACC	cast
chr10	77192989	bottom-CS1	GCGCTGTCGCGTTCTACAGG	ACACTAGCCAACAAAAAAGC	cast
chr10	77650420	top-CS2	TAGGGGACCTACTTTTTACT	TGGACGATAAGACCTGCTCT	cast
chr10	77851873	top-CS2	TGTGTACAATGAGCGTGTTG	CCACACTTCTTATAGATAAC	bl6
chr10	78059217	top-CS2	TTGTCATGGCATTGCTGGGT	ATCCAGTGCCTGCTAGCGAA	bl6
chr10	78218302	top-CS2	TCGGGCAATGGTCGTTATCC	AATACCGTAGTCTTAAGGGC	cast
chr10	80048063	bottom-CS1	ACGCCATGCTTTATGGAGAG	CGGCGTAGCGTAACGGATCA	bl6
chr10	80266693	top-CS2	GGTTTATACATATAGAGCGT	GTCTCCTTATCCCGGGGATC	bl6
chr10	80733752	bottom-CS1	GAGGTTTAAGGGCTGGTTGG	TCACATCCCCAAGCACCCAG	cast
chr10	81173721	bottom-CS1	TTATCTTACTTGATGAGGTT	GGGGCCGTTTCTATAAAGCC	noVariant
chr10	81378824	top-CS2	TTAGTACTTAAGCCTCTAGA	ACACTAAGTAAGACTCGACA	noVariant
chr10	85051338	bottom-CS1	TGGGCTTGTGCGCTGCTGTG	CAGACGTCGATATGGCTCTA	noVariant
chr10	85165209	top-CS2	TTGTTGCAGTCGTTTGTGAA	GACGGCGCGCACATCCGGTC	bl6
chr10	85185960	top-CS2	TCGTGGGCTTGTCTGGGGTC	GTCATACGAAAGAGTTAATA	cast
chr10	85455657	bottom-CS1	ACAGTCTCAGTTTTTGACTT	ACAGTGAAACCAGCGTACAA	cast
chr10	85597536	bottom-CS1	ATTGAATTGGAAGTTTCTAT	TAGCTACCCCATTCCTGAAA	bl6
chr10	85949346	top-CS2	TGGCCTTTTTCCTTAGGGGT	TCGAATGCGTAGGGTACGCG	cast
chr10	86015161	top-CS2	GCGTATTAATTCTCAAGGTT	GCATCGCATCAGGTGCAACA	bl6
chr10	86308086	top-CS2	GTTTTTGGCTAGATGAGAAT	ACACATACTCGGGGATCGAA	bl6
chr10	86456689	top-CS2	TGGCCCTGGTTACTTCGTCG	TGAATACGGTCAAGAAACCT	bl6
chr10	86823307	top-CS2	ACTCGTACGAAGTTGTGGAG	AACTGAGTAGACTCGCATTT	noVariant
chr10	86846561	top-CS2	TAAGTTGCGCTTCAGTACTT	TATCTACAGTAAAAACTATG	bl6
chr10	87681179	bottom-CS1	TACTCGAGAGCTGGTGCCAT	ATGCTACCGAAAGGAACCAA	bl6
chr10	88472476	bottom-CS1	TTGCTATTCAGTTTTTTATT	TACAGGACAAATCTCCGGAT	noVariant
chr10	88701412	bottom-CS1	GTCTGGTTACCTGGAGGTAG	CACGCAGCCACTTTACAAAA	cast
chr10	88714432	bottom-CS1	ATCTGGTTCGTTTCATTTCA	CCCCGACTTTTAGAATCCAA	bl6
chr10	89233211	bottom-CS1	CGATCTCGGCGTGGCGTTTG	GCGATAATACGGCTCATGGA	noVariant
chr10	89655432	top-CS2	GCGTGCATGAGAGTAGGTTG	AGAATAGTGACCCGGCAAGA	noVariant
chr10	89726126	top-CS2	AAGCGGTTTCATCATTTATT	ACGCGTACCCGCCTTACCAA	cast
chr10	92147773	top-CS2	TGTGGCCCTTGGGTCTTTTA	TGTCGATCCCGTTTAGCACA	bl6
chr10	92588808	top-CS2	CATTAATGATGTTACCCTAT	ACACCACACGCTACAGGATC	bl6
chr10	93311689	top-CS2	TGGTAGGAGTCTTTTCTTAG	AAATTACACAGGAAGCAAGC	cast
chr10	93718479	top-CS2	TCGCTGCTCTTTTAACTAAT	ATGACTTTACTATTCATAGA	bl6
chr10	93820723	top-CS2	TGTCACGTTGCTGTCATTAT	ACTCGCCCGGGCACAGAACC	cast
chr10	94313673	bottom-CS1	GGTTAGTGTTCTTTGGAGAG	ACGAATTCTTGTAGAGACAC	bl6
chr10	95266345	bottom-CS1	GAGGATTTACACGGCAATAT	GCAGACCCCGTCACCAAACA	bl6
chr10	95490085	top-CS2	AGGACGAGGCTTGTAATAAA	TTATAAAAACTTGATGTTAA	cast
chr10	95498234	bottom-CS1	CTCCCCGGTTCTTTCGGATT	ACCAACAAATAAGAAATTGA	bl6
chr10	95548165	bottom-CS1	GGCCCCTCGCATACTTGACT	CGGACAATATCGACCGGAAA	bl6
chr10	96045478	bottom-CS1	GTTTCGTTTCTTTCTGCTTG	GGACCCAACAAGCACCCCTA	noVariant
chr10	96066800	top-CS2	GTTAATCCGAGTGGGTGGTC	ATCTAAACGACACTGTCGCC	bl6
chr10	96652159	top-CS2	TTCCGTTCAACCAGCGTGGA	TACAGAGATCATGTTTATAT	bl6
chr10	96694992	bottom-CS1	GGTAATAAGTGGTCCTGGGG	CGACATCTAAGTATACTGTC	bl6
chr10	97258470	top-CS2	GGGAGTTGTCGGGTTTAGTT	AGTAGAATCGGTGGACGGTC	bl6
chr10	97365328	top-CS2	TTTGTTTTGGGGTACGATGT	AAATTGTCACGTATCTAGCG	bl6
chr10	97457994	bottom-CS1	TGGTTTGTGGTACGGTCGCT	ATACTCGCCCGGCCGCCAGG	bl6
chr10	97800180	bottom-CS1	TTCTGTAATCGAGCAGGTAA	GCACGGGCCCGGAACCCCTG	cast
chr10	98582737	top-CS2	CGGTCTCGGCGAGTCTGAAA	ATACAACATCTGCGTACCTT	bl6
chr10	99168479	top-CS2	TGTTGCATAACTTTGGAGGG	GAACATGTGGATTGTAGGCC	bl6
chr10	99193759	top-CS2	TTGTTCAATCATTAAGATTC	TATCCACAGATTACGAAATT	cast
chr10	99242165	top-CS2	ATAAGTGTCTTAGATAATTG	CTGACGGACTAATTAATGTA	noVariant
chr10	99461412	top-CS2	TTCACCCTTTGAGTTACAGG	CAAGAAGCGACACTTTCCCT	noVariant
chr10	100211561	top-CS2	CAACAGCTTGGGGTAAGTGA	CATGTCCCCACGTACCCGTA	bl6
chr10	105753540	bottom-CS1	TGTATTTGACAATGGTTTGT	GTGAAATGGTATACCCAGGC	bl6
chr10	105846773	top-CS2	AACAGCGAGGCCCTAATATC	AAACATGGATACCCCCGAGA	cast
chr10	107283869	top-CS2	GGATTCTAGTCGGTCGTCCT	ATGCCCTGATGTCCCAGGGA	bl6
chr10	107499056	bottom-CS1	AAGGCGAGATGGTATTCAGA	TAGCAACACTTCGATATATG	bl6
chr10	107969123	bottom-CS1	ACGTCACATATACTGGTCAA	CTCCCGCAAGCAAGACCGCA	cast
chr10	108285881	top-CS2	TGCAATTTTGCATTTACCGT	CGTACTCCTTCTTTTTGCAC	bl6
chr10	108411665	bottom-CS1	TTAATGCCGGACCGTTAGTA	ATGCAAAAATGTCTGACCTG	bl6
chr10	108430353	bottom-CS1	AGTAATCGCTGTCTGGCATC	CCCAAAGGACCAAGGTTTTC	cast
chr10	109571582	top-CS2	GGCTTGTAAAGCCGTGCGAG	CCCATCATGAAAACCACGGC	cast
chr10	110417537	bottom-CS1	GGCGATTTCTCATGTCGTTT	ACTGATCCACCCATTCACAG	cast
chr10	111010632	bottom-CS1	GCGTGATCCTGCGACCTGGT	ATGAAAAAAAAACAACTTGC	noVariant
chr10	111028144	top-CS2	ATTTCGGAGGTTAGCTTTGA	CTGCCATCGAAACACAATAT	bl6
chr10	111133660	top-CS2	CGCATTTTGTCCTTTAAATC	GAGTTTACATACACCACCAA	cast
chr10	111360070	top-CS2	CAGATATAATCGTCCGTGGC	CACGTACACCGTAGTAAAGA	noVariant
chr10	111478262	bottom-CS1	GCGGTACTTCCGTCGTGGTA	GGATCTCCGGGCCCGTAAAA	bl6
chr10	112105423	top-CS2	TGTATAATTGGGTTATAAGC	GTCATCCACCTTGAGCCAAG	noVariant
chr10	113273747	top-CS2	AGACCGTGGTTTATCTTTTG	GTCGGTCAAATGCCAACCCC	cast
chr10	115200387	top-CS2	TCTCGTTCAACGGTTCGACT	GTTATTTGTAACGATCACTA	cast
chr10	115404031	top-CS2	TCACCCGTGACATCAAAGTC	AAAGATTTCGGTATACACAA	cast
chr10	115915489	top-CS2	CCTTTGGTATGAATTCGGCG	AGTAGGTTCAGGGGTCAATA	bl6
chr10	115960206	bottom-CS1	CCCACCTGCATAATATTAGG	TATTCTCTAAACACTTCCGC	cast
chr10	116032447	top-CS2	TTTGTCCGCAAGCTTTAGAT	TGCTAAAAAACTATGCCCAA	cast
chr10	116417064	top-CS2	TAGCGGGGCGCTGTTTTATG	TGGTGTTACCCAATGACGTA	cast
chr10	116538061	top-CS2	TTTGTTCTTGTGTGGTGACG	CGACCACGTCGAGCATGATC	cast
chr10	116551039	top-CS2	AGAAGTGTGCATTGGTTGTT	TACAAGAAGCGAGGAAAACC	bl6
chr10	116569875	top-CS2	GGATGAGTCCTCGGCCCTGT	CCAGGCGCCCAAAAAACACG	bl6
chr10	116882239	top-CS2	TTGTTGATAGGTTTGTAAGT	AACGTGGGGAACCACAGCTA	bl6
chr10	116911835	bottom-CS1	TAATATATCTCTGAGTTTTG	GCCTACACCATGCAGATCCC	cast
chr10	117063026	top-CS2	TTTTTCGTTGATATGGTTCG	ACACACTTCCAAACTAAGGC	cast
chr10	117723585	top-CS2	TAGGAAGTGTACTTGGTTGT	CCACGAGTCAATAGTCCATG	noVariant
chr10	117926639	top-CS2	GGTATAGTATAGCTCTCTAG	CATAGTAGGCCTCATTTAAG	noVariant
chr10	117952562	bottom-CS1	GCTTGGTTCTTTCCCCCAGC	AGTAGGTTTAGCGAAATACA	noVariant
chr10	117954445	bottom-CS1	TTTATCGTAATTCGTCTTCG	CAGAACACTGAACGAATCCC	noVariant
chr10	118131513	bottom-CS1	CTCCCGAATTTCGCATGACC	AAAATCTACGTAAGATAAAT	cast
chr10	118316421	top-CS2	TTGTATCCTATGAGAGTGTA	ACGAAGCTTTGAGGGCCGCT	bl6
chr10	118372195	top-CS2	TAGGCTTGGTCTACTGCTTG	CAAAGCAACGTTAACAGAAC	cast
chr10	118554419	top-CS2	TTGGATGGTCTATCGTCGGA	GCTACACGCTCCTGGCTTTC	cast
chr10	119229519	top-CS2	CACTTTGAGCAGGTTTGGTG	ATCCTGAACACCCCCCAGCG	noVariant
chr10	119230009	bottom-CS1	AGATCCTTCGTTCAGTTTTA	CCTCATAAGTACCACTTTAC	noVariant
chr10	119667268	bottom-CS1	TATATTTTAACTTAAAGCTG	CCCGTATACATGCAGGCAAT	bl6
chr10	120220729	bottom-CS1	GGGGCCTTTGTTGGGGTGAC	GCTACCACATCGATAATTAG	bl6
chr10	120227608	top-CS2	CAGATGATTGTATATTTACG	CATATCCTTGCACAGTGGGG	bl6
chr10	121885235	top-CS2	AGGTGTTAACATCGGTTTCT	CCATGACAATCAATTCATCA	bl6
chr10	122044052	top-CS2	TTTTCTATTTCCTTAAATGT	TTAATCAGCCTAGCAATTCG	cast
chr10	122598303	top-CS2	TATGACGGAGCATGTCGAGG	AGATGTTACATGGGACTCGC	cast
chr10	123582388	top-CS2	GCATCTCGATCACAGTTTAG	ACGCAAAGGACAACCCAATT	cast
chr10	125645825	bottom-CS1	ACCAGCTATGGATCGTTTTA	CTAACGCAACACTACTGACG	bl6
chr10	125943680	bottom-CS1	TTGATGACATATCAGAGTCT	AAGTTGAGCGCCGTTTGGGT	inconclusive
chr10	125970577	bottom-CS1	CCCGGGTCATGCAACATTGT	CAAATCAAAATCGTTATCTT	cast
chr10	126083503	top-CS2	GCAATTTCGTTATGCTCCCC	CAGCCCAAGCAAAAACCCAC	cast
chr10	127170353	top-CS2	TTGTGATTCAGGACATCGTT	AGGGCCCGCAATTCATTTGC	bl6
chr10	127426990	bottom-CS1	TGTGTCCTATACGTTGGTCT	AAGCGATAAAACGGACGAAC	bl6
chr10	127663971	top-CS2	TGACGATAGCGTGGGTATCT	TCATCTAAAGCCTGACCAGA	cast
chr10	127709212	top-CS2	TTCCGGGTGGCATAGTTATT	TACTACAGCTAAAGTGGGTA	cast
chr10	127962773	top-CS2	TCCATGTGTTCTATTTGGGG	GCTTATTGCCCATTCACTAA	bl6
chr10	128035345	bottom-CS1	CGTACCCCACGTCGACTGTC	TGAAATATAGGTCACCCACA	noVariant
chr10	128102615	bottom-CS1	TGCTTGTGGTTTTCTGTAAA	CTAGGACACCCTACTTACAA	bl6
chr10	128176267	bottom-CS1	ATCGAAGGGCTTGTTCAAAG	TGGTGGATATTCTAAGGGAT	cast
chr10	128180112	top-CS2	GTGTGCTTGGGGGATTTTGA	ACCACACAATCCACGTAAAC	cast
chr10	128688259	top-CS2	GTCTATATTATTACACCGGA	GAACTGGCATGCCCAGACGA	noVariant
chr10	128794740	top-CS2	TTGCCTCTAGTATCTCGTGT	ACGGCTTCGATCCGACTAAA	bl6
chr10	128846859	top-CS2	TGTGAAACTGGTGTTTTTCT	TCCCCAACATATATTAGCAG	bl6
chr11	3192649	top-CS2	TGTTTTGGAGTAAGTGTCTA	TGCCTAAGGAAAGTCAGGGA	noVariant
chr11	3265278	bottom-CS1	TCAGCATGTATTTTTGATGG	CCGCCCACACAAACTAGGAC	cast
chr11	4298473	bottom-CS1	TGTGTGTAGTATGATTTAAC	CTGCCTTACTTCTAACGGGA	noVariant
chr11	4416925	top-CS2	TTTTCACTAGTTCGGGTTCG	TGTCGTGACTCAAATCCGCG	cast
chr11	4611725	top-CS2	TTTTGTTCCCAAGACGTAGA	CAATGACAAGACCACTTTGG	cast
chr11	4806199	top-CS2	CGTGTTTGAGATCAATCTGT	CTTTAGCCGAAATAGAAGGC	cast
chr11	4810212	top-CS2	TCATTATCGTACGATTTATT	AGCGGGAAAAAAGCAAAAGT	bl6
chr11	4895232	top-CS2	ATCTTCAGTGTGTCTTTGAG	CAGCGAGAAGGACTCCTAAT	bl6
chr11	5071363	top-CS2	GTTTGTGTTTGCCCTTTATA	CCGGACGACCTCATATTCCT	cast
chr11	5262361	top-CS2	GTACGCGCAATTTGCTACTT	AACTGCATGGGTGCACACAC	bl6
chr11	5270478	bottom-CS1	TAATTTACGTTGTTTACATT	AGATACCCTCCGACGCTATC	cast
chr11	5369645	bottom-CS1	TGGGTGGGAGGAATGATTAG	TCCGAGGCCATTTTTAAGCG	cast
chr11	5497195	top-CS2	TTTGTACTGTAACTGTTTAA	TACAAACCCATATATAGGGG	bl6
chr11	6183323	top-CS2	TATAAGTGGTACTTGTGTTA	CGTGCATAAAGACAACCAGC	cast
chr11	6526732	bottom-CS1	TTGGTGCCCGTCGCTTTGTT	GAGACCCCCGTGAAAGACTT	bl6
chr11	6527807	bottom-CS1	GCTTTTATATGTGCTTTGGT	CAGTTTCTACGCGCCGCTCC	bl6
chr11	6549397	top-CS2	TCCAGGTTTGGGTACAATGT	CGGCAAGAAACCATTACAAT	bl6
chr11	8571000	bottom-CS1	CTTTTCATGTCATACTCATT	AATACATCATAGGCGGTATA	cast
chr11	8636109	bottom-CS1	TTTTTGTATTATTATCTCTT	TTAAAGTAGGTTCGAGCGGA	bl6
chr11	9395050	bottom-CS1	CTTCTAGGATTCGTGGATAG	CTCATGTTAAGTTCCATCTA	bl6
chr11	9998364	top-CS2	TTTTCATGGAGTGGGGTTTG	CTGAACATCTATATAGAAAC	bl6
chr11	11636191	bottom-CS1	AGAGCGATTCATAGCTTTAT	GCACAACGCAGGCATAAAGT	bl6
chr11	11807699	top-CS2	CTTAGTTGCGTAATAGGCTT	GGCCGTAAAAGACTTACAGT	cast
chr11	11810744	top-CS2	TACACCGTTTTAACTACTAG	TACACCCCTGGCACTAGCAA	cast
chr11	11829501	top-CS2	TGTTATTGCAGTTTCTCTGG	CGGTTGCGCTCCGCAAGAAT	bl6
chr11	11908203	top-CS2	AGGCAATTTTTACAATACGT	AAAATATCCTAATGAAGGAG	bl6
chr11	11941023	top-CS2	ACTTGCAAAATTAGTTTGCT	GTCAATAGTCTAGCCGAACC	bl6
chr11	11975333	top-CS2	GCCCCATGTGGTGCCGGGCA	CCCCACCGACCTGCACAACG	bl6
chr11	12299493	bottom-CS1	GATAAGTAGGGACTTCGACT	GATAAGCCCGAGAGACATAA	bl6
chr11	12757076	bottom-CS1	GGTAGCTTTCGTCGGAAAGG	ATGCTAACCTACGACATCAT	cast
chr11	13271276	bottom-CS1	CTGATCCGATAGACTTGAAA	AAAGCAATAAGGCATCGGAA	cast
chr11	13418268	bottom-CS1	TATTGGATGGAAGGATATGA	AACTGAGGCCCACAAACGGC	bl6
chr11	14182297	top-CS2	GTTGAACCTGTCGCTGGTTA	AACCCCATACCTCAAAGATG	noVariant
chr11	16365305	top-CS2	CATCAATTTTTCACTTGTAC	TTTCAAAGTACGTATACCAT	bl6
chr11	16797559	bottom-CS1	TCGATTTGTTTGGATTGAGT	CTGCATAGACCTACCCCACA	bl6
chr11	17106343	top-CS2	TCTCTAAGTACGCTGAGGAT	CCCTTTCATATTATGAATCG	bl6
chr11	17177578	top-CS2	CTGTTTGGCGTATGGAGCGG	ATTCCAAGACCGGACCTTCA	cast
chr11	17186828	bottom-CS1	TAGGTGTCGATTAGCTATCT	TACAACCTAATCTTCAAGTG	bl6
chr11	17727394	top-CS2	AGATTTGTTCTTTTGCCTGC	AGCAATGCAAAGGACAACAA	cast
chr11	17976888	bottom-CS1	CGTGAGGGTCGGTGGCTTCA	CCGCACGGGCCCACTACACC	cast
chr11	20168720	top-CS2	GCTTCGCGTCAGATATGTTT	ACATCAACTATGCCGCCTTA	cast
chr11	20228841	bottom-CS1	TCAATGGATGACGTAGGTGG	CAGCCTTGCACACCCCCATT	cast
chr11	20702879	top-CS2	ACTTTCCTGGTAGAGTTATA	ATTTCCGCACCGGGCGATTA	cast
chr11	21259934	top-CS2	CGGTTTATATCATCCGAAAA	ATCGATTAAAAAAAGACTAA	bl6
chr11	22746019	top-CS2	TTAATTTGTGGATTGGAAAA	TAAGTACCCCCAAAATAGAG	bl6
chr11	22858383	top-CS2	TTCGTGACTTTTGTACTTTA	CCACCTGGCTCTCATAGCAC	bl6
chr11	23080711	bottom-CS1	ATGGGGATGTAAGCTTGGGG	ACTTTCGCACTTACCATAGA	bl6
chr11	23081353	bottom-CS1	CTTATAATATTGTGAAGGTT	AAAGATTTACAAGCGTCGCC	cast
chr11	23190081	top-CS2	TATAATTGAAGGATTTAATT	ATAACCAGTATAAAGGGCGA	bl6
chr11	23262437	bottom-CS1	AATGTGACGGAGGATGTGTA	TCATCAATGATAAATGAACT	bl6
chr11	23290348	top-CS2	GATAACTTTACTGCCACTTT	CTGCGGTACCACACATGTTG	cast
chr11	23609172	top-CS2	TATCTTTACGTTTATTATTG	AGACCGAAATCCCGATGTAT	bl6
chr11	23731884	top-CS2	CTGAACTTGCTTGTTAGCTC	GCCCTTGCAATCTACACAAT	bl6
chr11	24112201	top-CS2	GTGACGTGCATTTCTAGGTG	TCGTATCCAAGTAAAACGAA	cast
chr11	24689936	top-CS2	CATCGGTGAAGTTGCCCTCA	CCCGGTTACAATCGCGAATA	cast
chr11	25684381	bottom-CS1	CCTTTTTCTGTGTAAGTGTG	GAATGGATTAACAACAAACA	cast
chr11	26071153	bottom-CS1	TTTCTTTTTCTCTCGTCTTA	ACGCTCCGACACACGAACAT	cast
chr11	26390375	bottom-CS1	AGTTCAATTAATTCGAGTGT	CTGAGGACCAGAACATCAGT	cast
chr11	27232524	top-CS2	AGCGTAGGAGTTATTCTATT	CAGCTTGACTCGGTACACTC	bl6
chr11	28902305	bottom-CS1	TAAGGACAATATTCTGTACC	CATTTAATAATAAACTAGAA	cast
chr11	29225778	top-CS2	TCATTTATTAGGTTCATAAC	GCTGGCCGGCTATTGGACTC	bl6
chr11	29546185	bottom-CS1	CGCTTTATTACCGACGTCAT	ACGAGAACCAAACTCCTATG	cast
chr11	29549600	top-CS2	CGCTCGTTCAAGTGGGCGTT	CAGACCTGAGTTGAATTACA	cast
chr11	29703332	bottom-CS1	CTATTTCGTGTGACTAAACG	AATACCGGCATGTACTAAAA	bl6
chr11	29714049	bottom-CS1	ATAGTCTTGTTTTGGTGTTT	ATAAAGTACTGCCGTCGCCT	noVariant
chr11	29730647	bottom-CS1	TCATATCTAGGGTCAAGGAG	TCCCATGGTCCGGTATCAAC	bl6
chr11	30223056	top-CS2	GCGTTGTAGTTCGATTATAT	AAAACGTACAAAGCGAACAC	cast
chr11	30790688	bottom-CS1	GGGCTTGCTTGGTGGCTATC	CGGAACGAAGCAGCTCACGC	noVariant
chr11	30879973	bottom-CS1	TGCGCAACTTCGATCCTGCC	TGCCCCGGCGAGCCTACGAG	cast
chr11	30971097	top-CS2	GTTCTGCTTGCTTCTTATCT	CTGTTAGACAATAGTTATTA	cast
chr11	31669470	top-CS2	CAACATAGTTTGTACAGTTT	ACGACTATACCCGCTTCGAT	bl6
chr11	31745870	top-CS2	ACAGGTATTCGTCTTTGTCC	CAGTACTTCCTACATAATCA	bl6
chr11	31831468	bottom-CS1	GCTTGGGGAACCCTCTTTTT	CCCAGCAAGTCGACCAGAGA	cast
chr11	32058879	bottom-CS1	CTTCATCTCGGTGGATCTTC	AAAAATCACGCCAAGCGCGA	bl6
chr11	32669641	bottom-CS1	CTCTATGGTGTTTGTGATTC	ATTAAGGCATAAGTCTTTCT	noVariant
chr11	33378956	top-CS2	GGTGTTAGTAACAGGGTAAT	CAGGCTTCACTCCGCAATCT	noVariant
chr11	33552028	bottom-CS1	TGTAGATACGGTATTAAACT	GGGATAACCTACAATGCGTA	cast
chr11	33682492	top-CS2	TCCTAATTTGGGAGCTATTG	CAGTCCTGAGCCGCCGCCGC	bl6
chr11	33774692	top-CS2	GATTTTATTCTTTTATCGTC	CCGCCACACGCCTATCGCTA	cast
chr11	34723739	bottom-CS1	TGCTAGCATCTTGAACACAG	TCTATATATTATTTCATTCC	noVariant
chr11	35418410	bottom-CS1	CCATGGAAGCTAAATATTGT	GGTTCAACCTAATGTTTTAA	bl6
chr11	36081250	top-CS2	AATACTTTATCCGATTTGTA	AATAGCTGTACTTCATCGGA	bl6
chr11	36153630	top-CS2	ATGAATTTCATTTATTTGCT	CCCAGTTGTATATCACAGGG	bl6
chr11	38574644	bottom-CS1	GAGGTCTGATAGCGGTCATC	TAAACCCAATGGGGATATGC	cast
chr11	38686530	bottom-CS1	GAAGAGTCGAGCAGCCGTTG	CACAATAAGGCAAGCAGACG	noVariant
chr11	38923655	bottom-CS1	AGCACCCTTAGCTCACCGGT	TTCACCACTGAAAAACCAAC	noVariant
chr11	39595814	top-CS2	TACCTCTAGTCCGGTTCCAG	TAGAAAAGCCTACCAGCTAG	cast
chr11	42613182	bottom-CS1	TCTTTCAATGTGGAGGAAGC	AGACACGGAGCACACCCAGA	cast
chr11	43258607	top-CS2	CTCCTTAACTAGGTTACGTT	AATTTCAGTGAGCTCAAACT	cast
chr11	43724607	bottom-CS1	ATGAAGGACCTCAGCTTTAG	CCTCGCTCTGTCATAGTGGC	bl6
chr11	43750418	bottom-CS1	TTTGAAAATGTTCTGATTAC	TTGTCGACACGTAATGCCGA	noVariant
chr11	45242110	bottom-CS1	TGCTCAAGGGACCTTAAAAT	CAAACTCCCTCCCTCCCCCC	bl6
chr11	45716151	bottom-CS1	CGTTCTTTTATACTATGTAT	CCCAACGTACCGCTGCTAGC	noVariant
chr11	45836182	top-CS2	TTCTATGTGTTTCGTTTTCT	CTTCAAACACCCCTCCTAGA	cast
chr11	45915538	bottom-CS1	AGCGCGCGTTTGAGTTGTTA	AATTAGAGGCAACCGGTGCA	cast
chr11	46071017	top-CS2	GTTTTATTCTGTTGGTGATC	ACCAGCCGGGCAAGTAATCC	bl6
chr11	46096633	top-CS2	GTAGATGACGACTAGTCTTA	ATTACAACTATCAAATTGAC	cast
chr11	47317124	bottom-CS1	TTGCACCATTTTGACCGGAC	CACGTCCAGCCCACTCTGAG	bl6
chr11	48190919	top-CS2	CTTTTGGTGTAATGACTGTA	GAATAAAGGCATCGTATAAC	noVariant
chr11	48771812	bottom-CS1	ATGTATAACTAGGCGATTTG	CCAACCTACTAACACGCACA	cast
chr11	48800136	top-CS2	AACTTGCTCGGTGTTTTTCG	TATACAACACAGGATGGCAT	bl6
chr11	48837934	bottom-CS1	ACAGAGTATTCATTCATTTT	TCTGCAAGGCACCACCACTA	noVariant
chr11	49204509	top-CS2	TGTGCCTCTAATTAGGGTGG	TCCCCGCAAATTGGAAAGAT	cast
chr11	49243368	top-CS2	AGTTGTCTCCTCTCGTTATT	CAGCCAGCTAGTGGCTTATT	bl6
chr11	49833172	top-CS2	GACATGGATTTTCGTTAGAA	AAACTATACAGTAAAACATT	bl6
chr11	51600121	top-CS2	TTGCTTGCTGAGTAACGTTG	GCAAGGACTAACAGCCAACA	bl6
chr11	51735012	top-CS2	CGTTATTACTAATTGCTTTT	AATGGGAACAATACAAGAAA	cast
chr11	52003877	top-CS2	TGAATGGGATTCGTGTTATC	ACGCAGACACTTAGATTAAG	bl6
chr11	52228804	bottom-CS1	TCTCTTGACTCGAGTATTTA	TCCCTGTTCGCCTACCGGAC	cast
chr11	52467093	bottom-CS1	TTCGCAATGAAAGGACAATT	GCCCCACCTAATTACGATAG	bl6
chr11	52649760	bottom-CS1	ATCTACCTCTGATAGTGAGT	ACCATGCAATCGATATATAT	cast
chr11	52790602	bottom-CS1	CACGGAGTGGGGGCCTCCAA	ACACGAGAGAACCGTACTGG	noVariant
chr11	53238989	bottom-CS1	GGCTATTTGTTTTGAGCCCA	TAGAATTTACAAATACTACG	noVariant
chr11	53256837	bottom-CS1	TGCGGGTCTTTTTACAGGTT	CAATAAATGTGCAAGATTCC	noVariant
chr11	53259803	top-CS2	CTAGTATAACACTGGGTGCT	TCTTTTTAAAGAACACACGT	noVariant
chr11	53331895	top-CS2	ATAGTGGTAGTATTCGCATA	ACGGCACAGGACGAACTGAG	bl6
chr11	53430282	bottom-CS1	GTTTTGCTGCAGCGTGTCTT	ACCACTAATTGCACAATGTC	bl6
chr11	53852369	bottom-CS1	TTTATATTCTGAGAGTCATT	ATAAGCAAACTGACTCTCAC	bl6
chr11	54563272	top-CS2	GATGGGATTGTAGATATAGC	GAATAGTTGACCAGACTACA	noVariant
chr11	54922011	bottom-CS1	GTCAGGTATTTGAGGTATGA	GCCTAGAACATGCGCTTTAA	noVariant
chr11	55063582	bottom-CS1	CGCTTGAGTTATTTTTGAAA	ATCTACAGAAGTTGACGAAT	bl6
chr11	55477399	top-CS2	TTTAATGTGCGTCACTTCGT	TCGAGAGGGCATCGGGCTAG	bl6
chr11	56302853	bottom-CS1	CTTTACTTATTGTTTTTCTT	CAAACTTCCACCAGCGGCCA	cast
chr11	56788646	bottom-CS1	ACTTTAATAGCCTGTCTCGT	ACGAGCGTCTAGACAGTTAG	bl6
chr11	57554707	bottom-CS1	CATCGTGGAGATGCTCGGGC	AAATACATCGATATAAAAAG	bl6
chr11	57896771	bottom-CS1	TTTTTGATGTTCTAAAAACT	TGAAACGCAATACCATCAAT	cast
chr11	58014239	bottom-CS1	CTCTGGTTAGCGTTGAATAG	AATGTTCTGGGTCAACTACA	noVariant
chr11	59380230	bottom-CS1	TTTCAGTCACGGGTTTCGGT	CACCTGCAAAATTACACAGA	noVariant
chr11	59782308	bottom-CS1	TTGCCCAAAAAACTTTCGTG	AAATGGGCGCTAAACCCAAA	bl6
chr11	59839980	top-CS2	CTGTGAATTGGGTCGCGCCG	CTTGGTCAGCCCAGCATAAC	noVariant
chr11	60231680	top-CS2	ATGAGGGGTCGGCCGTTTCA	ACCGACATAGCTAACGATCT	bl6
chr11	60698218	top-CS2	GCGTTTATTCATGGGCTGTT	ACCGCTTCCACCAACTATCA	noVariant
chr11	60777425	top-CS2	TTTTTATAGTCAATAACCAT	CTTTCGTACCAATGGTGTTA	cast
chr11	60930099	top-CS2	GAGGGTTATCGAAGTGCGTT	AGACAGCACAAAAAAGGAAC	cast
chr11	61319678	top-CS2	CTGTGTTGATCTCCCGCGAG	GGGTAAAATCAAACAACGCA	cast
chr11	61526102	top-CS2	ACAGTGACTGTGATTGTGCT	CCAGATACCTCCACTCACGA	bl6
chr11	61556677	top-CS2	TTGTGTGGTTACTTTCGTCA	TCGCTGATATAGTTTCCGAA	noVariant
chr11	62349435	top-CS2	GAGGAATAAACGTAACCTTT	CATGGCGGCGCTAGATTGGC	noVariant
chr11	62355099	bottom-CS1	AGGGTTTCGGCTTCGTTACG	TCGCCGCAGTTATTGGCACC	bl6
chr11	62427042	bottom-CS1	ATATTGAACTGTTGTTTTAT	CTGGAAAACACCTCCTGCGA	bl6
chr11	62457820	top-CS2	TGGTCTGTATAGATTTTTTG	CATCTATGAAATCTTCGAAG	cast
chr11	62513862	bottom-CS1	TCGTTCGAATGAGGGTCTTC	TTCCAATATCTAAGACCAGT	noVariant
chr11	62766623	bottom-CS1	CGCTATTGCTTATAGAGTTT	CGCTATTAAAAATCAGCTAC	noVariant
chr11	64003195	top-CS2	AGATAAGATAAGCTTTTTTT	TCCGGGCGACGGGACGTCAT	bl6
chr11	64010293	top-CS2	CTAGGATTTGTTGTGTGATT	TATCAGAATATACATCAAAG	bl6
chr11	64126290	bottom-CS1	AATAGATGGGCGGGGCTATC	TCTACGACTACGGGGGTAAA	bl6
chr11	64482528	top-CS2	ATATAATCAGTCTGATTGTT	GGGTTTAATATTACGTACGC	inconclusive
chr11	65769310	bottom-CS1	GCGTAAACGTGTGAGATTTT	TAGACCTTTGCTATCCAACC	bl6
chr11	66290025	top-CS2	TTCTCTATAAGCGTGTGGAG	AGCATAACCTTCTGATAAGA	bl6
chr11	66981653	bottom-CS1	TTGGTGCGAGTCCGTTTATA	ATCTTTAAACCCTCAGAAAG	cast
chr11	67022827	bottom-CS1	ATGTTACTATTGTTGATCCA	GAATTTCAGAACAGTATAAA	noVariant
chr11	67058095	top-CS2	GGAGAGATGTGCATTTCGTT	GATATGTTCATTAGTCATTG	bl6
chr11	68255157	top-CS2	TAGAGATACGCTATTTTTTC	AGTACACAGCACCCCACATT	bl6
chr11	68329001	bottom-CS1	AATAGAATGTTTCAATTAGC	TGGGACATTAGAATGAGGTC	cast
chr11	68407339	bottom-CS1	CTCTATTTCAAATTGATTGT	CCTATGCGCGTCCCTACGCA	cast
chr11	68904765	top-CS2	TAACCCATGGGGGATGGTTG	CTAATGCCAACGCCGCTAGC	cast
chr11	68904950	bottom-CS1	TTGTGTCTGATACTCATATT	CAGTACGTGCGCCTACAAGC	cast
chr11	68954358	bottom-CS1	TTATCATATGTTATTTGTAC	CCAAACCTAACCCAGCACAA	cast
chr11	69332617	top-CS2	TAGAATTTCGTGCGGTTTTT	AGGAATGATAAACGCCCCGT	cast
chr11	69581910	top-CS2	CAGGGAATTGCCTAGGTAAC	AGAACGTAACCTCGAGGACT	bl6
chr11	69663535	top-CS2	TCGCAGTGTGGTCAAACGCG	TTTACCGGAATGAAGGCTCG	bl6
chr11	69675924	top-CS2	TTGTACATCTATGTGGTAGG	TAAAGGCCTGCACGCACCGA	noVariant
chr11	69688877	top-CS2	TGATGTGAGTACGGAAGCGA	GATCTCGAGGAGCTTTACAT	bl6
chr11	69695919	top-CS2	TTCTGGTTTATTCGCGCCTA	AACAATACCGCTAGCGGAAA	noVariant
chr11	70205117	bottom-CS1	GTCTGGGTCATTTCTCAGTT	ACAGCTAGAGACTCATCCTC	noVariant
chr11	70254627	bottom-CS1	ATTAAGGAATATTGGTTCGT	CACAATGACCACTCCGCCCA	inconclusive
chr11	70455205	bottom-CS1	CCTTTTTCTGTGGTTCTAGC	CAAAACCTCACGCCTACAAT	cast
chr11	70509635	bottom-CS1	GTTCTTGGCGAATGCCGTGG	AACTTCACCCAAGTCGAATA	bl6
chr11	70964565	top-CS2	AGGCCGGGGCCCTTGTTTGA	GGCACCTCCTTCGAAACTAT	bl6
chr11	72284196	bottom-CS1	TCGGTCAACTTGGTGGGCCG	GTCTTAGCGACCTACCCAAA	cast
chr11	72578303	top-CS2	GTTGCGTAAGTTGGCCTACA	CCCATCTTAAAGACCACCCA	noVariant
chr11	72635618	bottom-CS1	GGTTATTGCTCTATCATGTT	ATGCGAGCCCAACCTAAAAC	noVariant
chr11	73080408	bottom-CS1	AGGACCCTATATTAAGTTTT	GTCCAGACCGAACTTAACTA	noVariant
chr11	73184648	bottom-CS1	CTGTAAGGATTGCGGCTTTT	CCACCCGAATATTAAGTGAC	noVariant
chr11	74028323	top-CS2	ACTCTCTGTATTTTGTGTTT	GACACAAAACGCATGGAAGT	noVariant
chr11	74695427	bottom-CS1	CCGCTGCTGGTCTTTTGGTT	CATGGCGACCGAACGGCCGT	bl6
chr11	74724893	top-CS2	AGTCTTTTGCGTGAGGTCAA	CCCCGCCGGACTTTAAAAAC	cast
chr11	74772372	top-CS2	CAGTAGGCATAGAAGCGTAG	TGTTACTTTTCGGTGCCTAC	cast
chr11	74878491	bottom-CS1	GCCGTTTGGTGGATTCGCGC	AAGTTGCAATCTCTAAAACT	noVariant
chr11	75339149	top-CS2	TCTTTCCTTGTTATTAGTGT	CGCCCACCACTCGCAAAGGA	cast
chr11	76196175	top-CS2	TCATCTGACATAGGGCCCTC	GCGTTTCTAAGGTAACTAAT	cast
chr11	76242678	top-CS2	AGTGGCAGATTTGCTGGTTT	TTCTCAACTTTTTATCGAAG	cast
chr11	76633161	bottom-CS1	GGATGGCAGTTTCTATATGT	GCAAACTGTGGCCCTAAAAT	bl6
chr11	76982070	top-CS2	TTTTACGGGTATCGTATCGG	TTTGTTAATTCGGTCCATTA	cast
chr11	77549779	top-CS2	TTGTGTGTCGGGGATGATCT	CTTCATTATTACAATAGCCC	noVariant
chr11	77688058	top-CS2	TACGTTTTTTGGTTTGTGGG	AGAGCAACTCCAATCGCCAA	cast
chr11	77794349	top-CS2	GGTTGAAAGTCGTCCTGGTG	AAAACACGACATTACCTTGT	cast
chr11	78244700	bottom-CS1	TTCGACTCGGGGCAATTTTA	GCGTACACTCTATACGCACA	bl6
chr11	78347716	bottom-CS1	CACGCTGTTTAGAGGTAGGG	CTCGACTTGTAAGACCACAT	cast
chr11	78664567	bottom-CS1	CAACGTCGGCTCATGGGTTA	CGGCCCACCGCACTCGAATA	bl6
chr11	78667140	top-CS2	GATGTCTTGCTGGGTGATGG	TCCCCTTACGTCAACCACAT	bl6
chr11	79147313	top-CS2	GCCTGTGTTCGATGGAGGTT	TCCTTACATCACGCATGAAC	cast
chr11	79192407	top-CS2	TAATAGGATCATTCGCACGA	CCCATGACCGGTAATGAGTT	bl6
chr11	79253385	top-CS2	ATTCTAATATCAAGGGAAAG	ATCGTCGGGACACGCTATGG	cast
chr11	79351941	bottom-CS1	TAGCTCACTCAGTAATCTGT	ACTCTATAACACTCAGACGG	bl6
chr11	79934994	bottom-CS1	GAAGTTGTTTGCTGTTTTTA	CTGTTACTACCTCACAACGC	bl6
chr11	80028254	top-CS2	TGGACTTAACTTAACGGTAC	AAAGCGGATTCACAAAGTGC	bl6
chr11	80072929	top-CS2	GGTTTGATCATTTTGATGTT	GCGGGACCACAAATCAGAGA	bl6
chr11	80081607	bottom-CS1	ATGTTCCGGATTGATTTGAA	GCACCCCATTACTATAAATT	bl6
chr11	81376792	top-CS2	GCCACACAACTGCGGGTTGT	CAAACTCTAGGATAAGTTCA	noVariant
chr11	83291151	bottom-CS1	ATGGTATTAGATAAGGCTAT	TTATACGATAGATGGATGAT	inconclusive
chr11	83387293	top-CS2	GGGATGTGCCAGTAGTTAGC	GAGCCGCGTGCACTTGGCTC	bl6
chr11	83417316	top-CS2	CGTACTAGTTTTAAGATTGC	CTTCAGAACCATTCACTAGG	cast
chr11	83473848	bottom-CS1	GTAAGTGGTGGATTATGAAG	ACCGGGGACCTAGGCAATCC	noVariant
chr11	83495965	top-CS2	TTTCTTTCTCAGGGGGGTGT	GTCAACAAATGAATAGGACC	bl6
chr11	83706547	top-CS2	ACAACTTTCAGGTTATTGTT	CCTCTATCAACAATGTACCG	cast
chr11	83776139	bottom-CS1	TTTCGGATGCCTGTTGTGTT	CAATTGCGGAAGGCTACTCA	cast
chr11	83960073	top-CS2	TCAATTGGATTACCGCCTGT	CTACTTAATTGCCGAGGGAT	bl6
chr11	84529114	top-CS2	TTGTTTCACAGCAACTGGCA	TAATGCATCAGCACGATCTA	cast
chr11	84915032	top-CS2	CTGGTTTTTACTAAGCAAAC	CCTCCCAAAACAAACGCCAC	noVariant
chr11	85183276	bottom-CS1	CTTCTGATACATTCTGTATC	GGGGATCAAAATTTCCGGGC	bl6
chr11	85793757	top-CS2	TATTGTAAGGCTTCCTCAGA	TACAATCCCAAAGAATCGCA	bl6
chr11	85902898	top-CS2	GATAGGTGCAATGTATTTTG	CAACGGCTAGCGCTATGAAC	bl6
chr11	86161173	bottom-CS1	GCGACTGCTTGGAATCTAAT	CAATTCCTTACACTAAACGC	bl6
chr11	86752927	bottom-CS1	CTTCTGATATTGGTGTTGTT	CTTTCCAAGCAGGATGATTA	bl6
chr11	86807324	top-CS2	AGCAGACGGTAAGTGCACGG	GTTCTCTGGAGTCCGCTGGT	cast
chr11	86894824	top-CS2	GTGTTTGGTCGCCGGGAGCT	TTAAAAGATACGCCATTGAT	cast
chr11	87107833	bottom-CS1	ATGTGTTAAGTATTATGAAT	TGACTGACAACCATCACTAA	cast
chr11	87403737	top-CS2	GTTAGCATTTGGACTTTGAG	AGACGCATGCTGACCTCTCT	noVariant
chr11	87850307	bottom-CS1	GCGTCCCAGAATTTATGTTG	TCTACCCCGGATCCGGGACA	noVariant
chr11	88050309	top-CS2	TGTGTTGTTACGTTCGCTTG	AAGAGAAAAACTTACCGACA	noVariant
chr11	88123538	top-CS2	TTTGGTTCCTTATGTATAAT	ACTACCATACTCAGAATTTG	cast
chr11	88430757	top-CS2	TATTCTTTTATTTAATGTGG	GCACTGGAACATTCGACCCA	bl6
chr11	88578827	bottom-CS1	GTCTAGCACCCCGTCAGCTC	ATTCCCCCAGTCCACTGACA	noVariant
chr11	88581968	bottom-CS1	GTTAACTTCTCATGGGGTTG	CCGGACTACCTAACCCCCAT	noVariant
chr11	88582986	bottom-CS1	TGTTTACACACTTGCATAGT	CCAACTCATTCCTAGCTAAA	noVariant
chr11	88629359	bottom-CS1	TTTTGGCGCCCGAGAAGGTA	CACAACTAACCTATCTTAAG	cast
chr11	88630375	top-CS2	ATGTTTTGTAAGGTGCTGCG	CTCATTATGTTGTTCACCGA	cast
chr11	88658646	top-CS2	CTTTTGACCTTGGTGTGTTC	GTGCGGAACCCAACCGAGAA	bl6
chr11	88681686	bottom-CS1	ACGAGCGTAAGTCTGAGTTG	AAGCCACTGCCGCGCCAATA	bl6
chr11	88693810	bottom-CS1	AGTCGCATCTTTTTGATTAA	AATGAACAAGTTCAGTAGGC	cast
chr11	88937627	top-CS2	GTGCGATAGCGATTGATTTT	TCCCCTTCCAACCATCACGG	noVariant
chr11	88951190	bottom-CS1	TAACAGCCGTGACGTCACGA	TCTAGCCATTCACGAGCCCC	noVariant
chr11	88970072	top-CS2	TACTGTAAATTGCTATTGGT	GACGCACTTCAAACGGGATG	noVariant
chr11	88970228	top-CS2	GCAGCAGGGTCATGTTCGTC	GAGTCATCAATTACCTGAAG	noVariant
chr11	88991471	top-CS2	CGTGTATGTCAGGTTTTGTC	GTCATCTCCAATAGCAAAGT	noVariant
chr11	90117342	top-CS2	AGATCGGGTTACTCGCGTTT	TTCTTTAACAACGGGTCCAT	inconclusive
chr11	90274133	top-CS2	GAATTAGTTGGTTCTAGGCT	CCTTACAAAATCGCGCTGCC	noVariant
chr11	90562885	top-CS2	GCCCTGGGGTACCGGCTTTG	TCTCACACTTCACCTATAAT	noVariant
chr11	90682965	top-CS2	TTCGCAAGGGAGTGGGTATT	ACACCAGTCTTTGGACTGAA	cast
chr11	93886585	bottom-CS1	GCTTAAGCATAGTTTTAGGC	TCTTTATCAATATCAATTAA	noVariant
chr11	93941761	bottom-CS1	TTAGTCTGCGGTCCGAAACT	TGTAGATAACCACCCACTCG	cast
chr11	93948645	bottom-CS1	GGGTTCGTGCATTGCTATTG	TCGCGTTCAAATACCGATGC	bl6
chr11	94117252	top-CS2	ACGGAGTTCTCGTTTCATAG	GTACCTCGATCTCTAGGCGG	bl6
chr11	94216924	bottom-CS1	TGTTTAACGTGTAATTGTTT	TGCCAGACTACCTTCACCGT	bl6
chr11	94286604	top-CS2	TTTACCGTAGTGATAGGTTA	GACAGAGCAGAGCGATAAGA	cast
chr11	94635736	top-CS2	TCGTTGATCGTTATCTTTAA	CCAGAATTAAGTACAACCCA	cast
chr11	94957487	top-CS2	TTTTATCCCCATTGGTTGTA	CCAAAATTCAATTATTAGGT	bl6
chr11	94987048	bottom-CS1	TTTTTTCAGGTTGTGTTAGA	GCACCGCTTAGTCCAACCCT	bl6
chr11	95314526	bottom-CS1	CTAGCTTAGATCTTTGATAG	CAAACCGCCGGTAACGGCAT	bl6
chr11	95491980	bottom-CS1	GTTTTATATTTTTGGTTTAT	ATAAGTGTTTTGGAGTAAAG	cast
chr11	95532746	top-CS2	GTGGTGGAATAGTTAGAAGT	CGACAAAGATCGGCTGAAAT	bl6
chr11	95924354	bottom-CS1	GTGTCCTAAAGGGTTCTTTG	GGCCCGCTTTACCACCTTTG	noVariant
chr11	95937820	bottom-CS1	GCTAAATAATAATAACTGTA	GTTTGCCGCCAAGCTTTAAA	bl6
chr11	96101884	top-CS2	CGGGGTGCGATGCTGCCATT	CGCAGCAACAGCAACGCGAC	bl6
chr11	96796677	bottom-CS1	TGGTTTGAATACCGTTTAGA	TTAAATGCATAGAAAAACCT	noVariant
chr11	96848639	top-CS2	TATCTAGTTCGCCGTGACTG	ACAGTATGTCTACTTGTGAC	bl6
chr11	96955236	bottom-CS1	TTCACCAGGTTGGTGGAGTG	GACACCCATGACCGGAGCCA	cast
chr11	97141571	bottom-CS1	TACGAGATATTGGTGCATGT	AACTGAGTTTCAAACCACAC	cast
chr11	97232786	top-CS2	TGGGGCATCTTTGTCTTTGA	CGATATTTAAAACAAAGCGA	noVariant
chr11	97411701	bottom-CS1	TGTCCACATGACTACATCGC	ACTCACAAAAAGAGAATATG	inconclusive
chr11	97556788	top-CS2	ATCTTACCACTGCTAACCCG	ATAAACAGTATTAATCAAAG	cast
chr11	98297069	bottom-CS1	CATAGCTCTGTTAATTGTGC	AAAGCATTGAGGGTGTTAAT	cast
chr11	98568354	top-CS2	TGTGTATAACCTGAGTTGAA	TAACCCATGTGTGCATATGC	bl6
chr11	98758872	bottom-CS1	ACATGGATAGCCTGTCCCAA	GCATATTGCCCCAAGACCGA	bl6
chr11	98807686	bottom-CS1	TTATATTTGCAGTCATTTGG	TCATACATCCGAGAAACTGC	cast
chr11	99081238	bottom-CS1	CCAATTTGGGTTATCATCTT	TGTACGCACATATGGCTAAA	bl6
chr11	99940363	bottom-CS1	TTCATCCATAGGTCCTATTT	ACGGTCTGCGAGGAAATAAA	noVariant
chr11	100458055	top-CS2	TTGCAGTGTTTATTTTGTTG	CATCTACACAAACTCAACAA	bl6
chr11	100500555	bottom-CS1	TGATGTCAACTTTTTAACTT	AGCACACGACAAACGTGCAA	cast
chr11	100559419	bottom-CS1	TAGTCCCGAGTTTTCTTACG	CGCGAATTTTTTCGCCTAGA	bl6
chr11	100931009	top-CS2	CTTCTTCCTGCCTGTATTTT	TGCATTAATCGAAACAATAA	noVariant
chr11	100935638	top-CS2	GGCGGGGTGTGGGCGGTTTA	TTCAAGCTTCGCCACGAGGG	cast
chr11	101252747	bottom-CS1	TGCGAAGACCGGGGCCTTGC	ACACTCGTTACTGGCAGTCG	cast
chr11	101443920	bottom-CS1	TTCATGACGGATTCGTAATA	CGCATAAAGCCCACACGACA	bl6
chr11	101579206	top-CS2	TCGGCTTGCATCATTGTTTC	CCCCAATTTAGCCCACCGTT	noVariant
chr11	101581969	top-CS2	TATGATATCGCACGCTTCGT	CTCACACAAGACGCGCATAA	cast
chr11	101619353	top-CS2	TGGGTCCCAACTTATTTGAG	CAACGCCCTGTTTGTACAGG	bl6
chr11	101963567	top-CS2	GCAGGATTTTTTTTAGGGTT	GCATCAGAACGAAGCTAATA	cast
chr11	102295851	top-CS2	TTAGGTTAGACTGTTTTGTG	TCCCATATCCACACCCCTCA	cast
chr11	102327315	bottom-CS1	GGACGGTCAGTTCTTCGGAT	CAATAACCATATGATTAGAT	cast
chr11	102501889	bottom-CS1	CTGCTTATGCTATATCTTGC	GGAAACGCGTCTGGTGCCCC	cast
chr11	102566734	bottom-CS1	GTTTGTTTTTCGGAGCGTTC	AAAATTACCCAGGGTCTCGG	cast
chr11	102584229	top-CS2	GGTTAATTAATTTCATTTTC	AACGATACGCTTATAGGAGA	bl6
chr11	102662987	bottom-CS1	ATGCTATTACTTATGTTTTA	CCTCTAAAGAAATCCAGGCG	bl6
chr11	102698429	bottom-CS1	TCTATAAGCCAGAGGATAAT	CCCCTCCTACAAAATCGTTA	bl6
chr11	102913333	top-CS2	GTTATTAAAAATTGAACTTA	GCATTAAATCCACCTTGGGC	bl6
chr11	103030360	top-CS2	GCTTTATTTTATTATAACGT	CCAGCCAGCGGCATAACACA	cast
chr11	103864509	bottom-CS1	TCATTATTGATGGTTGCTTG	GTTTCCAGCCGTAAGATCGA	bl6
chr11	104163088	top-CS2	GTTCGTTTGGGGATGAACGC	CAAGAGGCTACCTCGCCATA	cast
chr11	104278203	bottom-CS1	TTCATTTCCCGCTATGCCTT	TATGACGTTCAATCCGATGG	cast
chr11	104354089	bottom-CS1	AGTATTCACCGAAGCTGTGT	GTACCACAGAACCTTGACCA	inconclusive
chr11	104421551	bottom-CS1	GGTCTTCATCTTGGATTTTT	TGCACGAACAAGTCATGGAT	bl6
chr11	104443404	top-CS2	CTCTTTCAGAGTGCGGTTCT	ATGCTTAGCAATCACATGAG	bl6
chr11	104608451	top-CS2	CGTTATGGATTTGTTAGCTG	CTCCAGAACGGTTGCTCGTC	cast
chr11	104992025	top-CS2	ATATATCCTACTGTGGATCC	ATGAGGTGCGCCCCCCGCTT	noVariant
chr11	105266774	bottom-CS1	AAGACTTACTAGTTGGGGCT	GACCAGGGTCCCCTCAAAAA	cast
chr11	105563651	bottom-CS1	TTAATTCCTTGTTCGGGACG	ACAACCAAGGAGACAACTCA	bl6
chr11	106013824	top-CS2	TTTTTTGAGTTGTATCGAGT	TATCTTACGACTTACTTAAC	bl6
chr11	106039376	top-CS2	ACTCATGTGTTCCAGTATTT	ACTCATCTAGACAAATTATG	bl6
chr11	106193334	bottom-CS1	ATATCTACTCACGCAGGGTG	AACATACAAGGGCCTGGATC	cast
chr11	106723281	bottom-CS1	ATTGGGTCATAAAATTTTGC	GGACCCCCATGATACCTTGA	noVariant
chr11	107114209	bottom-CS1	TATTTCTTGTTCACCGTGCC	GGGAACCCAAGTGAGAGTAG	bl6
chr11	107129723	bottom-CS1	CCTTACTTATGTCTGCTTTG	AGAGTTAGCATAGATTCCAA	cast
chr11	107343262	top-CS2	CTGGTGATGCCCGCATTCAA	GGTACTATCCCACTTTCCTA	bl6
chr11	107447038	top-CS2	TCGTATGACGGGGAGTTTGC	TAGCATACTTCTGGCCAGTA	noVariant
chr11	107454262	bottom-CS1	TGTAATGTTAGCTTAGGACT	AAAGCATGGCCTGAAACGAT	bl6
chr11	107463818	top-CS2	TTTTTGCAGCGTCGAACTAA	AAGATTTAACCTACCCACAA	bl6
chr11	107494346	bottom-CS1	CAATTTTTAACTGGTTTTTG	GCCACTATAGTGTATAGTTT	bl6
chr11	107980790	bottom-CS1	AGTAACTGCAGGTTTGGTTG	CCGTTATTAACATAGACGGC	cast
chr11	107983475	top-CS2	ATCTAGAGACCTGACCTCTA	CACCATACACACTTAAATGG	bl6
chr11	108594207	top-CS2	CTGGTTCAGTTGGCGCGATA	CCACTCAGAGGCATTGCAGC	bl6
chr11	108903168	bottom-CS1	TTGACGCCTCATGCAGTTCA	GTACCCGGGAGACATTTACA	bl6
chr11	109917569	bottom-CS1	TTGAGAGACTCTCTTTGATA	TAATGCGAGGGTAAGGGGGT	bl6
chr11	110431402	bottom-CS1	GGGGCGTTTGTTCCTATAAA	CACACTCCACCACAACGTTC	cast
chr11	111519783	bottom-CS1	AGTGAATCAGCTTTTATCAA	TTTATGCGCGGACGAATAAT	bl6
chr11	111640638	bottom-CS1	TTAAGGTGTGTACTTTTTTA	CGTTATCAAGATCGATTGAG	cast
chr11	112870794	top-CS2	AGGACATTGTCTGGAATATT	ATTTCAAATAATGCCAAACT	noVariant
chr11	113556207	bottom-CS1	GTAGTCTTGCTAATGCGGCT	GACCCCCTAGGATATAACTT	bl6
chr11	113696252	top-CS2	CTCCTAGTCTCTTGGTATAC	TTAAAATGCCGGAGGACAGA	cast
chr11	113732186	bottom-CS1	GTGCTTGTTAATACGGATAT	AGGCCCAATTAATTCTTAGA	cast
chr11	114508289	bottom-CS1	GCGTGTTGGGGTTTAGCACA	ATCAACGAGTGACCTTAATT	bl6
chr11	114639437	bottom-CS1	TTGTTAGACCAATGCGGTTT	GCGAGAATAAAAAGTTATGG	noVariant
chr11	115413926	bottom-CS1	TTTCTAGAGGCCTTGTTAAG	TGTGCAGGGACGCACTATGG	bl6
chr11	115949083	bottom-CS1	GTCTTTTAGGATGTGTCTTC	GAGCCCTGGATCCACATATC	bl6
chr11	115998980	bottom-CS1	ATGTAACAAATGTTCGATTA	AGACGACATGATTCGACTTG	bl6
chr11	116087521	top-CS2	GAGTTCTTTTTTAGACAAGT	GCCAGAAAGTTCCAGGCTTA	bl6
chr11	116131037	bottom-CS1	TTCGTTACGTGCGCTTATAT	CCCTACAACACATTAGTCTT	bl6
chr11	116200555	top-CS2	TAATAATCTTGTTGGGGTTA	TCTATAATCTCGCAAAATGC	noVariant
chr11	116465679	top-CS2	AGTATCCCTTGTGAAGATTC	ACTGGGAAAACTAGATAGGG	cast
chr11	117081346	bottom-CS1	TTATTCCATCATAGGGATTC	ATTCATCCCTAAACACACAC	bl6
chr11	117135642	bottom-CS1	GGCGAGTGGATATCTCATCG	CCTACATTCAGACTAGCATA	bl6
chr11	117325629	top-CS2	CCTGATTACTTGACTGGCGG	ACATCACCGTACCTTCAACC	bl6
chr11	117330655	top-CS2	TGTTTACCAGAGTGTGTGCT	CAGTGTAATGAATAAATACA	bl6
chr11	117929947	top-CS2	TTGTTTCACGTCATTGGAGT	TCAGACCGTTCGTGCCGTAC	bl6
chr11	118439129	bottom-CS1	GTAGATAACTCAGCACATTC	GAATCTCAAACGACACAGGG	cast
chr11	119144996	top-CS2	TTGTGCCTGCCAGGTCTTCG	AGAGTACACCCTCGCGTATA	bl6
chr11	119630970	top-CS2	TTCTGTTCTTGAGCGTGTGA	TACACACAACACCGTCAACT	cast
chr11	119656998	bottom-CS1	AAATCTTGATTGTTTTGAAC	GCGTCACGGACACCGATGAA	bl6
chr11	119899387	top-CS2	CTAAATTGGCGCTGTGAATT	CGTTGCCCAGAACACTTGAC	bl6
chr11	120133772	top-CS2	TCAGGGATGCGAGTGGGTCG	CTAACTACTCATCCAGCCAC	bl6
chr11	120186761	top-CS2	AGTGGCCTGTGAGTCGGTCG	AACAGCGGTCCACGTAAATA	bl6
chr11	120188712	bottom-CS1	TGAATGTATTTTAAGGGTAA	ATTGTTTTAAGATGTGGCAT	cast
chr11	120819869	top-CS2	TTGGATTAGTTCTCAGACTG	CTTCGACGCGCCACGGCAAA	cast
chr11	120852930	bottom-CS1	CGTTGGTTGGGCTCGCCTTT	CGAAGCCATGATACGCTTAA	bl6
chr11	121330543	bottom-CS1	GTTGACCTCAAGTGCACCTG	GACGTCCTAATGCCCACCTA	bl6
chr11	121443841	bottom-CS1	AGGTGGATCTATAACATCAC	CAGTATTAAAGTAACCACCA	bl6
chr11	121674058	top-CS2	GTTTTTAGTTGTACGTGATT	CACACCTAGGCGCCCATAAT	noVariant
chr12	4245653	bottom-CS1	TCCCTACCCGCTTTGAAATA	AACGGGCCAAATAGCGCAAT	bl6
chr12	4360039	top-CS2	CGAAGACGTCCTGTGGGATA	TCGGATAATAGTCGAGTTTA	bl6
chr12	4551860	top-CS2	TTCTTTACGGATTCATCCGC	ATACCGACTGCAGCAACTCA	bl6
chr12	4558652	bottom-CS1	TAAAAAGGTGGTAGACATGT	ATCCGAGCACCACTAACAAC	bl6
chr12	4645757	bottom-CS1	TCCGGGCTCGTGATACGTGT	ATTTAATTCAAAAAACAAAA	bl6
chr12	4898850	top-CS2	GTTAGAGGCTGGGTTTGACA	CCATGACCCTGACCTGTTCC	cast
chr12	4919814	top-CS2	TTTGAAACTGGAGGGCTTGC	CAAACCACGGGAATTTCAAT	noVariant
chr12	4958423	top-CS2	GTCGGGTTTTTCGCATTGTA	ATCCACATATCCAATGTACA	noVariant
chr12	6699639	bottom-CS1	AAATCTTTTATTGGAGTGAC	ATGAAAAGTAATGAGTAACC	noVariant
chr12	6825090	bottom-CS1	TCAAAAGGGGACGTAGATAT	CCAGCAAATACAACCTGAGT	bl6
chr12	7037952	bottom-CS1	CTGGTTATTGTGAGTCGTTA	ACTATGCCCACGACAGCGAA	bl6
chr12	7120801	bottom-CS1	TGTTCTGTACGGCTCCGTCA	GCTGTTACACCAACAGCCCC	bl6
chr12	7174640	top-CS2	TTACATCTTATGCGCGGGAG	ATGAAGAAATACGAAGAATG	cast
chr12	7430359	top-CS2	GAACAGGGAGTTGTGTAGCG	AGTTATGACCTTAACCTCAT	cast
chr12	8673391	bottom-CS1	TACCGGGCTATTGATCCATG	ACATAACTACCGGAATATCG	noVariant
chr12	8693984	top-CS2	GTTCCCAGGTGCTTAGGTTA	TTAATCCTAGCGATACACAA	noVariant
chr12	8702858	bottom-CS1	GAAATGGGTTAGATAAATGA	CCCCCCCTAACCCACGCACT	noVariant
chr12	8780739	bottom-CS1	AGTCAGTAGTTTCTGCACGG	TGTTCAGCAACAACGTACGA	noVariant
chr12	11234137	top-CS2	CAAGTGTGCAACCAAGGCGT	GCAACAAGCTTGTCCCAACT	cast
chr12	11253012	top-CS2	TAGGAGCAAAATTAAGTTTA	GACTGTGCTACTCTTCTCGA	bl6
chr12	12311973	bottom-CS1	AGTACTTTCTTGTCCCTTTT	CTTCCTTCTCCCGGCTGAAT	cast
chr12	12859095	top-CS2	TATTTCTAAATCGCTTAGGC	GTCACCCTTCTCGAACACAC	bl6
chr12	12936670	top-CS2	ACAGTAAATCATTTGTAATT	CCGATGTCAACCTTTACAAA	noVariant
chr12	12961515	top-CS2	TTCCATTTCTCGGGTTTAGC	AATGTTATCACCGTCCCTAC	bl6
chr12	13022639	bottom-CS1	AATATCTTCTGGTGACAGTC	TTCCGGTGCCTTGCCCCCTC	cast
chr12	13215016	bottom-CS1	TTAAGCTAGCAACTGTGCGG	AGTTATATCCACACGAAAAA	noVariant
chr12	13299270	bottom-CS1	TAGTTATCTGAGTTCTTACG	GTCGACAACTAACAGCAGAT	cast
chr12	15827625	top-CS2	GCGTTAACATAGTGCCGAGT	GAGGCCGCCTCAGTCCGCGT	noVariant
chr12	16456307	bottom-CS1	TGTTTTTTCCTCCTGGAATC	CGGCATGGCTACCAACACAA	noVariant
chr12	16667015	top-CS2	TATATCGCATATTATTGATT	AACAGGTCTGCATGCACGCA	cast
chr12	16960226	bottom-CS1	GTTTTAGCTCCTTCTGGATA	CGGCAACCTCAATGATCGGC	cast
chr12	16990532	top-CS2	TTGTTTCGCTAGGAGGACAT	ATGTAAATTCACAGTTATAC	cast
chr12	16992797	bottom-CS1	AAGTGCTTGGCGTATGATCT	TCTCGAAGGTTGCCAACGTC	bl6
chr12	17271727	bottom-CS1	TTAGTAAATATTTCAGTAGG	ACCCGCTACACTTACCTACC	noVariant
chr12	17592591	top-CS2	AGGTGAGATAAGGCTTGTTA	CAACAACACAGGAAAACCCG	noVariant
chr12	17813003	bottom-CS1	ATACATGTGAGTCGCTGGGG	CCCCGTTTTCCGCCGGTACG	cast
chr12	21421555	bottom-CS1	ACATAGTTCTCTGGCATTTA	TTAAGTCTTAACGCAACCAC	cast
chr12	24878361	bottom-CS1	AACTGTGTATCTCGTTATTC	ACCATCGTGACACAGTGGCG	noVariant
chr12	25097547	bottom-CS1	TGGTATATTTGTTTAGGCCG	GGCCCGTACTGTCTGCACCA	noVariant
chr12	25170239	bottom-CS1	CTTCAGTTTTCGGGTGTTTG	CTGCAAGCACACCTCCTCTC	cast
chr12	25170903	bottom-CS1	GGGTTGGTGTTCTTCTGCCG	CGTCGCGACCAAGACCCTAC	bl6
chr12	26311548	bottom-CS1	TGAGGGATGTGCAAATGCTC	AAATCTATCCCCCCAACGCA	cast
chr12	26844826	bottom-CS1	TCCAGTGCAGGGGTAGTTAA	AATCTACTAATAAGCCAATA	bl6
chr12	27147623	bottom-CS1	GCGTCATATTATACGTATGC	ACGTGGCTAAATCTCGAGGA	cast
chr12	27291667	top-CS2	GTCAGACTTTAGGCCCGGAG	AGTAAGACGACCCAGGATCT	bl6
chr12	27474840	top-CS2	ATCGCATATGTAATCTGGGT	CAAAAACGTCCGTAGAGCCA	cast
chr12	28286876	bottom-CS1	ATATTGCAGCAATGGATCTT	TGATCCCCGCATACTTACTG	cast
chr12	28596989	bottom-CS1	TTTGTTTTATCGTATTGAAG	AATACGTCATAATATACATC	cast
chr12	29020440	bottom-CS1	TATCGTGGGTTGTAAGCTTC	CACAATCCCCTAAAAACGAC	bl6
chr12	29286484	bottom-CS1	TTTTGTTTCGATTTAGAGGG	TCTTTCTACTCGTTCCCTAT	cast
chr12	31055487	top-CS2	ATATGGTTGATATTGCTCTC	GGGATAAGTCTGAAAGACTG	cast
chr12	32619905	top-CS2	TTCCGTTTGGCGTTTAGGTT	CCAGACCCAAGCGCAACTCA	bl6
chr12	32840182	top-CS2	CGGTGGTTTGCTTATGGTTA	CCAAACAATTGGATACTATC	bl6
chr12	32970580	top-CS2	GTGTAATATTTTAAGACAGA	CGACTTCAATCTGTAAAAAT	cast
chr12	33477241	top-CS2	CGACCAATAGCATTAATGTT	TGTGAAATGAATACTTTCAA	noVariant
chr12	36295911	bottom-CS1	GTGCTTGATGTCAGCTGTTA	CCCAGCACTGCAATATCACC	cast
chr12	36682805	bottom-CS1	TTAGGGGGTTGGTAGTTTGG	ATGAACGAAGTCATAGGGTG	cast
chr12	38779147	top-CS2	TTCTGTGCGTAGTGAGGTCG	TTATATCTCCCCCAGCTACC	noVariant
chr12	39702895	top-CS2	CGGATTGGTTACAGTCGACA	GTGAATATAAATGGACCCGC	cast
chr12	40249152	bottom-CS1	TATGCTTTCTTATTATCATT	AATAGCGATTACGATGAAAC	bl6
chr12	40317031	bottom-CS1	TTCTGCGGAGTGCTGGTTCA	GCCCAGGACGCTCGATTACA	cast
chr12	40348026	bottom-CS1	AAGCGCTTTTTATGTGACTG	TTATTTAAGTAAGCACACGC	bl6
chr12	40623603	bottom-CS1	CAGCTTAGGCTTTACATTTA	TAGAGTGTGGTACTAAAAAT	bl6
chr12	41024872	bottom-CS1	AGGATCGATGTTTTAAAATT	TATACTCCGCCTTTAACCGA	bl6
chr12	41386754	bottom-CS1	ATCGCCGGCTAATTGGTGTG	TCAACCCAACAGTACACGTA	bl6
chr12	43802237	top-CS2	ATTTATTGGATCGATATATT	ACTACATACATCTAGGCCAC	noVariant
chr12	44483069	top-CS2	TTGGTGAATATTCACAAGCT	ATTGCAAAAAAACTAATTTC	bl6
chr12	45167216	top-CS2	TAATTATGGTACTAAGTGTT	GAATTCCCGGCACTAATTCT	cast
chr12	47623795	top-CS2	CAGGTGTGGTGGGGCTTTTT	CCTACAGGTCCGAACTGATA	bl6
chr12	49747679	bottom-CS1	AACGCCACGATACTTTTGAA	CTTAGACCAGAGCATTCCTG	noVariant
chr12	50634186	bottom-CS1	ATGTTGTTTACTCAAATGTC	AATATCACCACGGCCTAAGC	cast
chr12	51621305	bottom-CS1	CGAAGCTCGTCTTGTGGACT	AAACACCAGAGCTCAATCCT	bl6
chr12	51722689	top-CS2	TTTAATAGATACATTTCTAT	GGGGGCCACCTACACCCACC	cast
chr12	51835655	bottom-CS1	GCGTTACTTAAAGTATGTTT	CCGTCCCGAAACGTGGCGCG	cast
chr12	52508098	top-CS2	TCTAATAGCATTTGTCAAAG	TGTAAATAACTAACCCAGGG	bl6
chr12	53255330	top-CS2	GGGTATGGTGTAGCTGATTT	GTAAATCACCCAAAATAGCT	bl6
chr12	53473067	top-CS2	TTCGTATACGGTGCCAGGCA	AATAGTCGGAGACGTAACCC	noVariant
chr12	53614893	bottom-CS1	TCAGACTTATGCTCCGCTCT	TAATAACCCTACCGAGTTTC	bl6
chr12	54898408	bottom-CS1	CATATTTATCGCTGGTCTTT	CTCCTGCCGGGCAATTAGTG	bl6
chr12	54942819	top-CS2	CGCGGGAATTGGTACGATAC	CCATGACACCTTCGCAATCA	cast
chr12	55303275	bottom-CS1	GGTGTCTTACCGGTCGATAC	CCATTTTCACTGGAAGGGCC	cast
chr12	55371301	top-CS2	AACGATAGTATGTCGATTTC	TCGTGGTGCGAGCGCCCCGC	cast
chr12	56174640	top-CS2	GTTTTCGGGTGAGAGATGTT	CCCCAATAGCAACACATGGC	bl6
chr12	56237336	bottom-CS1	CTATGCAGTGGCACCGTGTC	CCCGCTAGGAACAACACATC	noVariant
chr12	57548488	top-CS2	TCACTTATCGGACAGCAACA	TGCGGGAATGGCATGTCGCA	cast
chr12	58560940	bottom-CS1	TTGTGTGGGGGAGGTGGTTT	TAGACCAGGCGGTCCTCCCA	bl6
chr12	59066688	top-CS2	TAGGAAGTGCACTCGTAGTT	ATAAAATTTACTCAACGAAG	cast
chr12	59683497	bottom-CS1	CTGTGATTTCTAGATCTTTT	GCGCTGGCACAGATAAGAAG	bl6
chr12	64976046	bottom-CS1	GGCGTCGTCATAGGGTGGTA	TACAAGTTACGCCAGTAACA	cast
chr12	65059825	top-CS2	TATACCTAGTTACACTTAGA	ATAGTCTTTTGCTCCGCTGA	noVariant
chr12	65075251	bottom-CS1	ACGCCCGTAATGTGGAGCTT	CCACTACAAACACAAATCCA	bl6
chr12	65099529	bottom-CS1	AGTCTCACTGTGCCTATGCT	AGGCGCCCTACGGCTACAGC	bl6
chr12	65108089	bottom-CS1	GTGTCGTAATGCTGATTTGC	GATAACCGTGGCACGTAAAC	noVariant
chr12	65592062	top-CS2	AGGAACGCGTTTTCTATGTT	TCGTCAAATGGCAAGAAGAA	cast
chr12	66895612	bottom-CS1	GCCTGGCATTTTACAAGTTC	AATATAACCTACCAGCCAAA	cast
chr12	67563020	top-CS2	TTGTTAAGTAGGTTTTGCAT	GATATAACGAAAATGTCCAA	bl6
chr12	67958080	bottom-CS1	ATTATTCATCTTCAATTCTA	CCCCCAAAGCTATCGCTTCT	cast
chr12	69165332	bottom-CS1	TCATTTGTAATGTACGTTTA	TGCACGGAGTAATCTGGAAG	cast
chr12	69513598	bottom-CS1	ACTGGCACGGTGCGGTATTC	AAGACATTTGCCCCTGTCGC	cast
chr12	69624062	bottom-CS1	TCTGTCTGTATGTCGATCGA	ACCAAGAAACTACTATACTT	cast
chr12	69878773	bottom-CS1	AACAATGGTTTTCCCGTTCC	TTAGCGTTCTATACTCATAA	bl6
chr12	70342553	top-CS2	TGTAGGCGCCCGCACCGCTT	CAGGTTCCGGCGGAACGAGC	bl6
chr12	70774867	top-CS2	GCTTAAATTTAAGCTCACGC	TGCACTTGATTGTCGACACA	cast
chr12	71281552	top-CS2	TTTAGTCTTTTCTAGGGTTT	GAGAATAATCTTCCTATCAC	cast
chr12	71319057	top-CS2	TATTTGAATTCGTTTTTAAG	CCTACCAATTAGACTGCCGA	cast
chr12	71913154	top-CS2	GGTCAATATTGCTAATACAC	ACATCCCAAAGACCTAAATC	cast
chr12	72546455	bottom-CS1	AGTTATTACTTGATCGCAAA	CCACGTGCTGACGCAACCCG	cast
chr12	72698756	top-CS2	GCGGTTCTAAGGAATGTCGG	CAGCGACAACTACCGTCTCT	bl6
chr12	73085419	top-CS2	TTATAGTTGCGATAGGCGCA	TCGAACTGCGACGAACACCG	bl6
chr12	73253102	bottom-CS1	CATTTTAAATACGGTACTTT	TCCTCATGAGCAACATATTG	bl6
chr12	74676368	bottom-CS1	TGTTCAATGTACTGTTGAGC	GCAGAAGTCCGCTTGAGTAT	noVariant
chr12	75465533	bottom-CS1	TATCGTACCATATGGTGCGT	TGTCTATTAAAAGCCCAAGC	noVariant
chr12	75665940	bottom-CS1	TTCTGCACTACTACTAATAC	AGCACACAAATATATCATAT	noVariant
chr12	75668309	bottom-CS1	AGGTTTTACTTATTTAACGT	CAAGCTCCACTGAGCTGTAC	noVariant
chr12	75701070	top-CS2	GCGAGCAAGGGGTAGTGTCT	TGACTCCTCGAACAAATAAC	cast
chr12	76285968	top-CS2	CTTGATGTCTGAAGAGGGGT	CAAAACCATCCACTGCCTAG	bl6
chr12	76292293	top-CS2	ACCGGGGCAGTTTTTAAGGT	AGCCCTATGGTAAACACATA	cast
chr12	76362298	top-CS2	TTCCGTTGCTGTTGATTTCC	AAACCAAACACGAGTAACTC	bl6
chr12	76380156	top-CS2	TTTCGCTTTATAGGAGCATT	GTGACCCACGTTTCCGGATA	cast
chr12	77261865	bottom-CS1	AACTTGGCTATTTATAAGTT	CGGCCGCCACCTACATGAAT	bl6
chr12	77390834	top-CS2	TTAAATGGCTTATCATGGGG	GCCGCCCAACTAACCTAGAT	noVariant
chr12	79029759	top-CS2	GCAAGTTATCTGTAAGGCGT	TCACCTCACAGCACTTGCAA	cast
chr12	79546429	bottom-CS1	TGGGTTACATCTTATACGGT	CAATATACCCAGGCCCCACC	bl6
chr12	79697078	bottom-CS1	AGTTGTATGGTCCGGTCGTT	TACACCCAAGTATCGGACGA	noVariant
chr12	79811497	bottom-CS1	GTTTCAGTCCCTATTGGGTG	CCACTAAACTCCCGGCCACT	bl6
chr12	80642289	top-CS2	AAAAGGTCAGGTTAGTCTCT	TACTGTAATTCTTAACAGAG	cast
chr12	80804698	bottom-CS1	ATTTGTTTTGCTGGCGTTTT	TCCATAACCCCCACACTATT	bl6
chr12	81896309	top-CS2	TGGGCGAGTCATGGTGTGGC	TCAATCAACCCATAGTGCAC	cast
chr12	81960304	top-CS2	ATGTTTTATGTAGGATAGAC	AAAGGTTTAAACACAAATGA	cast
chr12	83211772	top-CS2	CGTATACAGTCCGTCAAGCG	TGCGCGTAGACATTAGGAAT	noVariant
chr12	83580886	top-CS2	GGTCGGTGGTCCCCAATGCC	AGAGCAAGCCCACAATACCA	bl6
chr12	84152884	bottom-CS1	AGAGTAGGCTACAGTCTTGC	TCACTCATCCCCGAAGTATT	bl6
chr12	84269592	bottom-CS1	AGTGATTTAGGCCCCGGTGA	GACCACGTGAACCCACAAAC	cast
chr12	85883616	top-CS2	AGAAAGGCTCTACAGTCCTG	CACGTTACCCTGCTGGACTT	bl6
chr12	85946867	bottom-CS1	GCGGGGATTTGGTGTATCGC	TCACAGCTCGTGAGAAAAAA	cast
chr12	86466305	bottom-CS1	TCTATAGTTTTACACTATTC	CAAAATTGGGAGATAAATTG	bl6
chr12	86473331	bottom-CS1	TGGAGCCCATGTTGCTCTTA	GCTTCCATACCGACCTCATA	bl6
chr12	86916775	bottom-CS1	TTGTTGATTTGTATTTTTCA	CAATGCAGAGCAAAAGTAAC	cast
chr12	86933354	bottom-CS1	CAACAGTCAGGTGGTTGGAA	AAACGAATCCCCGTTTCCAG	bl6
chr12	86949488	top-CS2	GGCGTCACTGTATATGTACG	CCGAGTTGACCTGGCCCTAT	bl6
chr12	87316810	top-CS2	TTATTGTGTCACTGAAGGTT	CCGTAGACCCTACCAAACTA	bl6
chr12	88863112	top-CS2	AGGAGGACAAATACTTGTGG	CACCTGTAATCATACGGAGC	noVariant
chr12	89025066	top-CS2	TTTGACTCAGTATTATTATT	ATGGGAGGGTTTCGCCGGCG	cast
chr12	89637563	top-CS2	CGCTTGGTGTTTAGTCTATG	GCCCCGAGTCACTCACCAGT	bl6
chr12	91686325	bottom-CS1	GTATTATTTTTTGGTTGTTT	GTAGGACTTCCCCTGAGTGT	bl6
chr12	92303451	top-CS2	TTTTTGGCAGTCTGGGATGC	CACCCGAACCTGGGCTCCGT	cast
chr12	92962100	top-CS2	ATTGGATGCCGGATCCTGCC	CGGCACCTGGCTAACCGAGT	noVariant
chr12	93628183	top-CS2	TTATGTTCGGGGTCAAGCAC	GTAAACAAAGGTCGAAATAT	noVariant
chr12	93775256	bottom-CS1	GATGTTTGTTTAAGGAGACA	GGCGCTATGTAACGGCCACC	cast
chr12	94665550	top-CS2	GCTGCTTTTATAGGAGGTTC	ACCCCACATACACTACTAAT	cast
chr12	95013921	bottom-CS1	ATGTGATCAGTTGGCGGGGT	AAATGTAACAATATATATAC	cast
chr12	96303453	top-CS2	CGAGTGCCTTCAAGTCAGAG	AAACTCTGTAAAACAAAATT	cast
chr12	98254481	bottom-CS1	GATTCGCGTGGTCACATTGT	CATGCATTTGCCATTCGGTA	bl6
chr12	98482708	bottom-CS1	CCTCTTTTGGTCATGGCGAG	GTCCTCTAAATACAATCGCA	cast
chr12	98627750	bottom-CS1	GGTTCCGTCCGAATCTATGT	CTACCAGGACCCCAACGGAA	bl6
chr12	98819269	top-CS2	ATCGCATTTTAGACCTTTGA	GAGTAGAGAAGCAAAACGAC	cast
chr12	99394485	bottom-CS1	GATATGAGCTGGGTGAAACT	CGTTAACATCTTACGGTCAA	bl6
chr12	100126191	top-CS2	ATATACAATTTGTGCTAAAT	GAGACCGATGTAACTGCACA	bl6
chr12	100192521	top-CS2	CTTTTTCCTTCCTGCATTCT	CTCGGATTACTTAGCCTTTG	bl6
chr12	100218771	bottom-CS1	TAGAGAAATTTGGGTACGCC	CACCTCCGGAAGCCACTTAC	bl6
chr12	100538943	bottom-CS1	GTGATGGCCTGTATGTCTGC	TCCGACCGCAGTGCCAATGA	bl6
chr12	101975340	bottom-CS1	ATGAGGGTGCCAATCAGGTT	TTTACCGCAGTGTAAGACCC	bl6
chr12	102590909	top-CS2	TCAAAGTAATTGTGATTTTT	ACAGGACCATCAGGTGAGCC	cast
chr12	102641585	top-CS2	ATCAATCAGTCTCGTGTGTT	AACACTGAGCCAGCGCATGA	cast
chr12	102683932	bottom-CS1	AATAATAAAATGTATTCGAG	TGGCTTCAGGCAACTCGCCT	bl6
chr12	102716725	bottom-CS1	AGCAATCGCGTGTCGGTAAC	ATTAAAACGTTGACTGCTAC	cast
chr12	102716894	bottom-CS1	ATTGTTTGCGACTTTGTGTG	CCCACCGACGCTAACCCGGC	cast
chr12	102731651	top-CS2	TGAGAAGTTTCCGGGTTTCC	TGCCCAGAATACTCTTCCAC	bl6
chr12	102731778	bottom-CS1	TTGACATGGGCTGTCATGCT	TAAATTGAGAGTATCCATTA	cast
chr12	102752145	top-CS2	GGACAACATGTGTTTAGAGG	CACAATTAGCTACGCTGAGC	noVariant
chr12	103165968	bottom-CS1	CCGGTGGGAATCGCTGTTCG	TTGGCACACGCTCCACCCGG	cast
chr12	104378290	top-CS2	CCAATCGCTCCGGAACTCTC	CCCAATGATCTAGGTCCCAA	bl6
chr12	104812431	bottom-CS1	CGGTTATTGCCTGGAACTTT	GGCTCCACATCCCGCACAAC	bl6
chr12	104895869	bottom-CS1	AGCATGTCTGGTTGTCTTTG	ATGACAAGGCTACGCAGAAT	bl6
chr12	105573682	top-CS2	AAACGGGTGTGTTAGGATTA	CAATACCGACGGAAGAAAAC	cast
chr12	105784323	top-CS2	GTATAATATTGGTTATGTGT	CGAACTAAGAAATACCCAAC	bl6
chr12	105785742	bottom-CS1	AACGTTTGAAATAGACGAAT	TCTATCCTAAAAGACAGCGG	bl6
chr12	107028338	bottom-CS1	AGCTGGCTGTCGATCTGTCA	TACATTTTTGGGTATCCTCT	noVariant
chr12	108796501	top-CS2	TGTTTGATTTTCTACAGTGA	CAATCTCAGCGACCTCCACG	bl6
chr12	108964227	top-CS2	GGTAGTTCGTACATATGCTG	GTACTTCTCCTAACATCATT	cast
chr12	108986271	top-CS2	TGCGAGTTGTTGCTTAGAGT	GGACTACCTAGTCGCAACCG	cast
chr12	108989391	bottom-CS1	TCGCGGTATTCTCGTGTATA	ATGACTCATAGAGAATACGT	noVariant
chr12	109613918	bottom-CS1	CTTGCTTGGGTGTCTCCAAG	CCGAATTGCATCAAGTCACT	bl6
chr12	110104354	bottom-CS1	TTGGGGACGTGCGCAAGTTT	AACTTTTCCTGGTTGGTCAA	bl6
chr12	110355966	top-CS2	TCGCGCTTAGTAACGGTTTA	GCGAGCCTGCGAAAGGAGAC	bl6
chr12	110519283	bottom-CS1	CGGTTACGCTTTGTGGGACT	GGCACACCTCTTCCGTGACA	cast
chr12	110536775	bottom-CS1	ATGCTTTCTGGTAAACTCGG	CCCACCCACAGGAGCAAATA	bl6
chr12	110701826	top-CS2	TCCGTCTAGTTTGTGGCTAC	ATCACAAAAAGGGTACAAAC	cast
chr12	110844057	top-CS2	TCGCCCCTTTGATCTTGCAA	CCAAGAGGACATACACTTAC	bl6
chr12	111007652	bottom-CS1	TTGTTGGTGTCGGGGAGACA	GCGTCCCGTGAACCACACAC	cast
chr12	111600498	bottom-CS1	GCTCGTAGTGATGATTAGCA	ACGCAAATTACAAGAGGGAA	cast
chr12	112082114	bottom-CS1	CCATACTGAGGTTTACTCGG	CTCTCGACATCATCAGCGCG	bl6
chr12	112802964	bottom-CS1	GTAGGCTCGGTACGTAAGTT	CCCCCCGTGAGTCTATGATC	bl6
chr12	112946307	bottom-CS1	TACTACTAAAGTGAGGATGG	AGGATGCGTAGCGCCACAAA	bl6
chr12	112984153	bottom-CS1	GTGCGATGCTGCATGGGGAC	AAGACAGCCCACCTTCGTAA	cast
chr12	113118697	bottom-CS1	GTTTTTTTCGTTGCATTATA	AGTGGGCTTTCAACGCGGCA	noVariant
chr12	113152749	top-CS2	AAGCTCATGGTCTTGCTTTG	TGGAACTAGAACGCCCATCC	cast
chr12	115938971	bottom-CS1	TAGTGTGTTCGTTCTTGTAT	TAAACGACATAACTAAGGTA	noVariant
chr12	116047251	bottom-CS1	TCGTTGACTTGCGATTGTGG	GTCGGAACAGTCACGACCAC	bl6
chr12	118053200	top-CS2	GTTACTTCTATTAGGAAGAT	CGAAACGTGAACCATCTTGC	bl6
chr12	118058158	bottom-CS1	AACTGTTGTTTAGTTATGTA	CAATTATCCAAGTCCCCCTT	cast
chr12	118561099	bottom-CS1	GGTCTAGTTTCGTGCAGGAA	GAGAATAGACCTCGCCGCCC	noVariant
chr13	3416834	bottom-CS1	TAGCAATGGTGCCGTTTTGC	GCTTCGACGAGCAAGTCTCC	bl6
chr13	3489082	top-CS2	GTTTTAGTGGCATTTTTATA	GTACTCACACGCATGTGCTA	bl6
chr13	3865889	bottom-CS1	ATAGTTCTCTTTGTCTCTGA	AGCAGGCACAAACAAATGAC	bl6
chr13	5804773	bottom-CS1	TTAAGGGCCCGCTTTGGGGG	CATGTCGATTGAGTATACAC	cast
chr13	6533530	bottom-CS1	TTGTCATAATTCTTCTATAA	AAAAGTCGTGCCGGCCACCT	cast
chr13	6549231	top-CS2	GATAAACAACGGTAAGGAAT	ATTCATCTAAATTGGGACCG	cast
chr13	8202865	top-CS2	ATGATATCATAGTTATTGGC	CAAGATACCACAAGGCATAC	bl6
chr13	8444015	bottom-CS1	AGAGTCAGATTGTTGGATAT	CGAGACACACCAAAAACCCA	bl6
chr13	9139876	top-CS2	CCGTCTGGTAGTTCTGTCAA	GAATAACCACAAAATAGAAA	bl6
chr13	10185391	top-CS2	GTTGTCCCTTTAAGAGTTGT	GCATAGAAACCCGGAAACAT	cast
chr13	13673013	bottom-CS1	GTTCAAACGGTCGGTATTCT	AGCAACTGACGAGGCCAGTA	bl6
chr13	14002334	bottom-CS1	CATACTAGTGAGTATGTTTG	CCATAACACTAGACCAGCTG	noVariant
chr13	14034997	bottom-CS1	CATCGTCTGAGTTACATAAG	TCCACTCTAATGTCCTATAA	bl6
chr13	14168214	top-CS2	CGGACGTCTCCCTGCTGCTT	ATACCCAATCTTGCCCTTAC	bl6
chr13	14176061	top-CS2	TCATTGGTGTGAGGGCAGGG	TCCACGACGAGCATTGGAGA	cast
chr13	17819648	bottom-CS1	ATGTAATCTTCGTATCTGGC	GTCAAACGCCTAATTAGGAA	bl6
chr13	18227496	bottom-CS1	TAAGCATGTGTAAATTCCCC	ACAACACTCCACCTAGCTCA	bl6
chr13	18769073	bottom-CS1	GAACAACCAAGACGTCGGTG	TTAAGCACGAGCCGGCCACC	noVariant
chr13	20132597	top-CS2	GAGGCTTGGTTCTTAGGTGC	TGAAGGTTGTCCTCTAAATT	bl6
chr13	20276095	top-CS2	GTTATGTTGTAGGCAGTGCT	CAACAGATCGCGGTGGGACT	bl6
chr13	20387156	bottom-CS1	ATTTTCTTGCCGGAGGTTAT	TCTACTCGGCCGAACGTAAC	cast
chr13	20439691	top-CS2	TTGTTGTGGGTTGATAATAC	CCCTCGTTGTGACCACAGTT	bl6
chr13	21723915	bottom-CS1	CTTTTAGCGCGCATCGTGGT	TGGGCACCAAATTCGAATAA	bl6
chr13	22022022	bottom-CS1	CACGTCACAATTGCAGTCAC	CTGCGCATACATCGCAAGGA	cast
chr13	23510637	top-CS2	TTATTATCCATCTAGGTCGA	CCAACATAACCAAGAATAAA	noVariant
chr13	23530709	top-CS2	CATGAGGAGTATTTTTCTTA	CAACTAGCGAGACCCCTTGG	noVariant
chr13	23576465	top-CS2	ATTCTATGTTTTTGTCGATA	CGCCAATGGACCGTCCCGTC	noVariant
chr13	23750811	bottom-CS1	TTATAGGGAATGAGAGCGGC	GATTACCCGGCCACAGGTCA	bl6
chr13	24906602	bottom-CS1	ACTGAGTTGTAAGCGGATTG	GAATGAGGTATGGGTACCAT	cast
chr13	28094339	bottom-CS1	TTGGTGGTTTAATGTTTACA	ATGGTGCCAAGTCACACAAC	cast
chr13	28810701	bottom-CS1	CGCGTTAAGGGGACTCGGTT	CACCTTGTGACATTCGAACT	bl6
chr13	28949517	bottom-CS1	CGGTTCTTCGGTAAGTGTTC	CTTAAGTGCAAGGGATCGAA	noVariant
chr13	29210819	bottom-CS1	GGTTTAGTATTCCACTTGAA	TACAATAATGCACAAACTCT	bl6
chr13	29725288	top-CS2	TATACTAGTATAGAATATCT	CCAGGCCAGAATCTATACTC	cast
chr13	29974042	bottom-CS1	AGACTTCCGGGAGAGGTTAA	AGAGTGCCCGGGCTCCCGCC	bl6
chr13	29975753	bottom-CS1	AGGATTTGGTCATATTTAAG	CGTTTATTGACACATTACCT	cast
chr13	30495586	bottom-CS1	CTGTTCGTTTGTCTCGCTTA	TGTTAAAAGTCCTTTTAATA	cast
chr13	30654147	top-CS2	AGTTAAATGTTCGGTCGTAC	AGATTAATTCCACTCATTTA	noVariant
chr13	30932388	top-CS2	TGCATTAGTATCGGGCCAAT	TCAGCCAAAGCATCTGAAGC	cast
chr13	31305580	bottom-CS1	TGTTATGGTTAGAGTTTGCA	CGCAAGGGACGCATAAGCTA	noVariant
chr13	31323150	bottom-CS1	GCTTGTCCTGAGCGTTTGGC	CTTAGTACTTCAACAGAAGG	cast
chr13	32053500	top-CS2	CTTTCGCTTGGGGGGTTGCT	CTATTGGAACACGCGGAACA	bl6
chr13	32164310	top-CS2	TGTTAGACTGAGGCGGAGTC	TCCCCATCAAAATAAACGTT	bl6
chr13	32465525	top-CS2	CTTCATCTGGATCGGTGTAG	CCACAGGGGTCTTCGGCCGG	cast
chr13	33990301	top-CS2	AATATGGTACGTTTTTGTAT	AACCCCCCAATGTCACAAGA	bl6
chr13	34241087	bottom-CS1	GCTCTTGCCAATTAAAAGTT	AACGTACAAGTAATAAGAAG	cast
chr13	34248618	top-CS2	TTTGGGCTATCTGGATTCGA	AACCAGTCAATACATAAGGG	bl6
chr13	34798066	top-CS2	ATTATGTGCATCCGTTGCAG	GCTACGACAACTTGCGGGTC	cast
chr13	34988834	bottom-CS1	TTTTTTCTTCATTGTAAATG	CTCGAGACTATCTGGGAAAT	cast
chr13	36176622	bottom-CS1	TTTGGTTACTAATATATCTT	CCCACACCCAGCAAACGTGA	cast
chr13	37340124	bottom-CS1	TATGTTCCGGTCTCTCCCGT	AATAACACACGCATGAACGA	noVariant
chr13	37984610	top-CS2	GATGTGGAGCCAGTCGCCAT	TCCAGCGCTTTCAGAGTTTA	bl6
chr13	38312452	top-CS2	TCATGTGTAAAGATTTTTTC	AAGGCCCTCCAATACAGATA	bl6
chr13	38513725	top-CS2	TTAATGGGGGTGTTCACAGG	CGGCATAAAGTACGAATTCT	noVariant
chr13	40023862	bottom-CS1	GGAACTGCGTGTATTCGCTT	CTGATTAACAAACTGTCACC	bl6
chr13	40909839	bottom-CS1	TCAATTTGTTCGGTACTCAT	ACATAACGAACACAGCCAAC	cast
chr13	41022986	top-CS2	GATTTTATTTCTTTGCGAAG	TGATTAGATTAAAGGAAGAC	bl6
chr13	41270966	top-CS2	ATATTTACGTTTATTACAGG	CCTCAAAAATAAAACCGGTA	cast
chr13	41624605	top-CS2	GTGATTAGAGTTGGTGTCCT	AGAGCGTATACCGACCCTGC	cast
chr13	42739825	top-CS2	AGGTTCGTTATTTAGTAGCC	CGCTCACAATCAATATACAT	cast
chr13	43268983	top-CS2	GGTCGTAATATAGAGGCCGT	TTCAACTACTCAGCGGCGAC	cast
chr13	43337249	top-CS2	AGTGGCTTTGTTATTCTAGT	ATGCATTAATACACCCTTAC	cast
chr13	43422666	top-CS2	CTTCTGTCGGTCGGGTTCGT	CTCACGGCAGTAGTCCTTAA	bl6
chr13	43431336	bottom-CS1	TATTGGGCGAGGTTTTCGTT	TCTAATCCCCCTTGAGCATC	bl6
chr13	43432469	bottom-CS1	ATGGTAAGCTCTGATGGTTG	CACCCATTGCTGTCCCCCCT	cast
chr13	43538373	top-CS2	TGATATATTTTAACTGCTTC	ATAATATAAACATAAAGTTG	cast
chr13	43654191	bottom-CS1	TCATTTGCGTTCACGGGTAA	ATACCCATTCAGTTCCTGAT	cast
chr13	43654495	bottom-CS1	TATCAATTGCATTGCATACA	CAGCGGCCTCGAAACGACTC	cast
chr13	44778653	top-CS2	GTGGCTTGGGGTCGATCGCA	TTCGTACTCTAACATCCAAA	bl6
chr13	44812446	top-CS2	TAAAATTTCGCTGTACCGCT	AATTGAACTTGTGCGATGAC	bl6
chr13	44878481	top-CS2	ATGTACACTTTTGGGTTTAT	TTCCGATCCATGGGATCTGA	noVariant
chr13	44926872	bottom-CS1	CTGGGACGCGGATTGGATAT	GCTCTCAGTCAGATTTAGAC	noVariant
chr13	45306202	top-CS2	GTAAAACCGTGTATTGGGTT	TCACAATTAATTGCCGCTGC	bl6
chr13	45375491	bottom-CS1	GTATCGTCTGTATTTGTATT	TGGCTCTTGCTCTCAATAGG	cast
chr13	45746386	bottom-CS1	TAGACAGCATATGTTCAGTG	TAAATCAACTGCTTTGGGGT	cast
chr13	46099603	bottom-CS1	GACTTGTGACCAAGCGGAAG	ATAAAAACAATGGAGATGAC	cast
chr13	46598295	bottom-CS1	TGAGCTGAAAGGTTATACGA	CAAGCCGGAAACTCAACACG	bl6
chr13	46716762	top-CS2	TATGTATTAGAACTAACTTC	GTGGCCGATAGTACCCAACT	cast
chr13	46810550	top-CS2	AGGGCTCTGATTGAGCTCCG	AACATCCTCATTAAACACCG	bl6
chr13	46977980	bottom-CS1	GAGGTGGCGATTTATCTTGA	AAACTATAACATCTACATTA	bl6
chr13	48431489	bottom-CS1	CGCGATTGACCACGTGTTGT	CAATAAGGGAGAATCCCGCC	bl6
chr13	48551986	bottom-CS1	CATGATTTTGGCTACGAGGT	CACACAGTTCTATAGTTCGC	cast
chr13	48878142	bottom-CS1	GCGCGTGAGTTCTAACTTTG	TTCACAGACCCCACCATCCT	cast
chr13	49621527	bottom-CS1	TAACCTCATGTGATTGTATG	GAACATTGAGCGAAATTTCA	noVariant
chr13	49682558	bottom-CS1	CATAGGCAGTGCATAAATCA	TCCGCTCTAACAGTCTACAC	bl6
chr13	49747140	top-CS2	TTGTGCGGTAGATTGTATCA	ATACAAACATACTTTTATCA	noVariant
chr13	50453233	bottom-CS1	CTACGCGATGCGTGCCTAAC	TACCCCAACAAAACAGTGAA	cast
chr13	51104266	top-CS2	AGTGTGGATATTTCGGGGTT	TAGCATACTCAAGTCAACCC	cast
chr13	51140104	bottom-CS1	ATTCTGAATCCACGCTCTCT	GCCGATTCAATCAATTAGTC	cast
chr13	51166953	bottom-CS1	AATTAGAGGACCATCTTCGG	GTGCCGTTAACGCAACCTAA	cast
chr13	52133436	top-CS2	ATGTTGATACAGATTTGAGA	CAACTTCAAAAGAACAAACG	cast
chr13	53110837	bottom-CS1	GCTAACTTAGTTGTTCTATA	TTAATCCTGGCCAACGTAAA	cast
chr13	53552224	top-CS2	TCATTGATTATGTTAGTCTC	CCTCAACGTCATCCATACAC	bl6
chr13	54238384	top-CS2	ACGCACCATTTTCAATTCAG	GTAATTAGTGTATGTAACCA	cast
chr13	54241851	bottom-CS1	GTTTTTGCAGTAGGGGATAG	CTACTCACGGGTGCAAGACG	bl6
chr13	55199650	bottom-CS1	GGTTGATGGTCTAACTCAAT	ACAACATCACCAAAAAAAAG	bl6
chr13	55298779	top-CS2	AATTTAGTCGGTCATTTCTT	CGAAACTGCGGTACCCCTAG	bl6
chr13	56802687	top-CS2	AGTTTAATTACGAGGTCCGC	AACGTCCAACGTATACAACT	cast
chr13	58687693	top-CS2	CACTGGTTATGGTTGCTTTC	CCACAGACCGGCAAAAAATA	inconclusive
chr13	59650484	top-CS2	GATGTGAGATAGTTTTACGC	TAGAACCACTAACAGTCCTA	cast
chr13	60180323	top-CS2	TACCGCCAACGTTCATGTAA	TCTCATACTGAGTAAAATAC	cast
chr13	60217773	top-CS2	TCATGCTGTTTCACTGATAG	AAAGATCTCCCGCGGACTAT	cast
chr13	60538039	top-CS2	TTAATGGTGTCATTTCATCT	GAGGCTTATTACCAACGCTA	bl6
chr13	61796840	top-CS2	CTCCGATTAATATGGGCTCA	CCCTGGCTTTACGATGGTAA	bl6
chr13	61845120	top-CS2	GGTACTAAGTGTCATGATGC	ACCCCCCTCCCACTAAAGCC	noVariant
chr13	63279589	top-CS2	CTTATAGATTAACTGAGGTC	ATCACAAACTCCACCACATA	noVariant
chr13	63349521	bottom-CS1	TTAACTGCTGGAAGTGTAGA	TAATCGTCGCCGCGCCGCGT	bl6
chr13	63564530	top-CS2	CGAGGATGCGTCTTTGATCC	GAGAAAAATGCATAAGCTAA	noVariant
chr13	63566531	top-CS2	TGGCTCAGATGTCAAAGTCA	GAAACCCCCATACCGCCTGG	noVariant
chr13	64143178	bottom-CS1	GGGTATGCCCTGCCCTCTTC	CAACAACGTAACTACGTAAT	cast
chr13	65205965	bottom-CS1	TGTTAACAATCATGTATGTA	GCGATGCAATGGATATCCGC	noVariant
chr13	66557371	bottom-CS1	TGGGTGTCAATTACAGTCCG	ACGTTGGCTTGAGCCAATAC	noVariant
chr13	66878909	top-CS2	AGATTTGGGGTCATTAATGG	CAGCGGCGACCCCAGGTTAA	noVariant
chr13	66932570	bottom-CS1	AGTCCATTATCTTTACAATC	ACTCGGACCGCTTTAGGAAC	noVariant
chr13	67003561	top-CS2	GCGCGTGTTAACTTTTGGAT	GCAGCGGTCTGACTGAACAA	bl6
chr13	67743759	top-CS2	CGATTGTCTTTGCTCAAGGG	ACAACACCTATCGACACTCT	bl6
chr13	68582761	bottom-CS1	TTTTGCATATAGGTCCACAG	GAAAAATTAGCGTGAAACTT	bl6
chr13	69707477	top-CS2	TTCTAGTAGCTTATCACGTA	AAGATGACCCAAAACATTCC	bl6
chr13	69714941	top-CS2	TTTAATGATTTTTGATGGAT	GTAGCTACAAGTAGACACTG	bl6
chr13	70626945	top-CS2	TTTGAATGGGTCTGTTTTAT	TCCGACCAGTAACTCGGCAG	cast
chr13	71545947	top-CS2	TCCCCTGTTTAGGTGTCATG	CCCTAAGGTCAATCTACTCG	noVariant
chr13	71879497	top-CS2	CGGTTGTCATCTTATCGATA	ATACTACACATGAGCACTGA	noVariant
chr13	72055459	bottom-CS1	TGAGATTACGGGCTGCCTAT	TAGATATAAACATAGTACAT	noVariant
chr13	73203997	bottom-CS1	CGTATTGATGAAAATTGCAA	GAACCGACCAAATACCGCGG	bl6
chr13	73344885	top-CS2	TCTTGACTGGCGGTCAGAGG	TTCTTAGTTGCGGCTGGTCC	cast
chr13	73346082	top-CS2	GCGGGTTGTCGTTCTTTGAT	ATGATCCACCGCATGCCTGA	cast
chr13	73552949	top-CS2	GTGATGATATAAGAGCATAG	GTAGCAGTCTTCCGAGCAGG	bl6
chr13	73918341	top-CS2	TGCGGACTTGGTTGTGTATT	AACACACGCAGGTCAGGCGG	noVariant
chr13	74184879	bottom-CS1	TACCGCTAGTTTAGGTTCTT	AAATGCATAACTACCACTAT	noVariant
chr13	75019986	top-CS2	AGTTCTTGCGGAGGTGTTCA	TTGTCCTTGAAAACGCTAAC	noVariant
chr13	75656786	top-CS2	GTTTCGTTGACTGGATGTTT	TCGACCGAGTGAATTTGGCT	noVariant
chr13	75685135	top-CS2	CAATAATTTGTTTGTCAGTG	TAGTTGCCATCACCGCTCAT	bl6
chr13	75775337	bottom-CS1	ATAGACCGGCTCGGCATTGG	CGCTAACGCAAGAACTCAGC	noVariant
chr13	78162469	top-CS2	GGCCGAATAGAAATATTCGG	CAAAAAATTCTAAGACCATC	noVariant
chr13	79819434	bottom-CS1	CACTGTCTCTCTTTTTAAAT	AAACTTCAACTGCCCCGAAC	bl6
chr13	79825672	top-CS2	CTCGAGCCTCGCTATAGAGG	CTTAGGGCCCAGAAAATACG	noVariant
chr13	80564731	bottom-CS1	TAATTTGGCTGTGACCACGG	AGGTAGAGCGCACCAAAAGT	cast
chr13	81008939	bottom-CS1	ACTATACCAGATTTGAGGAC	GGGCTCCACTATAGTCTCCG	bl6
chr13	83283720	top-CS2	TGTGTTGTATAAGTGTGTCA	AGAGCAGTTAACTTAGCCAG	cast
chr13	84101223	top-CS2	TTGTAGTCACTAGTTAATTG	CTTCGGTAGGAAAGTGCTGC	cast
chr13	84131005	bottom-CS1	GTATCTCTTTGTGTGTTAGA	ACACACCAGCCCCGTCCAAT	bl6
chr13	85135982	bottom-CS1	AGGGATTGTGCTGCCCGTTT	GCGTAAATCACAAGGCGTTA	noVariant
chr13	88432053	top-CS2	GTCGTTTTTCATGTCAGTTT	ACCCAAGCTAGGACAGACTA	cast
chr13	89664249	bottom-CS1	TCTTTTGTCTAAGTTTTAGC	TTACTCCGCCCAACTACCAC	bl6
chr13	89796210	bottom-CS1	TTTGGTTCTGAGTTCAGAGT	CGGTGAGTACCCCGATAGCG	noVariant
chr13	90199276	bottom-CS1	GATATTGCATTATTTTTATA	GAATGAGCTCCAGCACTGCG	bl6
chr13	90924386	bottom-CS1	GAAGCGGTCACGCTATTTAA	ACAACCCCCAGCCAAAGCCC	bl6
chr13	91369109	top-CS2	TACGTTGTTATCTGAAGGTG	CAGCCAAAACCGTGTAACGC	bl6
chr13	91809188	top-CS2	GCATTCTCTGTATGCTCTAC	TGCACCGCCCAACAAGATCT	bl6
chr13	92371829	top-CS2	AATATGGAGTATCGGACTAT	AAGTTGATCTATACTTGTAA	noVariant
chr13	92412750	bottom-CS1	GCACTTTGAAGTTTTCATGG	AACCAGCGTAGATCCCTCGA	bl6
chr13	92488328	bottom-CS1	CGAATTTTTGGGTCGTCTGT	CATCCGCCGCTTCACAAAGC	cast
chr13	93144635	top-CS2	TTATGTGTCTTCTGATGTCG	CACATAGGCACACGAGTACC	cast
chr13	93994274	bottom-CS1	CATGTGGTATGCGTTCTGGA	ATAGCTGCCTAGTTACTATT	bl6
chr13	94259092	top-CS2	TAATCAACTTGAGAAGACAT	CTATAAGTACGAGATCGCGC	cast
chr13	94366375	top-CS2	GGTTGGGTAAATGGTTTGTA	TGAGCTTATACAGAAAAATT	bl6
chr13	94661745	top-CS2	TTGATTCGTAGTTTGGCGTA	CCCTGAATATACCACCCGAC	cast
chr13	95095097	top-CS2	TAGTTAGGTGACCACCTTTT	CAACGCGTTAGACAGTTAAG	bl6
chr13	95536003	top-CS2	GCTAGTCCCCGGTATACTAT	GTACGCGATCGACCCGAATC	bl6
chr13	95984634	top-CS2	GAGTAAGTGTTTTCTTTGAA	CCGAACCACAGCTACGACAG	cast
chr13	96694527	top-CS2	TGATTACAATTTTCGGTGTT	ATCGCGTATTCACACGTTAT	cast
chr13	97202689	top-CS2	TTGGGGTCTTGCTCTAATAT	ACCCTAGTATGCATGAGACT	cast
chr13	97372486	top-CS2	GTTAGAAAGGTCTGTTCACA	AAACGAAGCATAACTAGTGA	noVariant
chr13	97937576	top-CS2	TCAGTCTACATCTTGTGATT	CACCCAGTCGGCATGTGGTT	bl6
chr13	98318097	top-CS2	CTTTTTGTTAGGTTCATATG	CTCCGATACAACTACCAAGA	cast
chr13	98562583	top-CS2	ATGTAGAAGAGCTCTTTGTA	GTAGCTGACATAAGCCGCTG	bl6
chr13	98911751	top-CS2	GTTCGGTTCGTTTTTAGTGT	AAAAAACAGCCAAACCTCGA	cast
chr13	99092974	top-CS2	AGTCACAGTCTCTGTTGTTA	CCACCGGAGAAACAAACGCC	bl6
chr13	99101797	bottom-CS1	GGGAAAGTTTACCTGATGTC	CGCTGTTGCGCCCCCTGAAT	bl6
chr13	99345050	top-CS2	TTTCTGTGACTTCGCATGTG	ACCAAGTCTTCTGAGTCCGT	bl6
chr13	100053004	top-CS2	TTTTTCTGCAGAATCTATTG	CGCGAAAACAACATAAAGCG	noVariant
chr13	100481765	bottom-CS1	TTCGGATCCTAAGTGCTTTG	GGGGGCTCGGCACGAACAGA	noVariant
chr13	100489550	bottom-CS1	AAAAAAGAACGGGAAGTTCT	GTTTAGAAACAAGCAAACTA	noVariant
chr13	100676574	bottom-CS1	CTCCCTGGTGGTGGAACTGC	GTACCCAACCCGGCATAAAC	cast
chr13	100787348	top-CS2	TGTGAAATGTATATGACCTT	GCTCACTCTATTGAAAAGAG	bl6
chr13	100884620	bottom-CS1	CGTGGCGTTCTATGCAAGCC	CAGGTCAGAGTTAAACAACA	inconclusive
chr13	101748777	bottom-CS1	TTATCTTGTGTACAGAGGCG	CACGATCAAGCGTTCGCGGC	noVariant
chr13	102106563	bottom-CS1	GGCTTCCGTAATCTAGCGAG	GCACCGCCGTCAACTCACTT	bl6
chr13	102749975	bottom-CS1	ACTGAGCTGTTTCGTTGTTC	TTCCCACACGAATCACGTTA	bl6
chr13	102752552	top-CS2	AGTCACATTACTTTGGGTAA	GGTTTGTGTATACGGTTTAC	bl6
chr13	103644551	bottom-CS1	GTTCATGTGCCCGTGATTTA	GCCATATTGAGATGCACGAA	bl6
chr13	104156425	bottom-CS1	TTCACTACCTAGGCGAATGG	ACCCACGATATACCACTGTA	cast
chr13	104532978	top-CS2	ATTCTGTTTGAGTTTGTCTC	TACTGCGGGCCTCTTACAAT	bl6
chr13	104644327	bottom-CS1	AGGGTAACCTAACAGCATGA	CAGTTCCCAAGCGTGCCCAT	bl6
chr13	104767137	bottom-CS1	CGTTTTATTATGCTGGGCTT	AGGATTCCAGGATCTTAAAC	bl6
chr13	106862275	bottom-CS1	GGTCCGTTTGACAGTTGTGG	CCCCAGACTCCGACTCCGAA	noVariant
chr13	107614549	top-CS2	ATGCTAGTACTATCTTTTAG	AAACCTCCGCAAACAATGTA	bl6
chr13	107715621	bottom-CS1	TTTTGTGAACTATCTCGAAG	ATAACGCCTCAAAGGCAAAG	bl6
chr13	107746708	top-CS2	GCTACTCTGATACTTTTATA	AAGGAGTACCCGGAGTGTAT	bl6
chr13	108225670	bottom-CS1	ATCATGCGTGCTAAAATGGT	TTTCGCACCCAACTAATAAC	cast
chr13	108813970	bottom-CS1	AGAGCATCATACTGCTTTCT	GTACATACCCGGATACACTG	cast
chr13	110591364	bottom-CS1	TCACGAAGTGTGTTGTTCCA	GATGGTGCCCAAGCGAGTTT	cast
chr13	111325627	top-CS2	GTTTGCCATCGAGGACCCGT	CATAAATACTCCCTCCCACA	bl6
chr13	111428687	bottom-CS1	GCTGCGCGTTGTGGTCCAAC	CATGTCATCATGACAGACTA	cast
chr13	111483715	bottom-CS1	AGTAGGTCTAGCTGGGCGAG	AGACTTCAAGCCAAGTCCCT	cast
chr13	111605323	top-CS2	ATCGATGTCGCGCAAATTTA	GAGGGTCTCCCGAGTACACG	cast
chr13	111713897	bottom-CS1	TGGGGCATTTGTTGTCTATG	ACTGATCATAAACACACTAC	bl6
chr13	111794205	bottom-CS1	GTTGATATTGAGAGTTTATT	CACAATAAAAACTAACTCCT	cast
chr13	111908914	top-CS2	CACTTGAAGGCTGGGAGGTC	AGTGTCCCACACAAGCCGAA	bl6
chr13	112489374	bottom-CS1	CTGATTCAGTGAGCAGATCT	CCAGACACAGTTGACGGTAA	cast
chr13	112490149	bottom-CS1	CCGACTTATCAGATCGCGGG	ACTCGTGCGCCAGTTTCTGT	bl6
chr13	112798370	bottom-CS1	GCCTTCCTCTAATGCGTTTT	TCAGGACAATTTAGGTCACC	cast
chr13	112820389	bottom-CS1	TTAGTTTGGCGTGTCCCATT	GCCCTGCCCCAAGAAAAAGC	bl6
chr13	113253489	top-CS2	CTTCATGGTATGGCCGTTAA	CTCTTAGGTCAAAAAACACG	bl6
chr13	113603025	bottom-CS1	CAAGGGTTGTGGGATTATTA	CTGCTATGCGCAACGCCATT	cast
chr13	113767977	top-CS2	CCGTCTTAGGAAAGGTCTTG	GAACCTGTACCCGCTTATAA	bl6
chr13	113795111	bottom-CS1	ATACTAGGAGACTTCTAGGT	TAAGCCAATAGCCGCCACAC	bl6
chr13	113812073	top-CS2	GCGTTGGATGATTGCCAGTG	GAGTACCTTAATACACGATT	bl6
chr13	113888003	top-CS2	AATAAATACCATCCGGCTCT	CGAACGTTTGAATGACCGCA	cast
chr13	115090694	bottom-CS1	TGCGGGCATACGGGTTGAGT	ACCAGATCCACAAAAACTTA	bl6
chr13	116073049	bottom-CS1	AATTTTCATAGGTGCTGTGG	CAGAATGCAACGGCCCGCGC	bl6
chr13	116626904	top-CS2	GCGGGCCAGTGAGCGTACAC	TTCCCCTGTAGGCATCCGAA	cast
chr13	117245044	bottom-CS1	CTTTTAGATTTTTGTGCGGC	CACGCTCCCGATGGAATCAG	bl6
chr13	119342648	top-CS2	TCTTTGATCTGTGCATGCAT	CCAGCTCAGCCGAGGCCCGA	cast
chr13	119638061	top-CS2	CGCTTCTTCTGGGAGAGCGT	TTATCCGCCCGCCCCATCTT	bl6
chr13	119699049	top-CS2	TTTGATTTGGTTGCTGGCTT	ATCCATCTGGATAAATGAAA	bl6
chr13	119713374	bottom-CS1	CTCCTTAAATTCCATGTTTA	TGATAGTGCTAACAAACGGT	bl6
chr13	119792161	bottom-CS1	TGTTATAATTTTTCCTTGGC	AGATTCAGCGATCGCCGCCG	cast
chr14	8206610	bottom-CS1	TGTGTTCATGGATACGATGG	ACACCCTTACTCCCAAGGCG	noVariant
chr14	8215324	top-CS2	GAGGTGCGGTGAGGTGATGA	ACAAGCCATCACACAATTAG	cast
chr14	9123030	bottom-CS1	GTAACCTTTGAGAGTTTCCA	CTCCCATGAAAATCAGGTAA	cast
chr14	9481160	top-CS2	GCGTGCAGTGGCTAGCCGGT	CGAATTAGTAGAGATCTTCC	cast
chr14	10136264	bottom-CS1	ACGGATTCTGTTTGGGCTAA	CCCACGCGTACGAAACAGTC	bl6
chr14	10212858	bottom-CS1	CGGGATGAAACGGGTGGTGG	TAGGAACCGCCTTACAAGGA	cast
chr14	10877955	bottom-CS1	GTACTTGAGTCATGGATGAG	CCAATGACACAACTCGATAA	bl6
chr14	10886554	top-CS2	GAGGTATGGGGGGTTTATCT	GCCACATAACTTCATCTCAT	cast
chr14	11435744	bottom-CS1	AAATCAATAAGGTTCGTTTA	CCCACACACCCCCTTTGACA	noVariant
chr14	11607751	top-CS2	CTATTCTTCGTTTTTTGCAT	ACGCGACGAAGGAATTAGGA	bl6
chr14	11749369	top-CS2	GCATTGTCGCATGATGTGCT	GACCTGATGGCCACGGTAAA	cast
chr14	11777142	top-CS2	TATTAAAGACCTTGTGAGTC	TGACTACTACCGTACCAGCA	bl6
chr14	11883044	bottom-CS1	AGCGCTCTGCAATGTATATC	CGTTAGCATCGTTCAACTCA	cast
chr14	11905542	top-CS2	GCGGGTCTCACTTTTGCTGT	GCTGCAGCGCACCCCCAACG	cast
chr14	12045645	top-CS2	CTTGTTATGGGTTTAGAGGA	ACTCCGAAACATGAAAAGTC	noVariant
chr14	12101776	top-CS2	ATTATAGTTTTGTAGACGTT	TACTGTGTTAAAAAGACTGG	cast
chr14	12113228	top-CS2	GGCATCCGTTGGACGAGGTA	ACACTTTCCCAAGCACACAA	cast
chr14	12140082	bottom-CS1	GGCTTATATTGTTGGGTGAA	AAGCCGAGGGTAAGCAAGCA	cast
chr14	12188233	bottom-CS1	TTTTAGGGGCAGTTTTGTCA	CCTTGTCCCGCGAATTCCAT	cast
chr14	13220262	top-CS2	GCCTCCAGCGTTTCTAAGCA	CTTTTCTAACAAGCCCTTAG	bl6
chr14	13479475	bottom-CS1	GTAATTAAGAGACGTACTTC	AAAACTTACCCGCATCCGGG	bl6
chr14	13961879	bottom-CS1	ACTATTGTCTTCTAAAACAG	CACTTCTTAGCTGCGCCCAG	cast
chr14	16147113	top-CS2	GTGTCAGCTTGGACGGGAAC	AAATACAATAATCTAAATAG	cast
chr14	16792838	top-CS2	CTCGCGTGATGGAAATACGT	CAACTTATCCTACGCGATAC	bl6
chr14	17232632	top-CS2	CCAGACGACTAGTGCAGCAT	CCCACGTACTTGGGCAACTT	bl6
chr14	19770504	top-CS2	ATTCCGTTCTGCTTTTAGCC	TCACGTATGCCAGCCAAGGG	bl6
chr14	19813285	top-CS2	CGGGTTAGAATGGGTTGGGC	TCATGCCACCGTAGTCTAAC	bl6
chr14	19859391	bottom-CS1	GTGACGCGTCTAGAGGACGG	ATCAGCCCCTAAATACAGCC	noVariant
chr14	20034010	bottom-CS1	GCTCTATTTTGTAATATTTT	CTGACGCGACAAAAATACGA	cast
chr14	20161266	bottom-CS1	TGTCCACCTTAAGGGCTTAA	ATTATGCGGACCGTTTAGGT	cast
chr14	20454255	top-CS2	GGTCGTTACGGCAGAATTCT	GCCTGACCGCCACCGGTTCT	bl6
chr14	20578291	top-CS2	TTGCGAAGCCGGCTTTGTGC	CGGAATTCGTATCCTATACA	noVariant
chr14	21048176	top-CS2	TAAGATAACGGACATCATGC	ATTAAGAAAGGTAAACCAAG	bl6
chr14	21065784	top-CS2	GCGCGTAGGCAGAGTACACG	AAGGACCCAATAGTGACACA	cast
chr14	21482053	bottom-CS1	GAATGTGATGTTAATATCGT	AACAGCCCGTCTCACCAAAC	bl6
chr14	21497445	bottom-CS1	AATCACCCTGTCCTGCAGGA	CTCTCCTCTTTATTAGATAG	cast
chr14	21498291	bottom-CS1	ACTATCGTACGCTTTTGTAT	TCGCCACCGAAATCCAAAAC	cast
chr14	21750431	bottom-CS1	GATGAACTATCGTGCTGATG	TTAACCCAAAATATTTTGTC	bl6
chr14	22310317	bottom-CS1	CCAAGGTAGTTCGGATGTCA	AGTTTACGGCACACTTCCCC	bl6
chr14	22586549	top-CS2	ATTCTGACTGGCTTGCGAAT	CCAGTCATTCAGCCCGACCC	bl6
chr14	23765012	top-CS2	CTTCTGAATGTCAGACAGTT	GACAAACTGTCTCAAAAGAA	noVariant
chr14	25755402	bottom-CS1	GATGGTTTTGATGGGCTTTG	AACATAAAGATACGCCTTTA	bl6
chr14	26376258	top-CS2	TTAATTTTGAGTGCTTGGTT	CACCGATAACTCCATATTGC	cast
chr14	26421518	top-CS2	TTAACAAATATTTCGCAAAA	GACCCCTCCGCCCCAGGTTA	bl6
chr14	26474679	bottom-CS1	TATGTATATGGTTCCGCAGC	AGGGAAAGCAGAAGACATAA	noVariant
chr14	27047145	top-CS2	ACTTTTTGGAGGTATTCCTG	TAATACCCTACGTTAGCAAC	bl6
chr14	27053995	top-CS2	CAGTTAAGCTTTCATGTTTA	CTCCAATACACACATTCATA	bl6
chr14	27103138	bottom-CS1	TTATGTATTTGCGATTCTTA	CACGCCTGTGCTATACATCC	bl6
chr14	27332291	top-CS2	CTGTCTGTGTTTGTAATGTT	TCGCCCGTGGCCCGTCCTCC	bl6
chr14	27808963	top-CS2	CCGTAGTCTTGGTATAAGAT	ACCTGTCCCCCAGTTAAATA	cast
chr14	29978958	bottom-CS1	GTTGTTATCTTTTGGTTCTT	CCACACAACTCACATTAGAT	cast
chr14	30174155	bottom-CS1	TTTGCGTTACTAAAGCTTGC	TGTCAGGTTACTTATATCCC	bl6
chr14	30516511	top-CS2	ATGTTTATATCTGCGTTCTA	GACACCGGGAAATAAGACAC	bl6
chr14	30571463	top-CS2	ATTAGTTTAACGGAGTTGAA	TGCATCTTGAAAAGGCGACA	cast
chr14	31069607	bottom-CS1	TTTTCAGGGGGTCCCGCAAG	ATTATGCCACACAGACCAAG	bl6
chr14	31499257	top-CS2	TCATCCCGTTCGGTTGGGTT	TAATCAAGACCTATAACAAC	bl6
chr14	31764357	top-CS2	ATCAGGTAAAGATTGTGTTT	CAGACCGGGACATCTAAGGG	cast
chr14	32311943	bottom-CS1	TCGCTCGATCCCGTGTAGTG	CTCATTCTAGAAGTCGGAGC	cast
chr14	32317763	bottom-CS1	GTAACTTGGTTCGCTGTGTT	CGACCACAACACTGAGATCC	bl6
chr14	32940074	bottom-CS1	CTATAGAGGGTTTGATCGGC	CCAGCACGAATGACCCGGGG	noVariant
chr14	33246294	bottom-CS1	TCAGCTTCGGGCGTAGGTAT	CTCACTAATCACCACCTATC	bl6
chr14	33771479	top-CS2	ACAGGAATCCATTTATGGTT	ACTCCTCTGGCCCGACCAGG	cast
chr14	34234943	top-CS2	AGTTACCTTCTGTATCCGTT	CCACCCAACACGCCAACGGG	bl6
chr14	34316159	bottom-CS1	GGATTGTCTGACTATGTATG	GCCAACACGCTAAATGGTAC	cast
chr14	34336845	bottom-CS1	TGTGAGCCTATTTGTCTGAG	CCGCACTTTAGTTGTACCCT	bl6
chr14	34359632	top-CS2	GTTCTTTTTCCAGGGTGAGT	GAATGTAAGCATGGACTCGA	bl6
chr14	34378470	bottom-CS1	CGGAGTAATTGATTGCAGAG	CAAACTAAATAGGTGCACAC	bl6
chr14	34548458	bottom-CS1	CTCATCGGTCTTTAGGTTAT	CCAGAAAGAGCACTTCCCCG	bl6
chr14	34661787	bottom-CS1	TAGAGTGGAGTTTAATAACT	TCCCCCAAGTACCTAGCCTT	cast
chr14	34687571	top-CS2	TAATCACAATGTCATGGGTC	ATAAGTAAGATCACTCCATA	bl6
chr14	34713729	top-CS2	CTATATGTCCGAATAAGCTT	GGCGGCTCAACAGCAACGTT	noVariant
chr14	35570540	bottom-CS1	TGCGAATATGCATGTCAATT	TTAGAAATTAAACGGCGTCA	cast
chr14	35650764	bottom-CS1	GAATGTATTGTGCGGAGGGT	TAGGTGTCCCGGTTAATGCC	noVariant
chr14	36930789	top-CS2	TGGGTGGTCTAGTTCCCTCA	CCACACTAACCCAGTCAAGG	noVariant
chr14	37134628	bottom-CS1	TGCATGTCTGGTTTTCGGGG	AACGCTTCACATAATAGATT	bl6
chr14	37247069	bottom-CS1	AGTAGCTACTAATGGTTTTG	AGCGACCGGACGCTTTAGAG	cast
chr14	37328225	bottom-CS1	ATATGTTAAGTGTCTTACGT	ACCCATGTACATGGATTACC	bl6
chr14	37570315	bottom-CS1	AGTTAAGTTGTAACGGTGTC	GCACAATTCGAAGCGCGTAT	cast
chr14	38320516	bottom-CS1	ATAACTGTATTATTCGGGTT	ATATGACTGATATCCAAGAC	cast
chr14	38678506	bottom-CS1	GAAATAAGGGCGAAGAGTCA	AGACACCCTAAACACTCCCT	bl6
chr14	39478369	top-CS2	TGATCTTTAAATGCGCATAC	ACTGACTCACCGGGCAATTG	bl6
chr14	40222758	bottom-CS1	ATTCCTTTATGGACAGCCAG	CCGACCTTAAAGAACCGCTC	noVariant
chr14	40887275	bottom-CS1	AGCCTGGGTGGTTGTTGTTC	ACTTGCAATCAGTGCGCCCA	bl6
chr14	40893631	bottom-CS1	TAGTAGGGGTGAGAGCACCG	CAGATAAGACCCACCATCGC	noVariant
chr14	40903156	bottom-CS1	GGGGCTTGGAGAATTTTCAA	TCCCGTCTACAACATCAGAC	noVariant
chr14	40967948	bottom-CS1	ATTCAATTATCGCATATAGA	GCAGTCTCGAGATCAAGTCT	cast
chr14	45321242	bottom-CS1	TGGCGTTTATATGAGGTAGG	AGAAAAAACTCAACGTACGT	bl6
chr14	45529302	top-CS2	TAGTGAAGGGTCATTCTACG	AACGTAGATTCCCAGACTGG	noVariant
chr14	46164952	bottom-CS1	GATTCATAGCAGTAACGGGT	CCAATTTTAAAATGCTACAT	bl6
chr14	46998414	bottom-CS1	ATCCAGGGGATTTTTGTCGT	AGTAAGCCTATGCTTAAACA	bl6
chr14	47219126	bottom-CS1	TGTCCTTTTTTTCTCCAACT	AGAGCATAGCAGACGTCACA	noVariant
chr14	47645651	top-CS2	CTAGGTCGCATTAATCGGAG	CTAGGAGAAGCAAGACAACT	cast
chr14	48771532	top-CS2	TTATCAGACGATTTTGTCTC	CCTTGTAAACGCTCAGCGGA	noVariant
chr14	49035752	bottom-CS1	TTGGATGCGATTTGCGGATA	CAACTCGTACTCTAAAAAAT	noVariant
chr14	50925686	top-CS2	TTTAGTAGAGCGTAAAGGTG	CTTTAGCGTCAGAGTACAAA	bl6
chr14	51059459	bottom-CS1	TTATATGGTTTACGGTAACT	AATTTCCCCTACCCCAACAT	bl6
chr14	51467156	bottom-CS1	TGCGTGGATTGGTTTGCCTC	TGGACCTCCTGTGTTCCTCT	bl6
chr14	52106068	bottom-CS1	ACGAGGGTAATTTGGTGGTA	CAGTTTGACAGCAATCCAAT	cast
chr14	52305261	bottom-CS1	AGTTGTGCATTACCGTTAAT	CTCCACCGGCACGTCCCGCA	bl6
chr14	54684904	top-CS2	TGATTGGAGTAGTCTGTGTA	ACCGAATCAGAGGACTCATT	cast
chr14	55078765	top-CS2	GATGTTTGATATATAGAGAT	ACAGAACAGTTGAGGTCGGC	cast
chr14	55079250	bottom-CS1	TGTTCCACTAGTTCGTGGAA	ATCCCTCACGGGACCTACAG	noVariant
chr14	55095371	bottom-CS1	TCTGGGTTCTCCTATAGGTG	GGCAACGCTACGACTAATCA	noVariant
chr14	55113338	bottom-CS1	TTTAAAACTGCGACGGTGGT	ACTGGTACAAGCAAAACTAA	bl6
chr14	55559726	bottom-CS1	GAAACGTTCGTGATTTGGAT	GCAAAAACGCGAAACTAGCG	bl6
chr14	56576143	bottom-CS1	GTGCTATAGATTGTAGGGTT	CCAGAAGCTAATGCCCTCCA	bl6
chr14	56691269	bottom-CS1	TTGTACAAGATTTACCTGTT	TGTTTTCGTGGTTGTGCTGC	bl6
chr14	56810232	bottom-CS1	GGGTATGTCACTTTATTAGT	AGAGAGAGTGCGCAGGACTT	cast
chr14	56889547	bottom-CS1	TTTTCTCTGTTTGTCTGATG	AACTAAGAGAACAACACCAA	bl6
chr14	56965798	bottom-CS1	CCATGGTCATACAGTGAGAC	ACCGGAGCCCTCGGACTGGC	bl6
chr14	57313648	bottom-CS1	ATTGTTTTGCACTGACTAAT	TAATATCAACTCACCCCACA	cast
chr14	57524477	top-CS2	AGGTGTTGAATACGTATAAA	CTCGAAACACTTAACACCAG	cast
chr14	57571737	top-CS2	GTAGCGCCTGATTGTGTCTG	CGACGCTCCTATCCTCCCAA	bl6
chr14	57883526	top-CS2	GTAATGATGGTTTATGTGTT	TTAGGACGTCCCTAAAGGCA	bl6
chr14	58613814	top-CS2	CTAATTAAAGCTGTAAAAAT	TTGATGTTAGAATAAACCTC	noVariant
chr14	58987170	bottom-CS1	TGGAGGTATGGTTTTGATTT	ACCCCTAAGACCGCTAATGC	bl6
chr14	59710754	top-CS2	GGTTTCCTGACGTTAAAGCA	TCTACACCAACACCCCAACT	noVariant
chr14	59729953	bottom-CS1	CTCCGCCTACATAAGCCTTT	AACTACAACCGAAGTAACGT	noVariant
chr14	59743294	bottom-CS1	AGTGTTCTTATTATACGTAA	AACTATAGTAAGTACGAAAA	noVariant
chr14	60190236	bottom-CS1	GCGACGTATCAACAGAAGGG	TACCCTACAGCCACCCGAGA	bl6
chr14	60264817	top-CS2	TTCATGTTGGGATCGGATAC	TTTTCAACGTCATCTAATCG	bl6
chr14	60456869	top-CS2	CACTTGGCGCTTTTCCCCCT	ATTCCCCTATATGAAATTCG	cast
chr14	60655544	bottom-CS1	TTTAGCTAAAGTACCGATTC	TTGATCTCCTCGATACGCAC	bl6
chr14	61015923	bottom-CS1	AGGCTAATTTATTATTTTAG	AACAAACTCGTATAACTAAA	bl6
chr14	61327685	bottom-CS1	AAATTGGGAATTTGCATGAG	ATTATCGTTGGACTCCCGAG	noVariant
chr14	61414626	bottom-CS1	ATTGAAGGGTCTACGCGCAA	TTAAGGTTACAGTAAAGATA	bl6
chr14	61674044	bottom-CS1	TTATTAATTCTAATCTCCTA	TCCGAGACACCCCGAAGATC	bl6
chr14	61683090	top-CS2	AAATTAACGGGTTCGAAGTT	TTACGCTCGTTTGAGTACTC	bl6
chr14	61735564	top-CS2	GGACGAGTATATAGGGTAAG	CAAGGCAGAACCTCACCCTA	cast
chr14	62329749	bottom-CS1	TTAATGTGTGGTTTGTTATA	ACACTGCTTCGCACGTAATC	cast
chr14	62720239	top-CS2	TGTGGATACTTTCCATGCAT	CCGCGCGCTCCATGGGGGTA	noVariant
chr14	62842904	bottom-CS1	ATGTCAGGTTTTTTGGTCGG	ATCTCCTGAGGTCTCTCATA	cast
chr14	62960205	top-CS2	ATAGCGATTTTACAGCTTTG	CTGTATCACCAAGAGGTTCA	cast
chr14	63060458	top-CS2	GAAGTCCAAGCTCTGAGCCC	GATAAGAACTAGAACAAATG	cast
chr14	63163752	bottom-CS1	TATACTGCCTTTCGGTCTTG	GAGCTCCAATACAATTTTTC	cast
chr14	63496527	bottom-CS1	AGGACGTTATTCCACAGTTA	GCACTGGCAAACAAAAATGA	bl6
chr14	63499275	top-CS2	GGCGTCGTTCTGGTAGCTAT	CCCCCGTCTTACAAATTACT	cast
chr14	63511430	top-CS2	TCTAGGCCTAGGTGGGTAGT	GCCCCGGAGTCCGCGTCTAA	bl6
chr14	64242524	bottom-CS1	ATTGAAAGGATCTGTGATTG	GTCCGCCGCTAATAGCCACA	cast
chr14	64679199	bottom-CS1	AGAGATATATGACTTATGTC	AGTAACATAGTTAAAAAACA	cast
chr14	64861046	top-CS2	ACTGTTTTACATTGTCTTCT	AAAAAGCTAAACCTCAATCC	bl6
chr14	65089756	bottom-CS1	GGGTAGGTTTTTACAACTTA	TGCACACATTCAAAAAGTTG	bl6
chr14	65572387	bottom-CS1	ATTTGGGGAGTACTACGTAG	ACAATGGCGGAATAAATTGC	bl6
chr14	65575797	bottom-CS1	CATAGGTCCGAGGATAGATT	TGGCCAATACATTTTATCAA	noVariant
chr14	65586121	top-CS2	TGCGATTTCTGGCAATGTGT	CAACACAGCCCCCCCACTTC	bl6
chr14	65591250	top-CS2	GCCGTTCTTTCAATGCATTC	ATTCACAAAACAATTGGGAC	cast
chr14	66698958	bottom-CS1	GTGGAATTGAGTGTTATTCT	ACTTCTCTCAGTAAAGTGCT	bl6
chr14	66989102	bottom-CS1	GTGCGCCGGTTCCGACGAGT	TGAAAGGAACTTAACTTCAC	cast
chr14	67672694	top-CS2	TTTACCGGGATGTTGCAGTC	GGTGCGCTTACCGAATGAAT	bl6
chr14	67695112	top-CS2	TGCGCGGCCCTAAGTGAGTA	ACCCCGTCTGCCCTCACAGT	cast
chr14	67707012	bottom-CS1	GAGTGTTTTGTGTCTCTCTT	GATCGTACTCTGCCCTTTTC	noVariant
chr14	68390194	bottom-CS1	TGATAACAATAAATCTTAGT	GCCAGCCCTGACCCCTGGGC	cast
chr14	70170380	top-CS2	TTGGGGCAAGTACTGGTTTT	TTCCGGACGGCACGGACCAC	cast
chr14	70262497	bottom-CS1	GGTAAGTATATGGAGCGTAC	CACAAGTACAACGGATGCCC	bl6
chr14	70288084	top-CS2	TAGGCTTTTGGCCTGCTTGG	CTGGACCAAACCATCATCGC	cast
chr14	70442786	top-CS2	TGTGAAGTGACCAATAGAGT	GACCTTTGGAATAGTCCATC	bl6
chr14	70673149	bottom-CS1	CCCACTCGATATTTGGCTTA	TCACCTAAGCAACCTCCAAT	noVariant
chr14	70853199	bottom-CS1	AAGGGGTGCTAGTGTATTTT	GCCCTTGGCGCTAAACCCCC	bl6
chr14	71428028	bottom-CS1	CTTCTCTTTATTAGGAAAGA	CACCATAACATTGAACGTAG	cast
chr14	71432947	top-CS2	CCTTTTTTGATCTTCATCTA	CGTTGCCATAGCACAGAACA	bl6
chr14	72846354	bottom-CS1	AGCGTTTTGCCGTTCGGGTA	AATGCACCCCTTAAACCTGT	bl6
chr14	73234514	top-CS2	GGGTCTGGGTAGATATTCTT	TACCATGTAGAAAATGCACG	bl6
chr14	73358551	top-CS2	TTCCCAAGGGGTATATGTAC	AGACAGGTGTATGACTCACG	bl6
chr14	73566789	top-CS2	TACGAACGAGCGGGTTGTTT	CTTGCTGAACTGTTACAAGA	noVariant
chr14	73579537	bottom-CS1	ATAGCTCAATCACATATCTT	GGCTCTAAAAAAACTAACGA	noVariant
chr14	73772215	bottom-CS1	TTCAGACAGCACATATCACT	TAATATACGGACTTACCCGC	noVariant
chr14	73899083	top-CS2	GCCCTGCCGCGGGATTTGTA	GTCATTATGAATGGAATTTC	noVariant
chr14	74392688	bottom-CS1	TTCTCCCTTTCTTATGGTCA	ACCCCTATGTCAACGTCCGT	cast
chr14	74798153	top-CS2	AAGATCTGGGAACATTATCT	CTTTACAAGTACCGATCGCT	bl6
chr14	75718749	bottom-CS1	TGGAACATAATCTAAGTACT	CTTGATGCAATATGGATCAA	bl6
chr14	75734929	bottom-CS1	ATAAATGCTCTTTTTCAATT	CAAGGACCCGCGCTACTAAG	cast
chr14	76512173	bottom-CS1	TATTCCAGTTATTCCGTTTC	GTCTTCTCCGGCCATTCCAC	cast
chr14	77292330	bottom-CS1	TCTCTTCTATTGCTGATCAG	GTTCTCCATTAATAATAACA	bl6
chr14	77824163	top-CS2	GATGGGTTTTTTGCGGGCAG	GCGCCCCGACGGATACACAA	noVariant
chr14	78414021	bottom-CS1	TTCGGTACAACCGTAAGGGG	ACAGTTACTAGTCAACGATA	bl6
chr14	78728148	bottom-CS1	GTATCGTGTTCCCTGACTCA	CAACTATCGTGACTGGCAAA	cast
chr14	79308756	top-CS2	ATTTTGTGTGGAGGAGGTCG	CCGCCAGGCTGGGCAGACCA	noVariant
chr14	79429890	bottom-CS1	CTATTCAAAATTGCGAGGAT	AATAACCAGAACTATTTCCT	noVariant
chr14	79466462	top-CS2	AGTGGCCTTCTGTGGTTCAG	CTACACCGTTATTTTCAAAC	bl6
chr14	79585175	top-CS2	GGAATTTTAGGGTGGGCATG	CCAGCCACCATCCCGAAATA	bl6
chr14	79634886	top-CS2	TATACTTGTTCCGTGTGCCG	TTCCTGCGACGCATTTTAAT	cast
chr14	83456489	top-CS2	GAAGACCGTAGCCTTTGGGT	GTGTCGTAGGCATCCCCTAT	cast
chr14	85989545	bottom-CS1	TGCTTGGAATCGCTTCGTTG	CACATGACCGCTAACGCCAT	noVariant
chr14	86246935	bottom-CS1	CAGTAAATTTGTGCTGGAAG	TACATTAGACGCCGGCGGGA	cast
chr14	86776622	top-CS2	GTGATAAGTTTTATTTCTGT	ATTTAATCTCTATATCCGAC	cast
chr14	87087731	top-CS2	TCTTCTTGGGGGTGTGTCAT	GTATTCCCACAGCTGACACT	noVariant
chr14	87501380	top-CS2	GGTCTCACGAAAATAGTAGA	ATCCACGCCTGCGGTAAATA	bl6
chr14	90835442	bottom-CS1	TCCTTTTTTATTACGGGGCT	AGTCTTACTAATCAATGAAC	cast
chr14	93097509	bottom-CS1	TTTGCTTCAGTAGTAGTTGG	TCATCCTTACTCCCAGTCGA	noVariant
chr14	93239951	top-CS2	GTCATAACTTCTCCTCTACT	AGATTGACCCGCTCGCATAT	cast
chr14	93586107	top-CS2	CGGAAGTATACATGTGGAAG	AGGACCTAGAACGCTTACCA	noVariant
chr14	96450456	top-CS2	TCGGCTTAACAGTGGTATCA	GCTTTCGAGCAAGAGAAATT	cast
chr14	96554581	bottom-CS1	TTGTATATGAGGACGTTTTC	CGCCTCCTGCCTCGTTTAGT	noVariant
chr14	97109434	top-CS2	TTGTTGTTTGTTCCGTTTTT	CTGAAAGACACCCTCTAGGA	bl6
chr14	97503792	bottom-CS1	GTATCTGGTAGCGTATATCG	CCACGTACAGACGCGGTGAT	noVariant
chr14	99039893	bottom-CS1	GGGCTGTACAGAGCAGATTA	CCAGGAAGAGGAATACCGAG	cast
chr14	99046807	bottom-CS1	TGATTTAGGGCTTTGTACGA	TCGTGAACCCGTGAAATCAC	cast
chr14	99180772	top-CS2	GGTTGGTCACGGACCCGTTT	CTCCCCCTGTAAACTGGTCA	bl6
chr14	99340775	bottom-CS1	ACGCCATCCGGACGTTTTCA	AGAAAAGACATTCCCAAACG	cast
chr14	99349841	bottom-CS1	AGTGGTCGCGTTAGGGTATG	TCCAACTAAAAGCGACCACA	cast
chr14	99353678	bottom-CS1	TTGTTTAAGTCGTGGGCTCA	TGTACGCAAACCACGCTAAT	bl6
chr14	99576670	bottom-CS1	CTTTTGCCAATAGAAGCAGA	AGATCTGCGGAACATACGAA	cast
chr14	99909617	bottom-CS1	CGATGACCACTATTTTGTAG	AAAATCCTTATTCTTCAATT	cast
chr14	100238624	top-CS2	TTGCGTTCTTTATTGTGGCT	CACGACACCATAATAACAAC	cast
chr14	101323011	top-CS2	GGATGTTTGGACGTTGGATA	GCGCAGGCAGCCCGCCGGCC	noVariant
chr14	101557330	top-CS2	GCGTAATGGTTGGTTGTACC	GGAAGTTTAAAAAAAAAACA	cast
chr14	101681283	bottom-CS1	ACAGTAATCATTTGCATGTA	GGCCTAAATATTCACCACGC	bl6
chr14	101867604	bottom-CS1	ATCTGTCTTCGTCTCTGCGT	TAACCTGAAGTCTCTCCCTA	cast
chr14	102476612	top-CS2	TAATACGCGCAGGAGATTCT	TGAAACCTACAGTTCCCACC	noVariant
chr14	103078673	top-CS2	GTTCTTTGTATACTAAGAGG	GAGCGGCACCGTCGAGACCT	noVariant
chr14	103447867	top-CS2	GGCATCATCGTCAGCGTACT	GTAGCCGTAATACAGTTAAC	noVariant
chr14	104399343	bottom-CS1	GTAATCAGGATCAGACATCA	CGTGCCGAACCCTTACAACG	bl6
chr14	105121965	top-CS2	GGCGGGACGCTAATTTGGAA	TCGCACAGCAACACAAGACC	noVariant
chr14	105149797	top-CS2	GGGTGGTGTTCACATATGTT	ATGATCCTGCTCTTCCAGCC	noVariant
chr14	105291376	bottom-CS1	GGTATGTCTTAGTGGTTCGC	AGCGCACTAAACCTACACCG	bl6
chr14	105503728	bottom-CS1	TTTACCTAGCGTATATCACT	AAAAAAATAGCTGTGAAGAA	noVariant
chr14	105866553	bottom-CS1	CATTTACTCGAATACTCCTG	CATCCCGCCTTACTTAGAGC	bl6
chr14	106973438	bottom-CS1	GCGTGTACTTATCCTTCGTA	ATATATAGATCAACGACGCC	cast
chr14	107246173	bottom-CS1	CAATCAATGATATAAGTTAA	AGACTACACCGTCAATACTC	cast
chr14	108972864	bottom-CS1	TTAATTAAGCATTCTGGCTT	GCCTCCATCACGGCATACGG	cast
chr14	109420458	bottom-CS1	GTCTAGGCTCTGGGGTTGAT	CACTTGAACCAGACCCTCAT	bl6
chr14	109505929	top-CS2	ATGACACGATTTAATTGGTC	TAGTTAAACGCTCCTACTGG	noVariant
chr14	109771962	top-CS2	TTCTCCGACGGTCCGTGGTG	GAGATGGCGGAGAACAAGGG	cast
chr14	110782372	top-CS2	CGTTCTCGCTGCTTCTGATT	ATAGGCACACAGAACAGTCT	bl6
chr14	111116643	top-CS2	GTTTGGGTTATATCTCCGTA	GGCCGCGGAAACCAATTCAG	bl6
chr14	116842138	bottom-CS1	TAAGGGCCGATGTGAGTTTT	TATGAATGCTAGGTAGTACC	bl6
chr14	117296120	top-CS2	GAAAGTTCATATCTTCTGTT	AGCATGTAATACCAAGTTTA	cast
chr14	118090167	top-CS2	GTGGTACGTGCGCCTGTGTA	AGAATAAACACCCAATTTCA	bl6
chr14	118110255	bottom-CS1	GTTCTCTCTGTTTGTTAATT	TACGCGAATACCCGGCGGAT	cast
chr14	118132102	top-CS2	TGGGGGTTTATTTCTGTGCT	GGGAAAGTATAACCAGCATA	cast
chr14	118662626	top-CS2	TGGCAGGTTTTGCTTTTCGC	CGAAGCGAAGGTCAGACACA	bl6
chr14	118696502	bottom-CS1	AGACTTAAAGCTTATCATGG	CACAGTCCGAACACCCGGTA	noVariant
chr14	118751039	top-CS2	TTCGTTAGTCGATATCAGCG	CCACACCACTAACACCTTCA	bl6
chr14	119209600	top-CS2	TAATTTATGGTTTCGACCTT	CACTCACTGACCCAACAAGC	bl6
chr14	119852400	bottom-CS1	TTTAGCAGGTCCCCTTTATA	GGCGCATCCGACACCAGCGA	bl6
chr14	120355711	bottom-CS1	AGTACGTCTTATCTCATGGG	CTCACCAAGACGAAAAGCCC	bl6
chr14	120403171	bottom-CS1	CAATGTATCACTCTACGCCC	ACCACTCAACAGCCCACACC	cast
chr14	120610903	top-CS2	TTCCATCTATGGTCGCCTGT	GAATATATTGGGGAAGTCAC	bl6
chr14	121303821	bottom-CS1	TCCTCGATTAAATGTTGGTG	AAGTTCTCTCGGACCTGAGT	bl6
chr14	121588198	top-CS2	GTGTAAATGTTTGGGGGCGT	ACTGTTGGCGAATAAACGAT	bl6
chr14	121688332	bottom-CS1	TTTCATTGCTCCAATTAGAT	AACTTAACGGAGCGTCGTGC	bl6
chr14	121691232	top-CS2	TCATTGGTAAGGGATTCTGG	AAAAGTCAATTCCAAAACTA	bl6
chr14	121725073	bottom-CS1	TTTTTTTGTAAAAGGAGTCG	AGCTACTTAACCTGACACAC	cast
chr14	121871529	top-CS2	CATTTTCGTCCGTATTTTTC	CTACTAAAGGGCCACGCAAT	bl6
chr14	122254933	top-CS2	TTCATAGTTGCGATGACATA	GGGCAAAGAATGTATCACAC	noVariant
chr14	122256596	top-CS2	GGTTCGAAAAATTTGTATCG	ATGAAGCATATCATGCGAAG	noVariant
chr14	122297436	bottom-CS1	GTGTATTTGCTTACTGTTCC	ACCCCGACTACCAGTACTCG	noVariant
chr14	122340059	top-CS2	GAGATCCTCAGGGCTGGGAT	CGTCGCACACGCGCTTCACA	noVariant
chr14	122346962	bottom-CS1	CATACAATGTCATTTGTCTT	GACAATCATAAATAAATCTC	noVariant
chr14	122533935	bottom-CS1	TCAATGATGAGGGCCTCTGG	GACAAGCCAACTTGCAAAAG	cast
chr14	122540610	top-CS2	AAGGTAAGGTCCAGAGCGTT	CAAAAGTTATCATAACCCCG	cast
chr14	122819843	bottom-CS1	TAGATGCGATGCTTTCGGTG	GCCAAACGGCACAATTACAT	bl6
chr14	123553030	top-CS2	TTATTTGGACAAGTCCGTTT	GTAGTCATAGTACCCCGCAA	noVariant
chr14	124075887	bottom-CS1	AAGTATCCTTGGTTTTGTGT	CTAAGTATCCGTGACTCTCC	noVariant
chr15	3268601	bottom-CS1	CGTTCCCCAGTTTGTTTATT	AAAGATAACCACAACGGAAT	bl6
chr15	3270122	bottom-CS1	ATACTTGTCTTCAATAATTT	TAAGGCAAAGCTAAATTCCT	cast
chr15	4105625	bottom-CS1	TAGGTTTACGTTAAGATCTG	GACCGCCCCTTAATGAAACA	noVariant
chr15	4313910	bottom-CS1	TCCCTGAGGTTATAGTTTTT	CCACTTATGTCCAACCTTCA	bl6
chr15	6745466	top-CS2	TGGGTCCTTTTGATTTTGTC	TGACTATCTAGACAAAAATT	cast
chr15	6965322	top-CS2	AATTATTATTTGTAAGGTGC	AAGTATTTTGAAACAAATTA	cast
chr15	7145127	bottom-CS1	CTGTTTTGTGTGACTGTCGA	GAACGAATATGCTCGTCACA	cast
chr15	7958865	bottom-CS1	CGTTCGCTTCGGCGTGGATG	CCTCGCCTTCGGAACCAACA	cast
chr15	8628098	bottom-CS1	ATTGGGGAAGGGTAAGATAT	TAAGGAGCACGTACCACTGA	cast
chr15	8697605	top-CS2	TAGTCGATGGTACCTCTCCG	GGTAGTATTTAACTCAGCTA	cast
chr15	8741471	top-CS2	GTGATCGCTGGGACGGTCGT	ACCCGATGACAGGACTTACT	cast
chr15	8855037	bottom-CS1	TGGTTAATTGGTTTCATGTT	CCCCTAGACCAATCCTCATC	noVariant
chr15	9087356	top-CS2	TTGTGTCACCTTATACTAGT	CGATCTATAATAGCCTATAA	cast
chr15	9164980	top-CS2	GTTTGAGCCCTCTTTGCGAC	TTACTGTATATAGCCCATGC	cast
chr15	10583600	bottom-CS1	GGTTATTCTGTTAAGATTGT	ACAACCGGCTTCGTAGATAA	bl6
chr15	10600575	top-CS2	CGAGTTTATTCTGCGGTCCC	GTAAATTCATCGAACAGTGG	cast
chr15	10617806	top-CS2	CGGTCAGAGGGCTCCAGGGA	TGCCTAACACCGGATGCGAG	cast
chr15	10675442	top-CS2	TTGTTATGGTACGCTTCGGG	ATAGAATGGAAGCCCTATCC	cast
chr15	10696486	bottom-CS1	GCCATATACGTTAGATCATC	CTATATCTTAACCACCACCC	bl6
chr15	11096691	top-CS2	GGGTTTTCTTTATTTGTTTC	GAAATTCGGATTGTCAGTAA	cast
chr15	11608254	top-CS2	TTTTTCTGAAAGAGTCTGCT	CTTACTTAACATATCACATG	bl6
chr15	11943988	top-CS2	GTCGTGTCATAGTATTTGGC	ACACCAACTCACTACAACCG	bl6
chr15	12019871	top-CS2	CACTCATCCTCCAATTTTTT	GTGGCACTTTGACATCAAGT	cast
chr15	12499940	top-CS2	ATTGCGCATTGGGCTTATGT	CCACTTGCGTGTACCAGGAA	bl6
chr15	12605109	bottom-CS1	TTAGGTCTGTTTGAGTGTAT	TACCAACACCCCACCAAACC	bl6
chr15	12911694	top-CS2	TGATAGATCTGTTAATTGGT	CTGCAAATACGACCACCGAT	cast
chr15	16121911	top-CS2	TCGACTTGAATATAATGTTT	TAGAATGAAACGTGATCTAC	bl6
chr15	16898774	top-CS2	GTTTCATCAATCTTGCAGAC	GCGATATGGTACGCAAACCT	bl6
chr15	19425178	top-CS2	TAAATGGTATGGTTTACACA	AGTCAGACAGCAAGAAAGAA	noVariant
chr15	25525209	bottom-CS1	CTAAATTGGGACTGTAGTAT	TGTACTTTCAATGATACTGA	cast
chr15	25615013	bottom-CS1	CAATTACTTGGGGATAGTCG	CATGAAACCCATACGTAACG	bl6
chr15	25746416	bottom-CS1	AGTGTGCTTTTTCGTATCTA	AATTAGTCATTGACCCCGCA	bl6
chr15	25769578	top-CS2	ACTTGAAGTTAGGTATGAGG	CACAAAAAACAATATAAACA	cast
chr15	25771347	top-CS2	ACAACTTCAGGAATGTGGTT	TTCCACCGGCTCCGAAAAAA	noVariant
chr15	27496229	bottom-CS1	TGGTCAAGTAGCAAGTTACA	CTAGTTAACAAACGATGACG	cast
chr15	27851613	bottom-CS1	CGTGAATAGTCGTCGTATTC	AAAATTGATTATACGTACAG	cast
chr15	27900474	bottom-CS1	TAGGCATCCATGGATACTTC	CCAGAACACTCGAACGTAAC	cast
chr15	27950452	top-CS2	TTCTCTTTTTCTCACGGGAC	AAGTTCCTACAATACCCCGG	cast
chr15	27992709	bottom-CS1	TTTTACGCCTAACAGACTGG	TATACGATGACTGGAGCCAC	bl6
chr15	28112978	top-CS2	GCCAAGACAAAGCGTATGGG	CACCACGCCTGATTATGCTC	bl6
chr15	32956673	bottom-CS1	TTTTGAGGTATTAGCTGGGG	TGATTGCCCACGGACCACAC	bl6
chr15	33879286	bottom-CS1	CCCTCGCATCTGATTCCAGA	AATCTCGGTTCCAGAGGACC	noVariant
chr15	34114152	top-CS2	TATGCTGTTCCATCGGATAA	AACCCTGGACGCTCCCCCTA	noVariant
chr15	34142567	bottom-CS1	GTTGCCCCCTTCTGGTGGAG	AATAGCGCCTAGCCATTAAA	noVariant
chr15	34910057	top-CS2	ACTTAATGTCATTTTTTGTT	GCAAAGGCCGGCTAGAGAGA	noVariant
chr15	34920886	top-CS2	GTGGCCCAAATGTGCTGGTC	GGCCTCTGGAAACTTGACGG	noVariant
chr15	34962998	top-CS2	ATCTCGGCCATTTGGTGTAT	CTACTGTATAGCGAACATTC	noVariant
chr15	35005405	top-CS2	GACTTCGTATTGTTCGCATG	AGCGGTGTTTGTCCTTAGCA	noVariant
chr15	35295936	top-CS2	GTATGAGTCTTCGCTCGCCT	GAAGTGACATACAAGTTCAA	bl6
chr15	35693054	bottom-CS1	TCTCCCTGCGGAAATAGGGC	ACAAGCAGAAACCCCACCCC	cast
chr15	36661672	bottom-CS1	TATCTGTTGGTTCGTACCGT	CCACGCGTTTTATCCCATGT	cast
chr15	37047211	top-CS2	AGGTGTAAGATCTTGTCAGG	ATCATAACACACCGCAGACA	cast
chr15	37314598	bottom-CS1	TCTTGTGACTTGTTTGATTG	ACCAAAAAAACACTTGACGC	bl6
chr15	37974693	top-CS2	TAGTCTCGTCCCTTTCTGTT	ACCTAAGCCGCTGAGAGTCT	bl6
chr15	37977217	bottom-CS1	GGAAATTTTTGATAAGGTAA	TTCACCACCTATCCGCAACA	bl6
chr15	37997995	top-CS2	GATGATTTATTAAAACGGTC	CGTATGTACCTTCCAACAAG	noVariant
chr15	38041137	top-CS2	TAGGCGTGCGGTCAGGTCGA	ACAAGAATAATTTACGATTC	cast
chr15	38374112	bottom-CS1	CCTTGTTCGATTTCGATTGC	AAACATCCAAATACTACCAG	bl6
chr15	38492915	bottom-CS1	GGAATGGAGTGGGTGCGTAC	TAGAGATGACATACTCTAAT	cast
chr15	38657943	top-CS2	ATTATATTATGGGTCATGAT	CCATAACTCTTAACAGAGGA	cast
chr15	39203801	bottom-CS1	GATAGGTCTAGTGTCGTCGG	TGTCACTCTAGGCGAGCAGA	noVariant
chr15	39450532	top-CS2	CGCCGTCCTGGGGCCTCATC	CAACCGCCCCCACTAAATAA	bl6
chr15	39783915	bottom-CS1	TTGTAATTTGTTATATGTTG	ATTAGACCACGCAAGATCTG	cast
chr15	41459670	bottom-CS1	ATATAGGGGTCTTCACACGG	CCACCGCAACCGGTCCTCAC	cast
chr15	41659234	top-CS2	CATATAGAGTATGTCGGCTG	GGCTTCAGATACCACCCCAC	cast
chr15	41721565	bottom-CS1	TCGTTTTTACTATAATAGTA	ATCAACGCACTATTATCGAG	bl6
chr15	43190835	bottom-CS1	CTGGTAGCACCGTTAGGGAG	TCTAAACGTGTACCCATCCA	cast
chr15	43921611	bottom-CS1	TGGTTGGCATACGCATTTTT	TGGTAACACCAACGAATATC	cast
chr15	44632149	top-CS2	TTGCGGCGAGTTGAAGTGTG	CAATACCTCACTATAACAAT	noVariant
chr15	44746098	top-CS2	GCGCCCTATCATTGAGGTAT	CGCCAAATGTGGAGAACCAA	noVariant
chr15	49554966	top-CS2	GCTAATCTACTGGGGTGCTT	TCTACGGAAAATGGCGATTA	cast
chr15	50663677	top-CS2	GTTATTTTGGGTTGACGCTC	AGGCTGAACCGGGACCCCCG	cast
chr15	50792510	bottom-CS1	GGCTCTGGTAATTTCAAGCC	TATATTCAGCCCCAGATTCT	cast
chr15	50816003	top-CS2	TGGAAGGATTTCTTTTTCTA	GCATGCGAAGAGGAGAGGAT	noVariant
chr15	51983855	bottom-CS1	GACTCACGTCCTGATAGGCC	CCTGAAAAGGTCCAGTATTA	bl6
chr15	51990820	bottom-CS1	GGTTGCGTGAGCTGTTCTTT	AGAATCGAACACGGCCTTAC	cast
chr15	52863603	bottom-CS1	TTAGCGTGGTTAAGAATGGT	TATACATTTCCAATCCTTTA	cast
chr15	52968536	bottom-CS1	ATCGAACATCCAGACTCGTT	ACTCAACTCCCAAAATGGAA	bl6
chr15	53201336	top-CS2	CACAATTGTGGGGTCAACGT	TTGTAAGATACACGGCTTGT	cast
chr15	53215455	bottom-CS1	TCCTTCTTTTCGTTGTATAA	AGGTGTAGGGCGCGGTATTA	bl6
chr15	53299285	bottom-CS1	TCGCGACTGTGGCTTAGTGC	TAGTTTAGACCCATTCCCTC	cast
chr15	53299312	top-CS2	TTTCCTGTTAGCCCGGGTAA	CCCAACTCACACGGAAAACT	bl6
chr15	53899045	top-CS2	CCTTAAGGATGTCATGTTCC	CAGCCTATTTCGCCGTGCTG	bl6
chr15	53971402	top-CS2	CATGATTTAGTTGTTATGTG	CTAGCTCCATCACATTGCAT	bl6
chr15	55141067	bottom-CS1	TTTGTGTAGGATGGTCATGG	TTTAATTCCCCCCACACAGA	noVariant
chr15	55264108	bottom-CS1	GATGTATTTCAATGTTCCTA	CCGGATGACGTTCAATCATA	noVariant
chr15	55408301	bottom-CS1	TTATTAAGGAGATGCGGAAA	ACTCCCAGTCGACAGGCGGT	bl6
chr15	55457886	top-CS2	GTTGAGGAGGTTTTACTTTC	TGATCAAAGGGCCTTCTCGG	cast
chr15	55563750	bottom-CS1	GCAAGAATCTTCGTAATTGT	CCACCAGCCCTAACTATCAC	bl6
chr15	55586622	bottom-CS1	GTATTGCCAAATTTAACGGT	GAACAATTTAACAAAACACA	cast
chr15	55609182	top-CS2	CGGTTCGGAAGGTATGTGCG	ACACCACGTGCGCGTTGCCC	noVariant
chr15	56168318	top-CS2	CTTTGGTGTACTATGTGGAA	TGCACTCGTGACACAAAACC	bl6
chr15	57966736	top-CS2	TTTTGCTGTTCGTTGTTTAT	CCTAGCCACTGAACGCCATC	cast
chr15	58001462	bottom-CS1	AGTACTAGGCTAAGCTATTC	GCCATGCACCCTCCGACTGG	cast
chr15	58007973	top-CS2	ATGTGTGTCTATTCTCCGTA	ATTTATCTACCGTGCTACGA	cast
chr15	58600227	bottom-CS1	TTCCGTGGCGTAGATATCTT	TATACAAGATCAAACACTGC	bl6
chr15	58853199	top-CS2	AAAATCGAGGTGAATGTCGC	TTTGCATCCGCAGACAGCAC	cast
chr15	59006190	bottom-CS1	TTATTTGAGTTGTTTTTCGA	TTAATGCAGTCTGACTGTGC	cast
chr15	59021255	top-CS2	TAGATTTGAATTGTGCGTAA	CAAAACCCGGGCCGAAACAC	cast
chr15	59393324	top-CS2	CGGCTGTGTAGACCTGGGTA	TCGAAGGAGATATAAAGCTC	bl6
chr15	59455701	bottom-CS1	AGCATAGTGGGTGAGCTTGT	AACCCGCAGCACACATTCTG	cast
chr15	62010248	top-CS2	ATTTTACTATAGTATCTGGT	GTCCTAGAAAGTACAATCAA	cast
chr15	62019112	top-CS2	TGATGCGTGTATTGTGTTCT	CTCTCCTTGGTTAACTTTTC	cast
chr15	62039262	top-CS2	ATGTTCGTTTTGACCTCTTT	CGAACATTATAACGGTAATT	cast
chr15	62529789	bottom-CS1	TACGTGATTAGTGAGTTCGT	TACTCTGACGTGGGAACTAG	cast
chr15	63389077	bottom-CS1	TCAAAGGGAGACGTATGTAT	TCTCCTACTGGTGGAATAAC	noVariant
chr15	63988065	top-CS2	GCGTGGCTGACTCGGAGTGA	ACCCTTAACAATCAAGCACG	noVariant
chr15	64024355	bottom-CS1	AAGCAAGGGACCTTTAACAT	TTGTACATTAAGGCAACAAG	cast
chr15	64047811	bottom-CS1	TCTTTGTTGATAATAGTTCG	CTCTCTGAGCCAAGATTCCG	noVariant
chr15	65218481	top-CS2	AATTCCTATCGGATCATGGA	CAGTCAAGGGATATAATAGT	cast
chr15	66284647	bottom-CS1	TCCTACAAACCTCACAGTTT	CAGTCAAAACGAGTCGCAAT	cast
chr15	67720051	bottom-CS1	AACGGTAGATTGAATTTCAT	ATCTGGATTACATAAAACCC	cast
chr15	67871794	top-CS2	GGCCTCGGGTTTTGTGTTTC	ATCTCACTAACCTTCCACCT	noVariant
chr15	68204454	bottom-CS1	TTTATTCTCTTATTCGTATG	TCTCAATGAAAGCAACCTAA	noVariant
chr15	68260500	top-CS2	ATCCAGCTAGCGATAGTGTG	CTCCACAAACTTAGTCCCTT	bl6
chr15	68986573	bottom-CS1	TTTCCATTTTTAGTACGTAG	AAATTGCCTTGCCGAACAAA	noVariant
chr15	70026705	bottom-CS1	CCAACCGGATTTTTGAACTC	ATGAAACCAAACAGATCTCC	cast
chr15	73177594	bottom-CS1	GATTTTTTTCTCGTATAAGC	TTCCACTATCCATCTTTCGG	bl6
chr15	73228360	top-CS2	CATCGCTTGGTGGATTCGAT	AAATTTTTGTACATCCAGAT	cast
chr15	73318912	bottom-CS1	CAATTGAACTTTTCTTAAAC	TACAGCCCGGACAGTTTTCA	bl6
chr15	73595503	bottom-CS1	TTGGCGTCTGCGGGAGTCGT	ACTTGGGTCAATACCAATAG	cast
chr15	73703848	top-CS2	CGGAGCGTTTTGATAATTCT	ACAGTTACAGAAACACTTAA	noVariant
chr15	73795344	bottom-CS1	CCATAGCAGTTCTGTTCGGA	TGTAATCCCCAGTTCGATAC	bl6
chr15	73986589	top-CS2	TTCTGCTGCTTTGCTGTAAT	AAAAGAAACTCATGTAAGAC	cast
chr15	74145991	bottom-CS1	CATACTACGCTGTGGTCTTC	CGTACATAACCAACTCACAA	cast
chr15	75603102	bottom-CS1	CAAGAGTTTAGCTAGAACTC	TACGGAACTAACTACACGGC	noVariant
chr15	75677381	bottom-CS1	CGGTTTCTTCATAGATAAAT	ACTAGCCACTACTCGCTACG	bl6
chr15	77273237	top-CS2	TCATCTAGTTCATTTTTATT	CTATTAAGTCAGGCTCCCAA	bl6
chr15	77851403	top-CS2	TTTCGTGTCTGTTGGAATAT	CGGGCCTTCGGCAACTATTG	noVariant
chr15	78082478	top-CS2	GTATGCGTTTTTCACTACCT	AATTCCAAACAGCCCCTAGC	bl6
chr15	78506766	bottom-CS1	GGTTAATACTTAGTAATTGG	CTAATGTATGACAATAACTA	bl6
chr15	78925053	bottom-CS1	TAGTATCACCTTGGTTCAGA	AGGAAACATCGTTTGCCTAA	cast
chr15	78956427	top-CS2	TGTGTTTCTAAGTGTTCGGT	ATGAACCTAGAAGGACCGTT	bl6
chr15	79327558	top-CS2	CAGTCGCAATGTTGGGTGTT	TCCAGCAATACAAACTCCAT	bl6
chr15	79936910	top-CS2	TCTGAATTAGGCCTTATCTC	GATGGGAGGCCAAACGGAAC	bl6
chr15	79947110	top-CS2	ATGTTTGCCTGTAACATTAC	TTAACGCAAACTTACCCGTC	cast
chr15	80083846	top-CS2	GTTGCCTATAATTTAATGGT	TCCTTAAATAAAGACGAGTG	cast
chr15	80099638	top-CS2	CTAGCCGGCTCCATTTCTTG	AGTCGGGTCCATATCCCCAC	cast
chr15	80134516	top-CS2	GGGATTGTTCCGCCTGCCAG	TCCACTAAACCTTAGCCTTC	bl6
chr15	80153371	bottom-CS1	TGAGTTTAAGAAATGTCGCC	CCCAGTACCTCCAGCCGAAA	cast
chr15	80618507	top-CS2	GTCTGATCCAAAGGATTATA	CAACTTAATACTAGCTATAG	bl6
chr15	80929653	bottom-CS1	TGCTCGTCGTTGGGTCCTGC	CACAGCCGACCGCCACTAAT	noVariant
chr15	80985421	top-CS2	TTTAACCTATCTTCATTGCC	TGCCGAAAGTTGCTATTAGG	noVariant
chr15	81840377	bottom-CS1	TTCGAGTATTCAGTTTAATT	GCAGACGCATGCAACCCCAA	bl6
chr15	82189005	top-CS2	ATTGTGGGAGTGTGAGTTAA	ACCCCTTTAACCATCAGTAA	bl6
chr15	82337705	top-CS2	TGATTTATATTATCTTCGGG	CAGTCAGATAACCCCTGTAC	cast
chr15	83403390	top-CS2	CGTTACAAGGTACGGCGGTA	TAAAAGCATAGCATTCCACA	noVariant
chr15	84195562	top-CS2	CAGGAACCTTACGGCTTATA	TTGCAGGCATTCGAAAGGAA	cast
chr15	84543565	bottom-CS1	CCTCGATTTTCACTGGTTGT	CTCCCCGACAGCTTCTTTTA	bl6
chr15	85036476	top-CS2	GTGTAGGTTTAACATTAGTG	ACTTGACGGTACTAGCCCTC	cast
chr15	85605968	top-CS2	TATAATTGGTTAGGATAATT	TGCTCTATAATCGTATGTAG	noVariant
chr15	85865912	bottom-CS1	TTAGGATTTTTGTAATTATG	GTTTTAAGCGACCAGTAACA	noVariant
chr15	86151793	bottom-CS1	GTTACTTTGTTTGACACTTG	CTCGTGCACTGGGAAAACGT	noVariant
chr15	86834437	bottom-CS1	GTTGTTATTGTGGTATCTCC	GCACATTCATCGTGACGCAC	noVariant
chr15	87344419	bottom-CS1	TTAACATCTATACTTTTTCG	GCTCCACGGTAGCCACCCAG	noVariant
chr15	87677512	top-CS2	TTTAGCACTTGCGATTATAG	CAAGGCCGAGAGTTAAAGGT	cast
chr15	87779110	top-CS2	ATTGGTTTTATAAGGAGTTC	GTAGTTCCCCACGAAATTAA	bl6
chr15	87819969	top-CS2	GCGTCCTGTCGCTTATGCTT	ACCACAAAGCGCCACTATAT	bl6
chr15	87851670	bottom-CS1	GATTGACTTCGTGGCTTGTC	TAAGAAACTACCACTGCTTC	cast
chr15	88998694	top-CS2	GACGACAGAAGTATGTGTGC	TGTAACATGTCCTAAAACCA	bl6
chr15	89356365	top-CS2	AAGCTGTTCCGCAAGATGTC	AGCACAGGCTTTACAACCCG	noVariant
chr15	90550794	top-CS2	ACCTGAGGGATTATCTCTGC	CTATCCCTGGCTAAGGTGAA	cast
chr15	91736718	bottom-CS1	TAAAAGTGTTCGACTGCCGA	GACTAAGCTCGTTTTCCCTA	bl6
chr15	92937472	bottom-CS1	GAGTTGGTATTTCAGGTATT	GGATTCAACAGGACGGTTAA	cast
chr15	93094577	top-CS2	AACTTATCTGTATGTCGTCA	TGTGCACCCAGACACCCATA	bl6
chr15	93905221	top-CS2	TGCGAGGTATATGGTCCTTT	CCAGAAACAGTCAGGTCTTC	bl6
chr15	94379682	top-CS2	CCCTTCAGCGCGTGTGGTCA	GGCACCATCATCACACAATC	cast
chr15	95871745	bottom-CS1	GTCCTATAGTCATCATTGGT	GAGATACTACCCATACACAC	bl6
chr15	96236683	top-CS2	CCTTCCTTGATGACCTCCTT	ACGCCACTATGATCTCACTC	bl6
chr15	96424304	top-CS2	TAGTTACATTTGGTCAAGCT	GACCTATCAGATCATTTGGA	cast
chr15	96440726	top-CS2	AAAAGTCTAATTTTGTTAAG	GGGTTAAAGAAAGAAATGAT	noVariant
chr15	96640090	bottom-CS1	GTGGCTGCGATATGACCTCT	GAATCATGCAATTCCGAACC	bl6
chr15	96644640	bottom-CS1	GGAGTGGTTCATGGTAGGGG	TCCATATCGTAATCTAATTC	noVariant
chr15	96657458	top-CS2	GCAGATACCTACAATTGATT	AACTAATAAATGATACCCCC	bl6
chr15	96902899	top-CS2	CGCGCAGGACTCTTTGTGAG	CCCCATTGGCTCTCTCAATG	bl6
chr15	96952571	top-CS2	ATTTCGAGTTTCCGGGAGAG	ACAAAATCACTACTCAATAC	bl6
chr15	97544923	top-CS2	CCTACGTGTAGAGATCTTTA	AACACGCTCACATAGTTCCT	cast
chr15	97942989	top-CS2	TTTCGGAACGTGCGTGCTAT	GGCGTATCCCCAAAGACCTG	bl6
chr15	98060330	top-CS2	TGTTGTGCCGTTACTAATAT	CCCGCAAGAACCGCTTGAGC	noVariant
chr15	98086305	bottom-CS1	TGACGTTTACTTCATGCATG	CGATGCGAATATCACCCACA	noVariant
chr15	98990528	top-CS2	TTGACATTTTTTGAATGTTT	AAATACCCCCCAGCTTGCAT	cast
chr15	98991325	bottom-CS1	TGGGCTTTAATAACTGGTTG	ATGTAAAGAGGCGCTGCAAT	bl6
chr15	99792956	top-CS2	GTGCTGTACCTTATGAGTCT	GCCCCCATGGGAACAAACTG	bl6
chr15	99972544	top-CS2	TAGCACATGTTTGTAGATCT	AACGTAAAAGACTACCGTTT	cast
chr15	99976542	bottom-CS1	AAGGGTCCAATTTACTAGGG	CGAGCGTATTACACTTTGGA	bl6
chr15	100041868	bottom-CS1	TTTTGCACATAATTCAGTCG	GAGTAACATGCATCCTACAA	cast
chr15	100178366	bottom-CS1	CATGATGGTATAGGCCTACT	TTCGTCTGTCTTACCGCTGC	cast
chr15	100235491	top-CS2	ATTCTTTCTCGGACTTTTTC	AAGTGACCTTCCATAAGCCA	cast
chr15	100250221	bottom-CS1	CACCTGCCGTTTTCATCTTT	CAAGACCCAACTTAGATGTT	bl6
chr15	100263377	bottom-CS1	TTCTTGGACGGCCTTGAGAT	GACTTCTACAAGGCCCTTGG	bl6
chr15	100273872	top-CS2	GGTCTCTGTTCATTATATTT	AACAACCATTTAAAACGACA	bl6
chr15	100575637	top-CS2	TTTATCTGTAGTCTTGCGTT	CGCGATGTTACAGCGATAAG	bl6
chr15	100828992	top-CS2	TTCTTTGCTGTATGGAGCGG	ACCGGATGATTGGCCAGACA	bl6
chr15	100830931	bottom-CS1	TTAACCTTCGTGGGGTGTTT	CTGATAAAAAAGCACATTAA	cast
chr15	100881023	top-CS2	TGGTGCGGGTTTTTCGTTAC	TCCCACACGGTACGCTCGCT	noVariant
chr15	102331512	bottom-CS1	TGTCTACTCGGCGTCTGCTC	AAAGACCCGTCCCAACACTA	noVariant
chr15	102336304	top-CS2	GGGTATCGTTCAGTTTAGTA	TTCGACGATCACCGACGCCA	noVariant
chr15	102389494	top-CS2	CAGGTGTAGGTTTAAATCGT	GCGCCATTAGCGTTGTGCAT	bl6
chr15	102490907	top-CS2	CAGGATTGTGTTTGATTCTA	TGTAGCACGACGGTAAAAAC	noVariant
chr15	102620403	top-CS2	TTTGGCATGAGTGTGCTCGG	ACAAAAGTGACCGTAATTAT	cast
chr15	102771128	bottom-CS1	GTACTTATATGATGAGTAAT	TCGCGAAATAAAGTATCCAT	bl6
chr15	103002639	top-CS2	TGGATTAAGTTTTCTAGTTT	CACCGTGACAACAACAAACC	cast
chr16	3890537	top-CS2	TTTACGTGTAAGCGGAGGGT	AATTCAACTGAATACAAATA	bl6
chr16	3978824	top-CS2	ATGGTATGCCAGTTGGGGGT	GCAGACACCACTACACGACG	inconclusive
chr16	4004047	bottom-CS1	TTAGGTGGAATTTGGTAGCT	CGCATATATCAGAAGACCCG	cast
chr16	4017410	top-CS2	ATCCTCACTAAGTCTTCAAA	CAAGAACTATGGAATTCACA	bl6
chr16	4119445	bottom-CS1	CGCAAGGGGGTTATGGTAGA	AACTCATACGTCACATAACA	bl6
chr16	4281400	top-CS2	GCTAAGTGAGGGTGTGGTGT	TGCCATTAACACCAAAAGCC	noVariant
chr16	4298092	top-CS2	TTCAGTATGAGTCTGTTCGG	AACAGGGAGCTCCCCTAGTA	cast
chr16	4307761	bottom-CS1	ACTGGTTATTCAGAAGTGAA	GAGCAGCGACTGGTCCACCT	cast
chr16	4449896	top-CS2	GCTCTGACTTACGCCTTGCG	AAGCACCCAAGACACGCGTG	bl6
chr16	4973286	top-CS2	GTAGAGGCCTATAGTGTTGG	CCCGCAGCTTAGAACCGTCT	bl6
chr16	7405128	bottom-CS1	TGGCCTTGATTTGGATGAGT	CTAAAAACCACTTCCTTACC	noVariant
chr16	7688550	top-CS2	ATATGTGGTACTATTTGTGA	TGATGGAAGGCAAATATAAA	noVariant
chr16	8166863	bottom-CS1	ATATGGTCTTTTCTGTGCAT	GCCTCTCCTCGCCCGGCTCA	cast
chr16	8737734	bottom-CS1	CAGTCTGACCTCGAGTGTTT	AGCGCTATAATTCTACTCTA	bl6
chr16	8749764	top-CS2	CAAAAGATCTCCAGTGGCGA	TCGGGCTCACAACGGCAGCT	cast
chr16	8774718	bottom-CS1	ATTCTTTCGTAGCGTGATGC	GTTGTACGATGCATTGCAAA	cast
chr16	9070918	top-CS2	TCTTTGGTTTATATTCGTTT	GAACAAGTTCGTCCCTTACG	cast
chr16	9230403	top-CS2	GTCATTTTTTATTTTTTTGA	AGACAAAAGCACGCGTAATT	noVariant
chr16	9285163	top-CS2	AGCGAATTCGTTATATTTGA	ATATACGAACGCAAACGCAC	cast
chr16	9600476	top-CS2	CTGGTCAATGCGGGGGTGAG	AGACACCAGGGATTATGTTA	cast
chr16	10467554	top-CS2	TAGGCCTGTTACTTTCTTTA	ACTCGTTCATCCATTCACCA	noVariant
chr16	10534069	bottom-CS1	TGTAAGCAGGGTAGGACCGA	ATGTCCTTAGCACAAGGACC	cast
chr16	10986080	top-CS2	GTTTGGAGGTATTTACCTTG	AAGCCTTGCCCTCCCAAAAC	cast
chr16	11250769	top-CS2	GAGTGACAATTTGGCTGCAA	CTCCATCATTCTGAACACAG	cast
chr16	12767932	top-CS2	ATCTCTGATGTTTGTTAGTT	ACGAGCGGAACGCGAGCGAT	cast
chr16	12922454	bottom-CS1	CCGCGTGCAGTTTTTACTTT	GCCAGGACTGGTCCAGAAAA	cast
chr16	12944032	top-CS2	TTTCTGGGTAGTTAATTAAT	CAGCGACGTCCTGGTGAACG	cast
chr16	13121138	bottom-CS1	TTCACAGGGTCTCGTAGACT	ATGTACGCGCCCTCAAATCA	bl6
chr16	13123447	top-CS2	GTGTAGTCGCTATTTAAATT	ACCTTTCTACACACTAGGGC	bl6
chr16	13126338	bottom-CS1	TTCCCGCGTGTTTTTTCACA	TGATCGTCGATCAGTACAAG	bl6
chr16	13129821	top-CS2	TTAGGTCCGTTATGATGGGA	AGACCGTACTAACGACAAAC	cast
chr16	13130036	bottom-CS1	TTTCTTCTCAATCCTAGTCT	ATACGCCTGGAAACTCTAGA	cast
chr16	13130530	top-CS2	GCTATTTATTACTCCAGTAA	TAAAAAGCTCCCACAGCTAA	cast
chr16	13190152	bottom-CS1	CGTTGCGAGACGTTGAAACA	ACCTCGGGTGTTAAGCTAAT	noVariant
chr16	13317551	top-CS2	GGATTAGCCGTAAGGACATC	TTGCAAAAATGTGAACCCAA	cast
chr16	13415056	bottom-CS1	ACGAGGAACATAGTTTCGCA	ATCGTTTCTTCGTTGTTAAG	cast
chr16	13657132	bottom-CS1	TACTTCATCGGTATCTGCAA	CCACATGGCAGCAAAGCGAT	bl6
chr16	13680409	bottom-CS1	TCAGGTCAAAGGTTCCTGAC	CGCTTTATACAGAATCAAAA	bl6
chr16	13741583	bottom-CS1	ACTTCTCTTTGAGGGTTGGA	TTCCTTCAAGACAACACCCC	bl6
chr16	13765177	bottom-CS1	AGTCTGTTGCTTGGGTACTA	CCAACAGTCAATTTGAACAA	bl6
chr16	14021495	bottom-CS1	CATGGCGAACTCTGTCCGGT	GGCGAACACGTCCCCCGAAA	cast
chr16	14353036	bottom-CS1	AACTATGTGCTCGTTATTTT	CAACCGCAAAGCAATTGTAG	cast
chr16	16085333	top-CS2	GGGCACTACAATAACATGGA	TTTTATTATCCGCGCAAATG	bl6
chr16	16344455	top-CS2	CTGGGCAAGAAATTGGTTGG	CCCATGGACACCCCAGCTCC	bl6
chr16	16526599	top-CS2	TGTTAAAGGCCTAAAGCGGT	AACCACGGCAACAGATCAAA	noVariant
chr16	16963013	bottom-CS1	TTTTTGTAATTTTCGGATGC	CAGGAGAGAGAAAAGACCTC	cast
chr16	18047588	top-CS2	ATTGCGGGCTTGTATGCTTT	AAATTAAACGATCCGTACCC	cast
chr16	18249653	bottom-CS1	CCATAGCGTTTGTTCGTCTG	TGGATTCACTAAAACACCGC	bl6
chr16	19966504	bottom-CS1	CAATCACTTGGGTATGCGTG	GTATACCCCTGGATATAGAC	bl6
chr16	20301804	top-CS2	TGGTGTAGGGTCCCTTAATT	AAGCAAACGGGACCAGTCAA	bl6
chr16	20370424	bottom-CS1	TTATATTAGCGGACCGTCGC	AACTAGTAGCAACTAGTTTA	bl6
chr16	20495536	bottom-CS1	GACGATTTCACTACTTTTTT	TTACATCCAGTAAACAATCC	bl6
chr16	20622129	bottom-CS1	TGTTCAATTTATTTAAAGTC	ACTACCAGCCTTTTGTTCAG	noVariant
chr16	21006498	bottom-CS1	TGCGCTGGGTAACCTACCCC	AAAGACAGCGAATGACACGC	bl6
chr16	21028329	bottom-CS1	TTTGCTTCGATACCTTATGC	TCGTTTGCTGCGAGGCTATC	noVariant
chr16	21975540	bottom-CS1	GTGTCCGGCAAGTGGAGCAA	CGCAGCGGCGTGAGCAAACC	bl6
chr16	21983366	bottom-CS1	ATTAGAGGCTGACCTTGAAT	CTAGTCTGAAAACACCGGCG	cast
chr16	22161310	bottom-CS1	TCCAGGTTTTTTCCCGTGAG	CGCAACGAAGTTTAGTGTCC	cast
chr16	22412334	top-CS2	TTGACATCAATAGCATTTTA	ATGATAGATCCCCCCAAACT	bl6
chr16	22941690	top-CS2	AAACTTTTGATTGATATACA	TAACACTCAAACCCACATAC	noVariant
chr16	25374918	top-CS2	TTATCTTACTACTGAAATAA	TGTTCCACCGGCTCCGGTCA	cast
chr16	25585715	bottom-CS1	ACATGCTACATGGTGTATTA	CCACTTTGAATCAGGCAATC	bl6
chr16	26545651	bottom-CS1	AATTTGAGTACATCTTATTT	ATCGAATTACATGGCCCGCT	cast
chr16	26963257	top-CS2	GATATGCTGGCTGGGGACTT	ACCAAAAACCTGAATGACGG	cast
chr16	26972557	top-CS2	TCGTCGGTTGCGTGGAGCTC	CCACTGCTAGAGAGATCAAC	bl6
chr16	28425528	top-CS2	TCTGGTGTTTGGTTTGGGTG	GGGGCCGCAGTACAGATCCG	cast
chr16	28883765	top-CS2	GGAGTCAATATCCTGGACTT	ACTTGGTGAGAATCTAAGTC	inconclusive
chr16	29657338	top-CS2	CGAGTGGGCGAGGATCTAGA	CCGATAAACGCTCAAGTGAC	cast
chr16	30086852	bottom-CS1	AAGCTCTGTATGATGACGGG	CATCACACTGCAATCAAACT	bl6
chr16	30703645	top-CS2	GTATTGCTGGTATTCCTCAA	CGCGGCATCCAGCTACTCTC	noVariant
chr16	30711097	top-CS2	CTTCTAAGCGAGAGGGATTC	CTACTGCAAATACAAGTGGA	bl6
chr16	31005342	bottom-CS1	GTGTACCCGGATTGACTGCG	TATATACATCACTGTTCACC	noVariant
chr16	31033536	top-CS2	TTCGGTGGATGTTAGTTGTT	TCCTGCCGCCCAATGAGACC	bl6
chr16	31165126	top-CS2	TGTGCATATTTGTGGTATGT	CCTTCATCGATCATACAAAA	noVariant
chr16	31412649	top-CS2	ATGTATTATGATCACGATCT	CCACCGTCCCAGAGCCCTCC	bl6
chr16	32072952	top-CS2	GTCTTTTCCGTCCTTCTTCG	ATTATAGGGCCATCTCAGAA	noVariant
chr16	32301674	top-CS2	TCTTTTAATTGAATACATTA	GGACAGAATATAATATTTGT	bl6
chr16	32374220	bottom-CS1	TCACAAGATTAGTCTAGTTG	CATCACACTGCTAAGTAACA	noVariant
chr16	32388150	bottom-CS1	TGCCGGTACTTTCTGCTTAT	CCAAACGCCATCAACATGCT	noVariant
chr16	32535333	bottom-CS1	TCTTGCGTAGCAGGCTCTTG	CAACCCATCCCTACTAATAC	cast
chr16	32623349	bottom-CS1	TTTGCTGTTCCCAGTTTAAT	AGAAAGGCATGCCCGACACT	bl6
chr16	33235010	bottom-CS1	TTATGTAAGTTGCGTCTTTC	CCGAATTCACGCAACGATTT	cast
chr16	33338963	top-CS2	TTGAACGTTATGATGAGATA	AACAAGACCGACAACGCCAG	bl6
chr16	33385360	bottom-CS1	GCCGCGCAGTAAAGAGGAGC	GCAGTCCATGATAAACCTTT	bl6
chr16	33496540	bottom-CS1	CGAAGTTGCCGTTTTCTGGT	AACCTGATAATCCTAAACCC	noVariant
chr16	33499437	top-CS2	GGTGGGTATAGAGTATGTTA	ACGTGCATAAACTAAGGCAT	cast
chr16	33830813	top-CS2	CTATTTGTTCTTTCTGTGTG	GACACGGACCTAAGCGAAAT	bl6
chr16	34998300	top-CS2	TTCACTCGCTATCGAATATT	TACAACAGTCGCTAAAGCAA	noVariant
chr16	35442286	bottom-CS1	ATCTGCGCGGAGGGCGCAGA	CAGTTAACAGGACAACCATC	bl6
chr16	35734125	top-CS2	TTATTTCAACTAGGCAGTCC	TTAAGGTCTAATTACTCTCA	bl6
chr16	35938316	top-CS2	GGAAGTTGCTGTTCTATGGC	GCATCGAACCCCTATCAACT	noVariant
chr16	36523891	top-CS2	ATCATCGCGGGGATACGGTT	AGAGTTGGGATCCATAACCA	bl6
chr16	36641434	bottom-CS1	ATATGGTTAGTGCATCTTTC	CACAGACATTCAAAGGTATT	noVariant
chr16	36720917	bottom-CS1	GTCGCTCAAATTTCGCTGTG	GGCCACGTCATAGACAAAGG	cast
chr16	37011622	bottom-CS1	AATCTTTAATGTTTTAGTTC	GGACAGACTACAGTAAATCA	noVariant
chr16	37027446	top-CS2	GGATGCTGTGCGGCGCTGTC	CCACCAGCCAATAATCCTCT	cast
chr16	37531279	top-CS2	AGATTAGAACTATCGCTCGC	ACCTAAACCAAGGAACATAA	cast
chr16	37623334	bottom-CS1	GAACTTTAGTTTTTAATCTC	TGGCCCCAACACACTTTAGA	noVariant
chr16	37675906	bottom-CS1	GGCTTTCTATATCCCGTACC	AGTTTTGCAAACGCCGCCCA	bl6
chr16	37790240	bottom-CS1	TCCAAGGCCTAGGTCCACTA	TTGCTATTAAGACATAAGAC	noVariant
chr16	37917326	bottom-CS1	ACCAGCGCATCAATCACGTT	CACGCTATGCCCCTTAGAAC	noVariant
chr16	38167683	top-CS2	GATTCTTATTTGTCTCTATC	CCAAGAGCCGAAAGTGGTTT	noVariant
chr16	38428688	top-CS2	TAGCTCCAGCCAATGGTTTT	ATCCCTCGCCGCGCCTAAAC	noVariant
chr16	38572415	bottom-CS1	TACGCTCGAACGGTCATGTA	TAGTTAAATCAAAACTCAAA	noVariant
chr16	38918989	top-CS2	TAGATGGACTTTTTGGCAGG	TGCCACCCGACCACTCAGGA	cast
chr16	39104176	top-CS2	AGTGTTAGGGTTGCGTGGCT	ATCAATTTAAGCTTAAATAC	cast
chr16	39443449	bottom-CS1	AACCTCGTGGGTAGTGTTTC	CAACTAAAAACACGCCCACA	bl6
chr16	41444393	top-CS2	CTCAGTTTGTTAAGTATCTG	TCTATAGACATCCCAAGTCG	noVariant
chr16	41507626	top-CS2	GTACTTTTGAGTTCGCTTTA	AGCGGTAAACTCAGGCCTAA	noVariant
chr16	42085019	bottom-CS1	TGTGTGGTTTGATGAGACCT	CCACAGTAGCACAGGTGCCC	noVariant
chr16	42557136	bottom-CS1	GAGAAGTCGCGAAATTTTTT	AAAAGGCCTCACGACGTACA	cast
chr16	42600459	bottom-CS1	CTTTGTAATATATATGCAAT	ACGCCCCAACGTCAACACCT	bl6
chr16	43623917	top-CS2	CTGCACGCATCGTTTCTTAA	GACCGTATCCGGTCAAACTC	noVariant
chr16	43822459	bottom-CS1	AAGACGTTGTGTGATGAGTG	TTACGGAACCCCATCACACC	bl6
chr16	43849719	bottom-CS1	TGCCCAATAAGCTTGCGAAT	CTCGAGACCCCTCCACAAAA	cast
chr16	44123971	bottom-CS1	GTGGAGTTTTCAGTCATAGG	ATAGCTGGAGGGGGCTACCC	cast
chr16	44150437	bottom-CS1	TGGAGTAGCTACTTATTTTA	CGTCCAAGCTTACATTTGAG	bl6
chr16	44218151	bottom-CS1	ATGAGGTTGCCCAAATCTGG	TCTAAAACGAACACTAGGAC	noVariant
chr16	45017501	bottom-CS1	GGCCTTTTGGGTAAAAGTTG	CCTAATAATACCCACCTGAC	cast
chr16	45842788	top-CS2	CTGCATTTTAGTAAGGGATT	GCAACAAAGCATAGGCTCAG	cast
chr16	45886986	top-CS2	TGTGGGTTGTGTCTTTATCG	CCAGGCCATATGGACCAGTC	bl6
chr16	46730134	bottom-CS1	GATTATTGAGTCGTTCGTTT	ATTTTACCCCACCCATAAGA	cast
chr16	47465777	bottom-CS1	GGCGCGGTGCTAGCATGGCG	AGCGCGTTCAATCCATCAAA	bl6
chr16	48630377	top-CS2	CCGCCAAGTAAGGACTTGAG	CCAGAAACAAGCTCGCTCGA	cast
[truncated: 3,089 more rows]

## Sheet: TableS3-Cre-mES-bulk-all
chrom_x	pos_x	true_allele_x	strand_x	chrom_y	source	pos_y	strand_y	true_allele_y	rearranged_real_barcode1	rearranged_real_barcode2	readcount_norm	umi_count_norm	real_barcode2_x (parental barcode)	real_barcode1_y (parental barcode)	rearrangement	size	del_type
chr1	13336077	cast	top-CS2	chrX	200ngCre_72h_rep1	106920728	bottom-CS1	bl6	CGTAGAGTCAGTATATTTTG	TTCCACGCCTACATAGCACA	7	2	CGACGGGCTTGCGTATCACC	GACAGATCAGTCCTTTAGTA	translocation	translocation	not-deletion
chr8	63728560	noVariant	bottom-CS1	chrX	1ugCre_72h_rep1	106920728	bottom-CS1	bl6	GTCACCTTTGGTCCCCGACG	TTCCACGCCTACATAGCACA	11	2	ACTGGGCCGGTTCCTACGAC	GACAGATCAGTCCTTTAGTA	translocation	translocation	not-deletion
chr3	22041099	cast	bottom-CS1	chrX	1ugCre_72h_rep2	106920728	bottom-CS1	bl6	ATCATGCGATATTGACTCGT	TTCCACGCCTACATAGCACA	8	4	CACTTACCGAACGCACCAAC	GACAGATCAGTCCTTTAGTA	translocation	translocation	not-deletion
chr1	14411701	cast	bottom-CS1	chr1	200ngCre_72h_rep1	16563322	bottom-CS1	cast	CGTTGTATGGTCCAATTAGA	CCCTAATACACTTGTCCGAA	17	3	ACACTTGCATGCTCACACCA	TTTATGTTAATTTACCAATA	deletion	2151621	ecDNA
chr13	43337249	cast	top-CS2	chr1	4ugCre_72h_rep2	16563322	bottom-CS1	cast	AGTGGCTTTGTTATTCTAGT	CCCTAATACACTTGTCCGAA	13	2	ATGCATTAATACACCCTTAC	TTTATGTTAATTTACCAATA	translocation	translocation	not-deletion
chr1	14411701	cast	bottom-CS1	chr1	1ugCre_72h_rep1	16563322	bottom-CS1	cast	CGTTGTATGGTCCAATTAGA	CCCTAATACACTTGTCCGAA	70	21	ACACTTGCATGCTCACACCA	TTTATGTTAATTTACCAATA	deletion	2151621	ecDNA
chr4	136049882	bl6	bottom-CS1	chr1	1ugCre_72h_rep1	16563322	bottom-CS1	cast	TTAGTTGAACTAGTCTCCAC	CCCTAATACACTTGTCCGAA	19	3	ACCGCGGCTGCACAGCTAGT	TTTATGTTAATTTACCAATA	translocation	translocation	not-deletion
chr1	14411701	cast	bottom-CS1	chr1	1ugCre_72h_rep2	16563322	bottom-CS1	cast	CGTTGTATGGTCCAATTAGA	CCCTAATACACTTGTCCGAA	35	15	ACACTTGCATGCTCACACCA	TTTATGTTAATTTACCAATA	deletion	2151621	ecDNA
chr1	14411701	cast	bottom-CS1	chr1	4ugCre_72h_rep1	16563322	bottom-CS1	cast	CGTTGTATGGTCCAATTAGA	CCCTAATACACTTGTCCGAA	30	11	ACACTTGCATGCTCACACCA	TTTATGTTAATTTACCAATA	deletion	2151621	ecDNA
chr1	21218911	cast	top-CS2	chr1	200ngCre_72h_rep2	16563322	bottom-CS1	cast	ATCCGATTGGCCGCCATTGG	CCCTAATACACTTGTCCGAA	8	2	GCGCACCGTGAAGGCAACGC	TTTATGTTAATTTACCAATA	inversion	4655589	not-deletion
chr1	16563322	cast	bottom-CS1	chr1	200ngCre_72h_rep1	23372841	top-CS2	cast	TTTATGTTAATTTACCAATA	ACCGCCAGAGCACTTAGGGA	20	7	CCCTAATACACTTGTCCGAA	GCATGCTGATAGTTCATGTA	inversion	6809519	not-deletion
chr1	14411701	cast	bottom-CS1	chr1	4ugCre_72h_rep2	23372841	top-CS2	cast	CGTTGTATGGTCCAATTAGA	ACCGCCAGAGCACTTAGGGA	11	2	ACACTTGCATGCTCACACCA	GCATGCTGATAGTTCATGTA	inversion	8961140	not-deletion
chr1	21218911	cast	top-CS2	chr1	1ugCre_72h_rep2	23372841	top-CS2	cast	ATCCGATTGGCCGCCATTGG	ACCGCCAGAGCACTTAGGGA	8	3	GCGCACCGTGAAGGCAACGC	GCATGCTGATAGTTCATGTA	deletion	2153930	genome
chr1	30017314	noVariant	bottom-CS1	chr1	1ugCre_72h_rep2	23372841	top-CS2	cast	GACACGAATAGTCACGAAAA	ACCGCCAGAGCACTTAGGGA	7	4	AAACGGAGCAGCAATCCGAA	GCATGCTGATAGTTCATGTA	inversion	6644473	not-deletion
chr4	154709882	noVariant	bottom-CS1	chr1	1ugCre_72h_rep2	23372841	top-CS2	cast	AACTGGCTGTGGCGTTGGCG	ACCGCCAGAGCACTTAGGGA	10	4	AAGCCCTGAGAACCACATTC	GCATGCTGATAGTTCATGTA	translocation	translocation	not-deletion
chr1	14411701	cast	bottom-CS1	chr1	4ugCre_72h_rep1	23372841	top-CS2	cast	CGTTGTATGGTCCAATTAGA	ACCGCCAGAGCACTTAGGGA	7	4	ACACTTGCATGCTCACACCA	GCATGCTGATAGTTCATGTA	inversion	8961140	not-deletion
chr1	16563322	cast	bottom-CS1	chr1	4ugCre_72h_rep1	23372841	top-CS2	cast	TTTATGTTAATTTACCAATA	ACCGCCAGAGCACTTAGGGA	8	2	CCCTAATACACTTGTCCGAA	GCATGCTGATAGTTCATGTA	inversion	6809519	not-deletion
chr1	21218911	cast	top-CS2	chr1	4ugCre_72h_rep1	23372841	top-CS2	cast	ATCCGATTGGCCGCCATTGG	ACCGCCAGAGCACTTAGGGA	25	8	GCGCACCGTGAAGGCAACGC	GCATGCTGATAGTTCATGTA	deletion	2153930	genome
chr1	21218911	cast	top-CS2	chr1	200ngCre_72h_rep2	23372841	top-CS2	cast	ATCCGATTGGCCGCCATTGG	ACCGCCAGAGCACTTAGGGA	8	5	GCGCACCGTGAAGGCAACGC	GCATGCTGATAGTTCATGTA	deletion	2153930	genome
chr6	127117140	noVariant	bottom-CS1	chr1	200ngCre_72h_rep2	23372841	top-CS2	cast	CCACTATATCTTACCTACCG	ACCGCCAGAGCACTTAGGGA	11	2	AGTGGAGAACCATGGCGTCC	GCATGCTGATAGTTCATGTA	translocation	translocation	not-deletion
chr1	16563322	cast	bottom-CS1	chr1	200ngCre_72h_rep1	21218911	top-CS2	cast	TTTATGTTAATTTACCAATA	GCGCACCGTGAAGGCAACGC	14	4	CCCTAATACACTTGTCCGAA	ATCCGATTGGCCGCCATTGG	inversion	4655589	not-deletion
chr1	135844250	cast	top-CS2	chr1	200ngCre_72h_rep1	21218911	top-CS2	cast	CGCCTGGCGGTAACCCAAAA	GCGCACCGTGAAGGCAACGC	10	4	CTTCCCCTGCATGTCTACCG	ATCCGATTGGCCGCCATTGG	deletion	114625339	ecDNA
chr9	78379058	cast	top-CS2	chr1	200ngCre_72h_rep1	21218911	top-CS2	cast	TATATTTACTCAGTTATTTT	GCGCACCGTGAAGGCAACGC	15	4	AGCCCCTTACACAAAATACT	ATCCGATTGGCCGCCATTGG	translocation	translocation	not-deletion
chr1	16563322	cast	bottom-CS1	chr1	4ugCre_72h_rep2	21218911	top-CS2	cast	TTTATGTTAATTTACCAATA	GCGCACCGTGAAGGCAACGC	10	3	CCCTAATACACTTGTCCGAA	ATCCGATTGGCCGCCATTGG	inversion	4655589	not-deletion
chr1	23372841	cast	top-CS2	chr1	4ugCre_72h_rep2	21218911	top-CS2	cast	GCATGCTGATAGTTCATGTA	GCGCACCGTGAAGGCAACGC	54	20	ACCGCCAGAGCACTTAGGGA	ATCCGATTGGCCGCCATTGG	deletion	2153930	ecDNA
chr1	23372841	cast	top-CS2	chr1	1ugCre_72h_rep1	21218911	top-CS2	cast	GCATGCTGATAGTTCATGTA	GCGCACCGTGAAGGCAACGC	65	17	ACCGCCAGAGCACTTAGGGA	ATCCGATTGGCCGCCATTGG	deletion	2153930	ecDNA
chr9	59766584	noVariant	bottom-CS1	chr1	1ugCre_72h_rep1	21218911	top-CS2	cast	TTTCGTTCTGTAAGGTTCTA	GCGCACCGTGAAGGCAACGC	7	2	GAAACCCTAACTAGAAGTTT	ATCCGATTGGCCGCCATTGG	translocation	translocation	not-deletion
chr1	23372841	cast	top-CS2	chr1	1ugCre_72h_rep2	21218911	top-CS2	cast	GCATGCTGATAGTTCATGTA	GCGCACCGTGAAGGCAACGC	41	20	ACCGCCAGAGCACTTAGGGA	ATCCGATTGGCCGCCATTGG	deletion	2153930	ecDNA
chr1	23372841	cast	top-CS2	chr1	4ugCre_72h_rep1	21218911	top-CS2	cast	GCATGCTGATAGTTCATGTA	GCGCACCGTGAAGGCAACGC	21	4	ACCGCCAGAGCACTTAGGGA	ATCCGATTGGCCGCCATTGG	deletion	2153930	ecDNA
chr1	23372841	cast	top-CS2	chr1	200ngCre_72h_rep2	21218911	top-CS2	cast	GCATGCTGATAGTTCATGTA	GCGCACCGTGAAGGCAACGC	16	6	ACCGCCAGAGCACTTAGGGA	ATCCGATTGGCCGCCATTGG	deletion	2153930	ecDNA
chr1	30017314	noVariant	bottom-CS1	chr1	200ngCre_72h_rep2	21218911	top-CS2	cast	GACACGAATAGTCACGAAAA	GCGCACCGTGAAGGCAACGC	4	3	AAACGGAGCAGCAATCCGAA	ATCCGATTGGCCGCCATTGG	inversion	8798403	not-deletion
chr1	21218911	cast	top-CS2	chr12	200ngCre_72h_rep1	100538943	bottom-CS1	bl6	ATCCGATTGGCCGCCATTGG	TCCGACCGCAGTGCCAATGA	12	4	GCGCACCGTGAAGGCAACGC	GTGATGGCCTGTATGTCTGC	translocation	translocation	not-deletion
chr11	62766623	noVariant	bottom-CS1	chr12	200ngCre_72h_rep1	100538943	bottom-CS1	bl6	CGCTATTGCTTATAGAGTTT	TCCGACCGCAGTGCCAATGA	5	4	CGCTATTAAAAATCAGCTAC	GTGATGGCCTGTATGTCTGC	translocation	translocation	not-deletion
chr4	88940733	bl6	top-CS2	chr12	4ugCre_72h_rep2	100538943	bottom-CS1	bl6	AAAATTTTGTACTTACCTCA	TCCGACCGCAGTGCCAATGA	8	2	ATGTCCAGAAATACCACCAC	GTGATGGCCTGTATGTCTGC	translocation	translocation	not-deletion
chr12	79546429	bl6	bottom-CS1	chr12	1ugCre_72h_rep1	100538943	bottom-CS1	bl6	TGGGTTACATCTTATACGGT	TCCGACCGCAGTGCCAATGA	6	2	CAATATACCCAGGCCCCACC	GTGATGGCCTGTATGTCTGC	deletion	20992514	ecDNA
chr13	43337249	cast	top-CS2	chr12	4ugCre_72h_rep1	100538943	bottom-CS1	bl6	AGTGGCTTTGTTATTCTAGT	TCCGACCGCAGTGCCAATGA	15	4	ATGCATTAATACACCCTTAC	GTGATGGCCTGTATGTCTGC	translocation	translocation	not-deletion
chr13	119713374	bl6	bottom-CS1	chr12	200ngCre_72h_rep2	100538943	bottom-CS1	bl6	CTCCTTAAATTCCATGTTTA	TCCGACCGCAGTGCCAATGA	4	2	TGATAGTGCTAACAAACGGT	GTGATGGCCTGTATGTCTGC	translocation	translocation	not-deletion
chr1	21640697	cast	bottom-CS1	chr1	200ngCre_72h_rep1	54538260	bottom-CS1	cast	TTAATATTAAAATTCTATGT	AGCCAGACCGGCCCCTCCGT	3	2	TCTCCCCGAACGCATTCCGC	ATTTTGGATTAGTCCTCGTA	deletion	32897563	ecDNA
chr17	65990863	noVariant	bottom-CS1	chr1	4ugCre_72h_rep2	54538260	bottom-CS1	cast	CTGCGTAAGCTAGAAGTAGT	AGCCAGACCGGCCCCTCCGT	3	3	CCCGAACCCCCACAATAATC	ATTTTGGATTAGTCCTCGTA	translocation	translocation	not-deletion
chr2	60808602	cast	bottom-CS1	chr1	4ugCre_72h_rep2	54538260	bottom-CS1	cast	TTGATGTTAGTATTGGAAAT	AGCCAGACCGGCCCCTCCGT	4	2	AATACTCACCCAAGCAGCAA	ATTTTGGATTAGTCCTCGTA	translocation	translocation	not-deletion
chr5	131563389	cast	bottom-CS1	chr1	1ugCre_72h_rep1	54538260	bottom-CS1	cast	GTCAATTCATATTATGTCTT	AGCCAGACCGGCCCCTCCGT	9	2	CTTCCCTGAAGGCACTCCCG	ATTTTGGATTAGTCCTCGTA	translocation	translocation	not-deletion
chr1	21640697	cast	bottom-CS1	chr1	1ugCre_72h_rep2	54538260	bottom-CS1	cast	TTAATATTAAAATTCTATGT	AGCCAGACCGGCCCCTCCGT	10	3	TCTCCCCGAACGCATTCCGC	ATTTTGGATTAGTCCTCGTA	deletion	32897563	ecDNA
chr1	21640697	cast	bottom-CS1	chr1	200ngCre_72h_rep2	54538260	bottom-CS1	cast	TTAATATTAAAATTCTATGT	AGCCAGACCGGCCCCTCCGT	8	4	TCTCCCCGAACGCATTCCGC	ATTTTGGATTAGTCCTCGTA	deletion	32897563	ecDNA
chr1	30948578	noVariant	bottom-CS1	chr1	200ngCre_72h_rep1	35234370	bottom-CS1	cast	TCTTTTAGGGTCGGCAATGA	CAGCGCCAAGAGTACGGCAT	5	2	CCCTCTTTGGCACGCCCCCT	GTTGCTATTCGTGCCTTCCG	deletion	4285792	ecDNA
chr1	30948578	noVariant	bottom-CS1	chr1	1ugCre_72h_rep1	35234370	bottom-CS1	cast	TCTTTTAGGGTCGGCAATGA	CAGCGCCAAGAGTACGGCAT	50	17	CCCTCTTTGGCACGCCCCCT	GTTGCTATTCGTGCCTTCCG	deletion	4285792	ecDNA
chr1	30948578	noVariant	bottom-CS1	chr1	1ugCre_72h_rep2	35234370	bottom-CS1	cast	TCTTTTAGGGTCGGCAATGA	CAGCGCCAAGAGTACGGCAT	5	2	CCCTCTTTGGCACGCCCCCT	GTTGCTATTCGTGCCTTCCG	deletion	4285792	ecDNA
chr1	30948578	noVariant	bottom-CS1	chr1	4ugCre_72h_rep1	35234370	bottom-CS1	cast	TCTTTTAGGGTCGGCAATGA	CAGCGCCAAGAGTACGGCAT	9	4	CCCTCTTTGGCACGCCCCCT	GTTGCTATTCGTGCCTTCCG	deletion	4285792	ecDNA
chr1	30948578	noVariant	bottom-CS1	chr1	200ngCre_72h_rep2	35234370	bottom-CS1	cast	TCTTTTAGGGTCGGCAATGA	CAGCGCCAAGAGTACGGCAT	12	8	CCCTCTTTGGCACGCCCCCT	GTTGCTATTCGTGCCTTCCG	deletion	4285792	ecDNA
chr1	35234370	cast	bottom-CS1	chr1	200ngCre_72h_rep1	88456947	bottom-CS1	cast	GTTGCTATTCGTGCCTTCCG	TACTAATAAATATTTACCCA	4	2	CAGCGCCAAGAGTACGGCAT	ATACTATCTTAGAGGTGGAG	deletion	53222577	ecDNA
chr4	124835296	cast	bottom-CS1	chr1	1ugCre_72h_rep2	88456947	bottom-CS1	cast	TACGTAATAGTGTATATAAG	TACTAATAAATATTTACCCA	11	4	GTTGGCGACCATACATCTCA	ATACTATCTTAGAGGTGGAG	translocation	translocation	not-deletion
chr1	30948578	noVariant	bottom-CS1	chr1	4ugCre_72h_rep1	88456947	bottom-CS1	cast	TCTTTTAGGGTCGGCAATGA	TACTAATAAATATTTACCCA	8	3	CCCTCTTTGGCACGCCCCCT	ATACTATCTTAGAGGTGGAG	deletion	57508369	ecDNA
chr1	36059958	bl6	bottom-CS1	chr19	200ngCre_72h_rep1	40934620	top-CS2	bl6	TTGGACCACTGGGCGGAGAC	CAATATCATCAACAGCACCA	10	4	CTTACGTGTATACTACCTAG	TGGACTTCGCTTATACTCGC	translocation	translocation	not-deletion
chr1	36059958	bl6	bottom-CS1	chr19	4ugCre_72h_rep2	40934620	top-CS2	bl6	TTGGACCACTGGGCGGAGAC	CAATATCATCAACAGCACCA	7	2	CTTACGTGTATACTACCTAG	TGGACTTCGCTTATACTCGC	translocation	translocation	not-deletion
chr3	122433547	cast	top-CS2	chr19	4ugCre_72h_rep2	40934620	top-CS2	bl6	ACGCAACACTGTCCGCGTAT	CAATATCATCAACAGCACCA	7	2	ACAGGAATAAAGATACACAC	TGGACTTCGCTTATACTCGC	translocation	translocation	not-deletion
chr1	44174493	cast	bottom-CS1	chr19	200ngCre_72h_rep1	28650216	top-CS2	bl6	GTCGCTTGGAATTTTCGTTG	TTCGGAGGCCTAAACCGCAC	10	4	ACTAAGTCGGATATCTTAAA	TTGAATGTGCAGGGGGATGG	translocation	translocation	not-deletion
chr1	55133144	noVariant	top-CS2	chr15	200ngCre_72h_rep1	73318912	bottom-CS1	bl6	GTTTGCTTCATTAACGAATT	TACAGCCCGGACAGTTTTCA	7	4	CTAACATTCCCCGTTAATCA	CAATTGAACTTTTCTTAAAC	translocation	translocation	not-deletion
chr12	110519283	cast	bottom-CS1	chr15	200ngCre_72h_rep1	73318912	bottom-CS1	bl6	CGGTTACGCTTTGTGGGACT	TACAGCCCGGACAGTTTTCA	12	3	GGCACACCTCTTCCGTGACA	CAATTGAACTTTTCTTAAAC	translocation	translocation	not-deletion
chr5	36617730	cast	bottom-CS1	chr15	200ngCre_72h_rep1	73318912	bottom-CS1	bl6	AACAGTGTTTTTCCTCTAAG	TACAGCCCGGACAGTTTTCA	9	3	ACCGCCTTCACCCACCGCTT	CAATTGAACTTTTCTTAAAC	translocation	translocation	not-deletion
chr1	78472806	noVariant	top-CS2	chr15	1ugCre_72h_rep1	73318912	bottom-CS1	bl6	GATATTCAGCAGGTGTGCTC	TACAGCCCGGACAGTTTTCA	10	2	GTTTATCTGTTCACGAATTC	CAATTGAACTTTTCTTAAAC	translocation	translocation	not-deletion
chr6	33372969	bl6	bottom-CS1	chr15	1ugCre_72h_rep1	73318912	bottom-CS1	bl6	GGGTGTGAAGCAATGTCATA	TACAGCCCGGACAGTTTTCA	5	3	GTACGTATTATTAGAATCTC	CAATTGAACTTTTCTTAAAC	translocation	translocation	not-deletion
chr15	25746416	bl6	bottom-CS1	chr15	1ugCre_72h_rep2	73318912	bottom-CS1	bl6	AGTGTGCTTTTTCGTATCTA	TACAGCCCGGACAGTTTTCA	20	8	AATTAGTCATTGACCCCGCA	CAATTGAACTTTTCTTAAAC	deletion	47572496	ecDNA
chr14	120403171	cast	bottom-CS1	chr15	4ugCre_72h_rep1	73318912	bottom-CS1	bl6	CAATGTATCACTCTACGCCC	TACAGCCCGGACAGTTTTCA	10	3	ACCACTCAACAGCCCACACC	CAATTGAACTTTTCTTAAAC	translocation	translocation	not-deletion
chr15	25746416	bl6	bottom-CS1	chr15	4ugCre_72h_rep1	73318912	bottom-CS1	bl6	AGTGTGCTTTTTCGTATCTA	TACAGCCCGGACAGTTTTCA	26	7	AATTAGTCATTGACCCCGCA	CAATTGAACTTTTCTTAAAC	deletion	47572496	ecDNA
chr3	146068888	cast	bottom-CS1	chr15	4ugCre_72h_rep1	73318912	bottom-CS1	bl6	CCATCGAGAATCGCCCGATT	TACAGCCCGGACAGTTTTCA	10	4	CCTTATGAGCACGATAACAC	CAATTGAACTTTTCTTAAAC	translocation	translocation	not-deletion
chr1	55146338	cast	bottom-CS1	chr1	200ngCre_72h_rep1	49524615	bottom-CS1	cast	TGGGAGTTGGGACTGGTATT	CCCTCATACAGGTATGTATA	12	2	ATTGTAATAGCTAAAATTAA	TTTTGTTACGTCCATATGTG	deletion	5621723	genome
chr4	150147160	bl6	bottom-CS1	chr1	4ugCre_72h_rep1	49524615	bottom-CS1	cast	CGGGTTTCGAGTGCGATAAT	CCCTCATACAGGTATGTATA	17	3	CTACCTCTGATATAGCTCCA	TTTTGTTACGTCCATATGTG	translocation	translocation	not-deletion
chr1	56734210	cast	top-CS2	chr3	200ngCre_72h_rep1	19262018	bottom-CS1	bl6	TATAGTCTTCTTCGCTTTAT	ACATCATAGCAACGTTTCCG	8	2	TGCACGCCACTATAATGCAT	CTTTGCTTACGAAGTTTATT	translocation	translocation	not-deletion
chr12	4245653	bl6	bottom-CS1	chr3	1ugCre_72h_rep1	19262018	bottom-CS1	bl6	TCCCTACCCGCTTTGAAATA	ACATCATAGCAACGTTTCCG	11	4	AACGGGCCAAATAGCGCAAT	CTTTGCTTACGAAGTTTATT	translocation	translocation	not-deletion
chr12	4245653	bl6	bottom-CS1	chr3	1ugCre_72h_rep2	19262018	bottom-CS1	bl6	TCCCTACCCGCTTTGAAATA	ACATCATAGCAACGTTTCCG	6	2	AACGGGCCAAATAGCGCAAT	CTTTGCTTACGAAGTTTATT	translocation	translocation	not-deletion
chr1	58503643	bl6	bottom-CS1	chr1	200ngCre_72h_rep1	62372223	bottom-CS1	bl6	ATGTTTTTGGGTTAAGCGTG	ACCCAGGTGACCGACAACAT	7	4	TCCCCAAGCTACCCAGCCTC	CAGGAGGATTCACCTACGCA	deletion	3868580	ecDNA
chr1	58503643	bl6	bottom-CS1	chr1	4ugCre_72h_rep2	62372223	bottom-CS1	bl6	ATGTTTTTGGGTTAAGCGTG	ACCCAGGTGACCGACAACAT	16	8	TCCCCAAGCTACCCAGCCTC	CAGGAGGATTCACCTACGCA	deletion	3868580	ecDNA
chr14	35650764	noVariant	bottom-CS1	chr1	4ugCre_72h_rep2	62372223	bottom-CS1	bl6	GAATGTATTGTGCGGAGGGT	ACCCAGGTGACCGACAACAT	6	2	TAGGTGTCCCGGTTAATGCC	CAGGAGGATTCACCTACGCA	translocation	translocation	not-deletion
chr7	30634422	cast	top-CS2	chr1	4ugCre_72h_rep2	62372223	bottom-CS1	bl6	GTTGTGTATCTCAGTTGACA	ACCCAGGTGACCGACAACAT	2	2	AGACAAATAGACGAAGATTA	CAGGAGGATTCACCTACGCA	translocation	translocation	not-deletion
chr1	58503643	bl6	bottom-CS1	chr1	1ugCre_72h_rep2	62372223	bottom-CS1	bl6	ATGTTTTTGGGTTAAGCGTG	ACCCAGGTGACCGACAACAT	9	4	TCCCCAAGCTACCCAGCCTC	CAGGAGGATTCACCTACGCA	deletion	3868580	ecDNA
chr1	74481292	bl6	top-CS2	chr1	1ugCre_72h_rep2	62372223	bottom-CS1	bl6	TTTCATGTCGGGTATGGATG	ACCCAGGTGACCGACAACAT	5	2	AACTTCCCTGTAGCAACCCC	CAGGAGGATTCACCTACGCA	inversion	12109069	not-deletion
chr1	62372223	bl6	bottom-CS1	chr1	200ngCre_72h_rep1	58503643	bottom-CS1	bl6	CAGGAGGATTCACCTACGCA	TCCCCAAGCTACCCAGCCTC	12	5	ACCCAGGTGACCGACAACAT	ATGTTTTTGGGTTAAGCGTG	deletion	3868580	genome
chr19	16217810	bl6	top-CS2	chr1	4ugCre_72h_rep2	58503643	bottom-CS1	bl6	CAGCGTGTGATATTATGCTA	TCCCCAAGCTACCCAGCCTC	13	7	TGGACTGAGGACACCAGAAT	ATGTTTTTGGGTTAAGCGTG	translocation	translocation	not-deletion
chr1	62372223	bl6	bottom-CS1	chr1	1ugCre_72h_rep1	58503643	bottom-CS1	bl6	CAGGAGGATTCACCTACGCA	TCCCCAAGCTACCCAGCCTC	13	2	ACCCAGGTGACCGACAACAT	ATGTTTTTGGGTTAAGCGTG	deletion	3868580	genome
chr19	5817659	cast	bottom-CS1	chr1	1ugCre_72h_rep2	58503643	bottom-CS1	bl6	TAATATGTAGGGATCGTAAA	TCCCCAAGCTACCCAGCCTC	9	5	CCACAGAGGACCAATAACAC	ATGTTTTTGGGTTAAGCGTG	translocation	translocation	not-deletion
chr2	144143416	noVariant	top-CS2	chr1	1ugCre_72h_rep2	58503643	bottom-CS1	bl6	TCAGAATTGGCATGCCGTTT	TCCCCAAGCTACCCAGCCTC	8	3	GCAACATATATCCGCCCAAA	ATGTTTTTGGGTTAAGCGTG	translocation	translocation	not-deletion
chr5	135325966	cast	top-CS2	chr1	4ugCre_72h_rep1	58503643	bottom-CS1	bl6	CGTGGATTAGTCTCTATCGC	TCCCCAAGCTACCCAGCCTC	11	4	CATATCGTAACTCCCAGCAA	ATGTTTTTGGGTTAAGCGTG	translocation	translocation	not-deletion
chr8	11705931	bl6	bottom-CS1	chr1	4ugCre_72h_rep1	58503643	bottom-CS1	bl6	TTGCCTGTATTAGGAGATGT	TCCCCAAGCTACCCAGCCTC	8	2	CGAACATCGATTGTTCACTG	ATGTTTTTGGGTTAAGCGTG	translocation	translocation	not-deletion
chr1	74481292	bl6	top-CS2	chr8	200ngCre_72h_rep1	40636415	top-CS2	cast	TTTCATGTCGGGTATGGATG	CCCTCTCGACTTGGAAACAC	8	2	AACTTCCCTGTAGCAACCCC	GGATATAGGTCCCCTCATGA	translocation	translocation	not-deletion
chr8	85932610	noVariant	top-CS2	chr8	4ugCre_72h_rep2	40636415	top-CS2	cast	GGGATTGAGTTTAAGAGAGC	CCCTCTCGACTTGGAAACAC	2	2	AAGCCGCTTCACCACAACAT	GGATATAGGTCCCCTCATGA	deletion	45296195	ecDNA
chr5	127482488	cast	top-CS2	chr8	1ugCre_72h_rep1	40636415	top-CS2	cast	AATCCAGGTATCTTTAGGTG	CCCTCTCGACTTGGAAACAC	9	4	TACATCGCCGATATTGCTAC	GGATATAGGTCCCCTCATGA	translocation	translocation	not-deletion
chr8	85932610	noVariant	top-CS2	chr8	1ugCre_72h_rep1	40636415	top-CS2	cast	GGGATTGAGTTTAAGAGAGC	CCCTCTCGACTTGGAAACAC	9	3	AAGCCGCTTCACCACAACAT	GGATATAGGTCCCCTCATGA	deletion	45296195	ecDNA
chr1	54538260	cast	bottom-CS1	chr8	1ugCre_72h_rep2	40636415	top-CS2	cast	ATTTTGGATTAGTCCTCGTA	CCCTCTCGACTTGGAAACAC	8	3	AGCCAGACCGGCCCCTCCGT	GGATATAGGTCCCCTCATGA	translocation	translocation	not-deletion
chr1	74481292	bl6	top-CS2	chr8	1ugCre_72h_rep2	40636415	top-CS2	cast	TTTCATGTCGGGTATGGATG	CCCTCTCGACTTGGAAACAC	4	3	AACTTCCCTGTAGCAACCCC	GGATATAGGTCCCCTCATGA	translocation	translocation	not-deletion
chr10	96066800	bl6	top-CS2	chr8	1ugCre_72h_rep2	40636415	top-CS2	cast	GTTAATCCGAGTGGGTGGTC	CCCTCTCGACTTGGAAACAC	6	4	ATCTAAACGACACTGTCGCC	GGATATAGGTCCCCTCATGA	translocation	translocation	not-deletion
chr8	11705931	bl6	bottom-CS1	chr8	200ngCre_72h_rep2	40636415	top-CS2	cast	TTGCCTGTATTAGGAGATGT	CCCTCTCGACTTGGAAACAC	6	2	CGAACATCGATTGTTCACTG	GGATATAGGTCCCCTCATGA	translocation	translocation	not-deletion
chr1	81587038	noVariant	top-CS2	chr1	200ngCre_72h_rep1	82734753	bottom-CS1	bl6	TCTATAGTGTTTCTTTACTC	TAACCATTACCTAAACTCAT	16	4	AGTGGCGCAGCATGATCCGC	CGGTGTCTGTCATTAGTCAA	inversion	1147715	not-deletion
chr1	81587038	noVariant	top-CS2	chr1	4ugCre_72h_rep2	82734753	bottom-CS1	bl6	TCTATAGTGTTTCTTTACTC	TAACCATTACCTAAACTCAT	29	13	AGTGGCGCAGCATGATCCGC	CGGTGTCTGTCATTAGTCAA	inversion	1147715	not-deletion
chr1	81587038	noVariant	top-CS2	chr1	1ugCre_72h_rep1	82734753	bottom-CS1	bl6	TCTATAGTGTTTCTTTACTC	TAACCATTACCTAAACTCAT	17	4	AGTGGCGCAGCATGATCCGC	CGGTGTCTGTCATTAGTCAA	inversion	1147715	not-deletion
chr5	23409018	cast	bottom-CS1	chr1	1ugCre_72h_rep1	82734753	bottom-CS1	bl6	TTACACGGCGCCGCTGTATA	TAACCATTACCTAAACTCAT	9	2	AACCCAGATCACATACATAG	CGGTGTCTGTCATTAGTCAA	translocation	translocation	not-deletion
chr1	56008419	bl6	top-CS2	chr1	1ugCre_72h_rep2	82734753	bottom-CS1	bl6	AAAGTCAGGAGGATGAACAG	TAACCATTACCTAAACTCAT	28	8	GTCCGACCAGACCTTCACCC	CGGTGTCTGTCATTAGTCAA	inversion	26726334	not-deletion
chr1	81587038	noVariant	top-CS2	chr1	1ugCre_72h_rep2	82734753	bottom-CS1	bl6	TCTATAGTGTTTCTTTACTC	TAACCATTACCTAAACTCAT	23	9	AGTGGCGCAGCATGATCCGC	CGGTGTCTGTCATTAGTCAA	inversion	1147715	not-deletion
chr1	51905570	bl6	top-CS2	chr1	4ugCre_72h_rep1	82734753	bottom-CS1	bl6	TACCTGAGCTAAATGGCTCT	TAACCATTACCTAAACTCAT	18	4	AAAACCGGTACACGAGGGAT	CGGTGTCTGTCATTAGTCAA	inversion	30829183	not-deletion
chr1	81587038	noVariant	top-CS2	chr1	4ugCre_72h_rep1	82734753	bottom-CS1	bl6	TCTATAGTGTTTCTTTACTC	TAACCATTACCTAAACTCAT	11	4	AGTGGCGCAGCATGATCCGC	CGGTGTCTGTCATTAGTCAA	inversion	1147715	not-deletion
chr6	82705853	cast	bottom-CS1	chr1	4ugCre_72h_rep1	82734753	bottom-CS1	bl6	GGAATGCTCATAATCGTTTC	TAACCATTACCTAAACTCAT	20	3	ACACTCCTCAGCATGTCAAG	CGGTGTCTGTCATTAGTCAA	translocation	translocation	not-deletion
chr1	81587038	noVariant	top-CS2	chr1	200ngCre_72h_rep2	82734753	bottom-CS1	bl6	TCTATAGTGTTTCTTTACTC	TAACCATTACCTAAACTCAT	8	2	AGTGGCGCAGCATGATCCGC	CGGTGTCTGTCATTAGTCAA	inversion	1147715	not-deletion
chr1	84871549	noVariant	top-CS2	chr11	200ngCre_72h_rep1	110431402	bottom-CS1	cast	TGTATAACATGTTAGAAGGT	CACACTCCACCACAACGTTC	26	7	TCCCAACGGACGGAACACTC	GGGGCGTTTGTTCCTATAAA	translocation	translocation	not-deletion
chr1	92262191	cast	top-CS2	chr10	200ngCre_72h_rep1	9884289	top-CS2	bl6	TTAAGTTGTCTCGCTAGTGG	CCTACCGCCTCAGATTGAAC	2	2	CCCTCTCGTTGGCCTCAAGG	TGGCTATGGCTGCTCTGTGG	translocation	translocation	not-deletion
chr1	94818292	bl6	top-CS2	chr1	200ngCre_72h_rep1	19204558	top-CS2	bl6	ATGCGCCCATGAATTAGTGC	GGAAACTGAATTAACTTATA	4	2	TCCAACATCTCACGTTCGAA	TCGTGGGATTACAAGTGAAG	deletion	75613734	ecDNA
chr1	12746403	bl6	bottom-CS1	chr1	1ugCre_72h_rep2	19204558	top-CS2	bl6	TCGTAAATTGGCCACGGTAG	GGAAACTGAATTAACTTATA	9	5	TACAGCGACGCTTGAAACTC	TCGTGGGATTACAAGTGAAG	inversion	6458155	not-deletion
chr1	94818292	bl6	top-CS2	chr1	1ugCre_72h_rep2	19204558	top-CS2	bl6	ATGCGCCCATGAATTAGTGC	GGAAACTGAATTAACTTATA	7	2	TCCAACATCTCACGTTCGAA	TCGTGGGATTACAAGTGAAG	deletion	75613734	ecDNA
chr1	12746403	bl6	bottom-CS1	chr1	4ugCre_72h_rep1	19204558	top-CS2	bl6	TCGTAAATTGGCCACGGTAG	GGAAACTGAATTAACTTATA	15	3	TACAGCGACGCTTGAAACTC	TCGTGGGATTACAAGTGAAG	inversion	6458155	not-deletion
chr1	99772471	cast	bottom-CS1	chr1	200ngCre_72h_rep1	151945601	bottom-CS1	noVariant	TAAATCTATTGGTGTATGGT	GTATAAAGACCCGTAATCTG	16	5	ATAAGTACGGTACAACATAA	TGCATCGACACACAAACTTT	deletion	52173130	ecDNA
chr1	102093000	bl6	bottom-CS1	chr2	200ngCre_72h_rep1	15454447	bottom-CS1	cast	CTTGTGGCTAAGTTTTCCAG	GGATAATCCACGACCCACCA	21	7	CTACCTTGAGGCACAAATCC	TGCGGCTTGTCCGGTAGGTC	translocation	translocation	not-deletion
chr1	105563438	cast	top-CS2	chr7	200ngCre_72h_rep1	27865112	top-CS2	cast	GTATGATTTTAGAGAGTGTA	GTAATACTTAACATTCTAAA	7	3	ATAATCGGCGGATACCACCT	CATGTTCCGGGGCCTTGTGT	translocation	translocation	not-deletion
chr4	145065721	noVariant	bottom-CS1	chr7	4ugCre_72h_rep2	27865112	top-CS2	cast	GATTCTCGGTCTTCGCACCG	GTAATACTTAACATTCTAAA	2	2	CACTATACAAAAAAGTCAAT	CATGTTCCGGGGCCTTGTGT	translocation	translocation	not-deletion
chrX	108757163	bl6	top-CS2	chr7	1ugCre_72h_rep2	27865112	top-CS2	cast	TCAGGGAGATCTAGCAATTT	GTAATACTTAACATTCTAAA	5	2	TAAGCTGATGGTACAGATCC	CATGTTCCGGGGCCTTGTGT	translocation	translocation	not-deletion
chr10	34017089	bl6	bottom-CS1	chr7	200ngCre_72h_rep2	27865112	top-CS2	cast	TGTCTGTGCCAAGTAGTTTG	GTAATACTTAACATTCTAAA	8	3	GTCAAACAAATACCTCCGAG	CATGTTCCGGGGCCTTGTGT	translocation	translocation	not-deletion
chr1	119744032	noVariant	top-CS2	chr16	200ngCre_72h_rep1	32072952	top-CS2	noVariant	TGTTGGACCTTAAACGGAGT	ATTATAGGGCCATCTCAGAA	6	2	TACGCGCATCTGCACACAAT	GTCTTTTCCGTCCTTCTTCG	translocation	translocation	not-deletion
chr14	50925686	bl6	top-CS2	chr16	4ugCre_72h_rep2	32072952	top-CS2	noVariant	TTTAGTAGAGCGTAAAGGTG	ATTATAGGGCCATCTCAGAA	12	3	CTTTAGCGTCAGAGTACAAA	GTCTTTTCCGTCCTTCTTCG	translocation	translocation	not-deletion
chr1	131404915	cast	top-CS2	chr18	200ngCre_72h_rep1	77712609	bottom-CS1	bl6	AGGACTGTTTTGTTGCGATT	GAGCAATGCGCAACCTTTAC	5	2	CCTGATGGATTAAAAAATAG	AAGTTTGGTAGTACCTTAGC	translocation	translocation	not-deletion
chr18	46613788	bl6	bottom-CS1	chr18	4ugCre_72h_rep2	77712609	bottom-CS1	bl6	CGAGTGTTAGATGCCGTATT	GAGCAATGCGCAACCTTTAC	21	6	CCTAATTGTTAAGCTTCAGC	AAGTTTGGTAGTACCTTAGC	deletion	31098821	ecDNA
chr18	46613788	bl6	bottom-CS1	chr18	1ugCre_72h_rep2	77712609	bottom-CS1	bl6	CGAGTGTTAGATGCCGTATT	GAGCAATGCGCAACCTTTAC	10	4	CCTAATTGTTAAGCTTCAGC	AAGTTTGGTAGTACCTTAGC	deletion	31098821	ecDNA
chr18	46613788	bl6	bottom-CS1	chr18	4ugCre_72h_rep1	77712609	bottom-CS1	bl6	CGAGTGTTAGATGCCGTATT	GAGCAATGCGCAACCTTTAC	3	2	CCTAATTGTTAAGCTTCAGC	AAGTTTGGTAGTACCTTAGC	deletion	31098821	ecDNA
chr2	168213781	noVariant	top-CS2	chr18	4ugCre_72h_rep1	77712609	bottom-CS1	bl6	GTTGAGATACTGTGCTTCAT	GAGCAATGCGCAACCTTTAC	4	2	CTACTGATCTCAGACTAACG	AAGTTTGGTAGTACCTTAGC	translocation	translocation	not-deletion
chr1	131404915	cast	top-CS2	chr18	200ngCre_72h_rep2	77712609	bottom-CS1	bl6	AGGACTGTTTTGTTGCGATT	GAGCAATGCGCAACCTTTAC	11	4	CCTGATGGATTAAAAAATAG	AAGTTTGGTAGTACCTTAGC	translocation	translocation	not-deletion
chr1	134430365	cast	bottom-CS1	chr15	200ngCre_72h_rep1	7145127	bottom-CS1	cast	CGTAAGTTGGTCTGTATGAC	GAACGAATATGCTCGTCACA	10	3	CTCAGAGACTAAACCACCGA	CTGTTTTGTGTGACTGTCGA	translocation	translocation	not-deletion
chr1	136777865	noVariant	top-CS2	chr1	200ngCre_72h_rep1	130433696	top-CS2	cast	TATTATGATTTTTGTGGTGC	TGCACCCAAGCCCAACGGAA	14	4	CAAAAAAACACACCCTAAAA	TCCCGCATTTACAGTGAGGG	deletion	6344169	ecDNA
chr12	73253102	bl6	bottom-CS1	chr1	1ugCre_72h_rep1	130433696	top-CS2	cast	CATTTTAAATACGGTACTTT	TGCACCCAAGCCCAACGGAA	4	2	TCCTCATGAGCAACATATTG	TCCCGCATTTACAGTGAGGG	translocation	translocation	not-deletion
chr12	112802964	bl6	bottom-CS1	chr1	1ugCre_72h_rep1	130433696	top-CS2	cast	GTAGGCTCGGTACGTAAGTT	TGCACCCAAGCCCAACGGAA	7	3	CCCCCCGTGAGTCTATGATC	TCCCGCATTTACAGTGAGGG	translocation	translocation	not-deletion
chr1	136777865	noVariant	top-CS2	chr1	1ugCre_72h_rep2	130433696	top-CS2	cast	TATTATGATTTTTGTGGTGC	TGCACCCAAGCCCAACGGAA	27	8	CAAAAAAACACACCCTAAAA	TCCCGCATTTACAGTGAGGG	deletion	6344169	ecDNA
chr1	150221004	bl6	top-CS2	chr1	200ngCre_72h_rep1	165902590	bottom-CS1	bl6	TCTAGTTTGTCTAGTTTGGG	CCATACAGCAACTCATCCCC	11	3	ACTGTGGACCATCGCCCCCA	GCATTACCATTGGCTAGTTT	inversion	15681586	not-deletion
chr17	23797307	bl6	bottom-CS1	chr1	1ugCre_72h_rep1	165902590	bottom-CS1	bl6	TCCTTTCCAATAATGTTAAT	CCATACAGCAACTCATCCCC	5	2	CTCCATGAGCATTAATGTAG	GCATTACCATTGGCTAGTTT	translocation	translocation	not-deletion
chr15	12019871	cast	top-CS2	chr1	1ugCre_72h_rep2	165902590	bottom-CS1	bl6	CACTCATCCTCCAATTTTTT	CCATACAGCAACTCATCCCC	6	4	GTGGCACTTTGACATCAAGT	GCATTACCATTGGCTAGTTT	translocation	translocation	not-deletion
chr1	150425465	bl6	bottom-CS1	chr1	200ngCre_72h_rep1	151235042	bottom-CS1	bl6	CTTTTGCTAGCAAGATCTAT	ATGAGATGGGATGCCATATA	17	4	GTGTCCGCACTATAAATAAA	TCCTGTGAGACAGCAGTGTC	deletion	809577	ecDNA
chr1	150425465	bl6	bottom-CS1	chr1	4ugCre_72h_rep2	151235042	bottom-CS1	bl6	CTTTTGCTAGCAAGATCTAT	ATGAGATGGGATGCCATATA	11	5	GTGTCCGCACTATAAATAAA	TCCTGTGAGACAGCAGTGTC	deletion	809577	ecDNA
chr17	87351553	cast	top-CS2	chr1	4ugCre_72h_rep2	151235042	bottom-CS1	bl6	GAGCCTTTGTATTCAGACGT	ATGAGATGGGATGCCATATA	12	3	TGATCCAGAAAACACCACAC	TCCTGTGAGACAGCAGTGTC	translocation	translocation	not-deletion
chr1	150425465	bl6	bottom-CS1	chr1	1ugCre_72h_rep1	151235042	bottom-CS1	bl6	CTTTTGCTAGCAAGATCTAT	ATGAGATGGGATGCCATATA	112	38	GTGTCCGCACTATAAATAAA	TCCTGTGAGACAGCAGTGTC	deletion	809577	ecDNA
chr1	156022078	bl6	bottom-CS1	chr1	1ugCre_72h_rep1	151235042	bottom-CS1	bl6	ATCTAATTTTCCTGGCCCGA	ATGAGATGGGATGCCATATA	13	3	GCTAGGAGCCGGACACCCTA	TCCTGTGAGACAGCAGTGTC	deletion	4787036	genome
chr1	150425465	bl6	bottom-CS1	chr1	1ugCre_72h_rep2	151235042	bottom-CS1	bl6	CTTTTGCTAGCAAGATCTAT	ATGAGATGGGATGCCATATA	37	20	GTGTCCGCACTATAAATAAA	TCCTGTGAGACAGCAGTGTC	deletion	809577	ecDNA
chr1	150425465	bl6	bottom-CS1	chr1	4ugCre_72h_rep1	151235042	bottom-CS1	bl6	CTTTTGCTAGCAAGATCTAT	ATGAGATGGGATGCCATATA	42	15	GTGTCCGCACTATAAATAAA	TCCTGTGAGACAGCAGTGTC	deletion	809577	ecDNA
chr1	183154478	bl6	top-CS2	chr1	4ugCre_72h_rep1	151235042	bottom-CS1	bl6	TTCATCCTAAGTAACTGCTT	ATGAGATGGGATGCCATATA	6	4	ATAAATATAATGACCCAGGA	TCCTGTGAGACAGCAGTGTC	inversion	31919436	not-deletion
chr17	87351553	cast	top-CS2	chr1	4ugCre_72h_rep1	151235042	bottom-CS1	bl6	GAGCCTTTGTATTCAGACGT	ATGAGATGGGATGCCATATA	4	3	TGATCCAGAAAACACCACAC	TCCTGTGAGACAGCAGTGTC	translocation	translocation	not-deletion
chr1	150425465	bl6	bottom-CS1	chr1	200ngCre_72h_rep2	151235042	bottom-CS1	bl6	CTTTTGCTAGCAAGATCTAT	ATGAGATGGGATGCCATATA	6	3	GTGTCCGCACTATAAATAAA	TCCTGTGAGACAGCAGTGTC	deletion	809577	ecDNA
chr1	153373641	bl6	top-CS2	chr1	200ngCre_72h_rep1	125552210	top-CS2	bl6	CACCGTTATGTGGTCTGCTC	CACCTCAGTACTTGAAATAT	9	3	AGATCCAAAGCCAATCTAGA	GGGTTATTCGTCTCAATGTT	deletion	27821431	ecDNA
chr1	153373641	bl6	top-CS2	chr1	1ugCre_72h_rep1	125552210	top-CS2	bl6	CACCGTTATGTGGTCTGCTC	CACCTCAGTACTTGAAATAT	30	10	AGATCCAAAGCCAATCTAGA	GGGTTATTCGTCTCAATGTT	deletion	27821431	ecDNA
chr1	153373641	bl6	top-CS2	chr1	1ugCre_72h_rep2	125552210	top-CS2	bl6	CACCGTTATGTGGTCTGCTC	CACCTCAGTACTTGAAATAT	10	5	AGATCCAAAGCCAATCTAGA	GGGTTATTCGTCTCAATGTT	deletion	27821431	ecDNA
chr1	172259983	cast	top-CS2	chr7	200ngCre_72h_rep1	46395428	top-CS2	cast	AGGGGTAGGGCAACATTGTA	TGGCCAAACCGCCCAATGTA	13	2	ATTACTAACTAAGATCCTTT	GTGTCAAGGGCGGCCTTTGT	translocation	translocation	not-deletion
chr5	50059600	noVariant	bottom-CS1	chr7	1ugCre_72h_rep2	46395428	top-CS2	cast	CCTTCCGTATTCGTTACTGA	TGGCCAAACCGCCCAATGTA	2	2	GTAGAAGAGCCCAATAGCAA	GTGTCAAGGGCGGCCTTTGT	translocation	translocation	not-deletion
chr1	174072269	noVariant	bottom-CS1	chr2	200ngCre_72h_rep1	5008110	bottom-CS1	bl6	AGATCGAAATGTCTTTTTTG	CTTAAACAAGTCGCATCCCA	10	3	CGGTTCATCCAACAATCAAG	CACTTTTCAGGAGAGTACTC	translocation	translocation	not-deletion
chr1	174072269	noVariant	bottom-CS1	chr2	4ugCre_72h_rep2	5008110	bottom-CS1	bl6	AGATCGAAATGTCTTTTTTG	CTTAAACAAGTCGCATCCCA	12	5	CGGTTCATCCAACAATCAAG	CACTTTTCAGGAGAGTACTC	translocation	translocation	not-deletion
chr1	174072269	noVariant	bottom-CS1	chr2	1ugCre_72h_rep1	5008110	bottom-CS1	bl6	AGATCGAAATGTCTTTTTTG	CTTAAACAAGTCGCATCCCA	44	10	CGGTTCATCCAACAATCAAG	CACTTTTCAGGAGAGTACTC	translocation	translocation	not-deletion
chr1	174072269	noVariant	bottom-CS1	chr2	1ugCre_72h_rep2	5008110	bottom-CS1	bl6	AGATCGAAATGTCTTTTTTG	CTTAAACAAGTCGCATCCCA	31	14	CGGTTCATCCAACAATCAAG	CACTTTTCAGGAGAGTACTC	translocation	translocation	not-deletion
chr8	72191997	bl6	top-CS2	chr2	1ugCre_72h_rep2	5008110	bottom-CS1	bl6	AATCCGTCTTCGCGGACCTA	CTTAAACAAGTCGCATCCCA	23	5	TAGTTCACCAGAAAACGGAG	CACTTTTCAGGAGAGTACTC	translocation	translocation	not-deletion
chr1	174072269	noVariant	bottom-CS1	chr2	4ugCre_72h_rep1	5008110	bottom-CS1	bl6	AGATCGAAATGTCTTTTTTG	CTTAAACAAGTCGCATCCCA	6	3	CGGTTCATCCAACAATCAAG	CACTTTTCAGGAGAGTACTC	translocation	translocation	not-deletion
chr1	174072269	noVariant	bottom-CS1	chr2	200ngCre_72h_rep2	5008110	bottom-CS1	bl6	AGATCGAAATGTCTTTTTTG	CTTAAACAAGTCGCATCCCA	39	11	CGGTTCATCCAACAATCAAG	CACTTTTCAGGAGAGTACTC	translocation	translocation	not-deletion
chr1	181911302	bl6	top-CS2	chr5	200ngCre_72h_rep1	99977863	bottom-CS1	bl6	TGACTTTATTCAGGGTTTGA	ACCATAACCTGCACTAACTG	7	2	TAGGGTCTGCGTACCCATCT	AACGCATTATGGCGTACCTT	translocation	translocation	not-deletion
chr1	181993634	bl6	top-CS2	chr1	200ngCre_72h_rep1	181220964	top-CS2	bl6	CTTAGTTTATTTTCAACGGC	GCCGGATTTTATACCGACCT	12	3	GAGCGAGGCTCCAAACCCAA	CAGACCAAATATTTCCGTTG	deletion	772670	ecDNA
chr1	181993634	bl6	top-CS2	chr1	4ugCre_72h_rep2	181220964	top-CS2	bl6	CTTAGTTTATTTTCAACGGC	GCCGGATTTTATACCGACCT	41	20	GAGCGAGGCTCCAAACCCAA	CAGACCAAATATTTCCGTTG	deletion	772670	ecDNA
chr1	182289147	bl6	bottom-CS1	chr1	4ugCre_72h_rep2	181220964	top-CS2	bl6	TTTATAAAATAATTTGTTAG	GCCGGATTTTATACCGACCT	16	8	CCCCGCGGTTCTGTAACTAC	CAGACCAAATATTTCCGTTG	inversion	1068183	not-deletion
chr1	181993634	bl6	top-CS2	chr1	1ugCre_72h_rep1	181220964	top-CS2	bl6	CTTAGTTTATTTTCAACGGC	GCCGGATTTTATACCGACCT	38	12	GAGCGAGGCTCCAAACCCAA	CAGACCAAATATTTCCGTTG	deletion	772670	ecDNA
chr9	53445729	bl6	top-CS2	chr1	1ugCre_72h_rep1	181220964	top-CS2	bl6	GTAGTAATTCTATGCGTGGC	GCCGGATTTTATACCGACCT	6	4	TACCAAAGCACCGGATAATG	CAGACCAAATATTTCCGTTG	translocation	translocation	not-deletion
chr1	181993634	bl6	top-CS2	chr1	1ugCre_72h_rep2	181220964	top-CS2	bl6	CTTAGTTTATTTTCAACGGC	GCCGGATTTTATACCGACCT	45	23	GAGCGAGGCTCCAAACCCAA	CAGACCAAATATTTCCGTTG	deletion	772670	ecDNA
chr1	182289147	bl6	bottom-CS1	chr1	1ugCre_72h_rep2	181220964	top-CS2	bl6	TTTATAAAATAATTTGTTAG	GCCGGATTTTATACCGACCT	16	4	CCCCGCGGTTCTGTAACTAC	CAGACCAAATATTTCCGTTG	inversion	1068183	not-deletion
chr1	181993634	bl6	top-CS2	chr1	4ugCre_72h_rep1	181220964	top-CS2	bl6	CTTAGTTTATTTTCAACGGC	GCCGGATTTTATACCGACCT	34	12	GAGCGAGGCTCCAAACCCAA	CAGACCAAATATTTCCGTTG	deletion	772670	ecDNA
chr1	182289147	bl6	bottom-CS1	chr1	4ugCre_72h_rep1	181220964	top-CS2	bl6	TTTATAAAATAATTTGTTAG	GCCGGATTTTATACCGACCT	30	10	CCCCGCGGTTCTGTAACTAC	CAGACCAAATATTTCCGTTG	inversion	1068183	not-deletion
chr1	181993634	bl6	top-CS2	chr1	200ngCre_72h_rep2	181220964	top-CS2	bl6	CTTAGTTTATTTTCAACGGC	GCCGGATTTTATACCGACCT	9	3	GAGCGAGGCTCCAAACCCAA	CAGACCAAATATTTCCGTTG	deletion	772670	ecDNA
chr1	184630660	bl6	top-CS2	chr9	200ngCre_72h_rep1	119792768	top-CS2	cast	AAGGAGATCTAGTTACATGT	TTGAACCAACTAAGAGAGTA	4	2	AGACGTAACTGGTAAGGAGC	TTATAAATTGTCCAGCGTCC	translocation	translocation	not-deletion
chr9	117097438	noVariant	bottom-CS1	chr9	4ugCre_72h_rep2	119792768	top-CS2	cast	CTTGGGTAATAAAGTTTTTT	TTGAACCAACTAAGAGAGTA	7	2	TCAACACGAACAAGCGAGTC	TTATAAATTGTCCAGCGTCC	inversion	2695330	not-deletion
chr9	117097438	noVariant	bottom-CS1	chr9	1ugCre_72h_rep1	119792768	top-CS2	cast	CTTGGGTAATAAAGTTTTTT	TTGAACCAACTAAGAGAGTA	12	5	TCAACACGAACAAGCGAGTC	TTATAAATTGTCCAGCGTCC	inversion	2695330	not-deletion
chr9	117097438	noVariant	bottom-CS1	chr9	1ugCre_72h_rep2	119792768	top-CS2	cast	CTTGGGTAATAAAGTTTTTT	TTGAACCAACTAAGAGAGTA	33	15	TCAACACGAACAAGCGAGTC	TTATAAATTGTCCAGCGTCC	inversion	2695330	not-deletion
chr9	117097438	noVariant	bottom-CS1	chr9	4ugCre_72h_rep1	119792768	top-CS2	cast	CTTGGGTAATAAAGTTTTTT	TTGAACCAACTAAGAGAGTA	9	4	TCAACACGAACAAGCGAGTC	TTATAAATTGTCCAGCGTCC	inversion	2695330	not-deletion
chr1	193550670	bl6	bottom-CS1	chr7	200ngCre_72h_rep1	89938852	top-CS2	noVariant	TTCTTCCACCTAGTCATGAT	TATACAAACACAAAACTACA	13	3	CAGATAGACGCTTAATGCAC	TGCGATAGCACGTCCCAACC	translocation	translocation	not-deletion
chr11	17177578	cast	top-CS2	chr7	1ugCre_72h_rep2	89938852	top-CS2	noVariant	CTGTTTGGCGTATGGAGCGG	TATACAAACACAAAACTACA	15	5	ATTCCAAGACCGGACCTTCA	TGCGATAGCACGTCCCAACC	translocation	translocation	not-deletion
chr11	74772372	cast	top-CS2	chr7	200ngCre_72h_rep2	89938852	top-CS2	noVariant	CAGTAGGCATAGAAGCGTAG	TATACAAACACAAAACTACA	3	2	TGTTACTTTTCGGTGCCTAC	TGCGATAGCACGTCCCAACC	translocation	translocation	not-deletion
chr1	194651270	noVariant	top-CS2	chr1	200ngCre_72h_rep1	185956277	top-CS2	cast	TTCCATTGTTGTTTGAGCCT	CTGCCATTATACAATCAAAG	15	4	AGCATAGTCCATCAGGGCAC	TATTGATCTGTCATGGGGAT	deletion	8694993	ecDNA
chr1	194651270	noVariant	top-CS2	chr1	1ugCre_72h_rep1	185956277	top-CS2	cast	TTCCATTGTTGTTTGAGCCT	CTGCCATTATACAATCAAAG	11	3	AGCATAGTCCATCAGGGCAC	TATTGATCTGTCATGGGGAT	deletion	8694993	ecDNA
chr17	15992564	cast	top-CS2	chr1	1ugCre_72h_rep1	185956277	top-CS2	cast	AGGCCGGCTTCCTGGTTCTA	CTGCCATTATACAATCAAAG	6	2	CGCGATCAATTCCCGAGGAG	TATTGATCTGTCATGGGGAT	translocation	translocation	not-deletion
chr1	194651270	noVariant	top-CS2	chr1	1ugCre_72h_rep2	185956277	top-CS2	cast	TTCCATTGTTGTTTGAGCCT	CTGCCATTATACAATCAAAG	29	11	AGCATAGTCCATCAGGGCAC	TATTGATCTGTCATGGGGAT	deletion	8694993	ecDNA
chr1	194651270	noVariant	top-CS2	chr1	4ugCre_72h_rep1	185956277	top-CS2	cast	TTCCATTGTTGTTTGAGCCT	CTGCCATTATACAATCAAAG	9	6	AGCATAGTCCATCAGGGCAC	TATTGATCTGTCATGGGGAT	deletion	8694993	ecDNA
chr10	4109099	bl6	top-CS2	chr10	200ngCre_72h_rep1	4325288	top-CS2	bl6	CGTATGAAGTTCCACGTAGG	TTCGACCATAGAAGCACTTT	31	12	CTACCCGTCCACATGTATTG	TCTTTATCTTCATATATTTT	deletion	216189	genome
chr10	4109099	bl6	top-CS2	chr10	4ugCre_72h_rep2	4325288	top-CS2	bl6	CGTATGAAGTTCCACGTAGG	TTCGACCATAGAAGCACTTT	23	11	CTACCCGTCCACATGTATTG	TCTTTATCTTCATATATTTT	deletion	216189	genome
chr10	4109099	bl6	top-CS2	chr10	1ugCre_72h_rep1	4325288	top-CS2	bl6	CGTATGAAGTTCCACGTAGG	TTCGACCATAGAAGCACTTT	92	26	CTACCCGTCCACATGTATTG	TCTTTATCTTCATATATTTT	deletion	216189	genome
chr10	4109099	bl6	top-CS2	chr10	1ugCre_72h_rep2	4325288	top-CS2	bl6	CGTATGAAGTTCCACGTAGG	TTCGACCATAGAAGCACTTT	77	30	CTACCCGTCCACATGTATTG	TCTTTATCTTCATATATTTT	deletion	216189	genome
chr10	4109099	bl6	top-CS2	chr10	4ugCre_72h_rep1	4325288	top-CS2	bl6	CGTATGAAGTTCCACGTAGG	TTCGACCATAGAAGCACTTT	121	37	CTACCCGTCCACATGTATTG	TCTTTATCTTCATATATTTT	deletion	216189	genome
chr10	4109099	bl6	top-CS2	chr10	200ngCre_72h_rep2	4325288	top-CS2	bl6	CGTATGAAGTTCCACGTAGG	TTCGACCATAGAAGCACTTT	33	14	CTACCCGTCCACATGTATTG	TCTTTATCTTCATATATTTT	deletion	216189	genome
chr10	4325288	bl6	top-CS2	chr10	200ngCre_72h_rep1	4109099	top-CS2	bl6	TCTTTATCTTCATATATTTT	CTACCCGTCCACATGTATTG	51	18	TTCGACCATAGAAGCACTTT	CGTATGAAGTTCCACGTAGG	deletion	216189	ecDNA
chr10	4325288	bl6	top-CS2	chr10	4ugCre_72h_rep2	4109099	top-CS2	bl6	TCTTTATCTTCATATATTTT	CTACCCGTCCACATGTATTG	128	47	TTCGACCATAGAAGCACTTT	CGTATGAAGTTCCACGTAGG	deletion	216189	ecDNA
chr10	4325288	bl6	top-CS2	chr10	1ugCre_72h_rep1	4109099	top-CS2	bl6	TCTTTATCTTCATATATTTT	CTACCCGTCCACATGTATTG	141	40	TTCGACCATAGAAGCACTTT	CGTATGAAGTTCCACGTAGG	deletion	216189	ecDNA
chr10	4325288	bl6	top-CS2	chr10	1ugCre_72h_rep2	4109099	top-CS2	bl6	TCTTTATCTTCATATATTTT	CTACCCGTCCACATGTATTG	143	60	TTCGACCATAGAAGCACTTT	CGTATGAAGTTCCACGTAGG	deletion	216189	ecDNA
chr7	28358353	bl6	top-CS2	chr10	1ugCre_72h_rep2	4109099	top-CS2	bl6	TCGAGAACAAGAGCGATTAT	CTACCCGTCCACATGTATTG	5	2	TCGAGCACTCAAGACGGTAT	CGTATGAAGTTCCACGTAGG	translocation	translocation	not-deletion
chr10	4325288	bl6	top-CS2	chr10	4ugCre_72h_rep1	4109099	top-CS2	bl6	TCTTTATCTTCATATATTTT	CTACCCGTCCACATGTATTG	92	29	TTCGACCATAGAAGCACTTT	CGTATGAAGTTCCACGTAGG	deletion	216189	ecDNA
chr10	4325288	bl6	top-CS2	chr10	200ngCre_72h_rep2	4109099	top-CS2	bl6	TCTTTATCTTCATATATTTT	CTACCCGTCCACATGTATTG	27	11	TTCGACCATAGAAGCACTTT	CGTATGAAGTTCCACGTAGG	deletion	216189	ecDNA
chr10	8830649	bl6	bottom-CS1	chr10	200ngCre_72h_rep1	8627187	top-CS2	bl6	TTTGTTCATATGTGCGCGCT	TACTGTTGGCACAAGATATG	13	7	GAGGTCCAGAAACCTCACGT	TTTCAATTCGCGTTAAGTTT	inversion	203462	not-deletion
chr2	27322108	bl6	bottom-CS1	chr10	200ngCre_72h_rep1	8627187	top-CS2	bl6	ATTGGAAACAAGCCGGCGGA	TACTGTTGGCACAAGATATG	9	2	GCGACTACAATCGATATGCT	TTTCAATTCGCGTTAAGTTT	translocation	translocation	not-deletion
chr10	8830649	bl6	bottom-CS1	chr10	1ugCre_72h_rep1	8627187	top-CS2	bl6	TTTGTTCATATGTGCGCGCT	TACTGTTGGCACAAGATATG	9	3	GAGGTCCAGAAACCTCACGT	TTTCAATTCGCGTTAAGTTT	inversion	203462	not-deletion
chr10	16879522	bl6	bottom-CS1	chr10	4ugCre_72h_rep1	8627187	top-CS2	bl6	CTATTTGTTACCTAGTCTTT	TACTGTTGGCACAAGATATG	6	2	ATTTAATGGAACAAGAAGAT	TTTCAATTCGCGTTAAGTTT	inversion	8252335	not-deletion
chr10	8830649	bl6	bottom-CS1	chr10	200ngCre_72h_rep2	8627187	top-CS2	bl6	TTTGTTCATATGTGCGCGCT	TACTGTTGGCACAAGATATG	13	4	GAGGTCCAGAAACCTCACGT	TTTCAATTCGCGTTAAGTTT	inversion	203462	not-deletion
chr10	13564108	cast	bottom-CS1	chr11	200ngCre_72h_rep1	117929947	top-CS2	bl6	TGTGTATTTTATTATTTTGT	TCAGACCGTTCGTGCCGTAC	4	2	GACACTTACAAATGAAATGA	TTGTTTCACGTCATTGGAGT	translocation	translocation	not-deletion
chr5	114152775	cast	bottom-CS1	chr11	1ugCre_72h_rep2	117929947	top-CS2	bl6	TGCGCGTATACTTGAATTCG	TCAGACCGTTCGTGCCGTAC	13	5	TGAACGTCTGATGATAGCAA	TTGTTTCACGTCATTGGAGT	translocation	translocation	not-deletion
chr6	148991194	bl6	top-CS2	chr11	1ugCre_72h_rep2	117929947	top-CS2	bl6	TTTTTATGATTCGCGTGTAA	TCAGACCGTTCGTGCCGTAC	17	5	AGAATAGTTCACTATTGCAC	TTGTTTCACGTCATTGGAGT	translocation	translocation	not-deletion
chr10	18436751	bl6	top-CS2	chr2	200ngCre_72h_rep1	4586504	bottom-CS1	cast	TTCTTCATTATAGGGCAACT	TACCTAACTATCTAAAGCAG	12	4	AAGTATATGACCAAACGCCG	ACGCGTCTTTCCACCATGCT	translocation	translocation	not-deletion
chr6	99603895	cast	top-CS2	chr2	4ugCre_72h_rep1	4586504	bottom-CS1	cast	GGCCATTATCCGGACTTCTG	TACCTAACTATCTAAAGCAG	7	3	TAAGTTAGACGCTGAAATGC	ACGCGTCTTTCCACCATGCT	translocation	translocation	not-deletion
chr10	19871500	cast	top-CS2	chr5	200ngCre_72h_rep1	110466424	bottom-CS1	bl6	AGAGCGCAATAGCCTTTTGG	CAGCACAATGGATGATGGTG	18	4	CACAGACGACTCTGCCCAGC	TAGGAACTTATCCTATGCGT	translocation	translocation	not-deletion
chr19	42124446	bl6	bottom-CS1	chr5	1ugCre_72h_rep2	110466424	bottom-CS1	bl6	ATATACAAGATGTACTGTGG	CAGCACAATGGATGATGGTG	15	4	CATGAAGACCAGGTGGTGTA	TAGGAACTTATCCTATGCGT	translocation	translocation	not-deletion
chr10	21190064	bl6	top-CS2	chr10	200ngCre_72h_rep1	22325553	top-CS2	noVariant	AGTACCCCCCGCATAGATAA	CCTTTCAAACAACGAAGACA	12	3	GCACACATAAACCCAGCATC	GGTCGACTTTGTTCTATGAC	deletion	1135489	genome
chr10	23844224	bl6	top-CS2	chr10	200ngCre_72h_rep1	22325553	top-CS2	noVariant	GGTCGAAGTTATTGTATTTA	CCTTTCAAACAACGAAGACA	8	2	ACTTCTCCAAAGATACCTTT	GGTCGACTTTGTTCTATGAC	deletion	1518671	ecDNA
chr10	21190064	bl6	top-CS2	chr10	4ugCre_72h_rep2	22325553	top-CS2	noVariant	AGTACCCCCCGCATAGATAA	CCTTTCAAACAACGAAGACA	11	4	GCACACATAAACCCAGCATC	GGTCGACTTTGTTCTATGAC	deletion	1135489	genome
chr10	23844224	bl6	top-CS2	chr10	4ugCre_72h_rep2	22325553	top-CS2	noVariant	GGTCGAAGTTATTGTATTTA	CCTTTCAAACAACGAAGACA	11	5	ACTTCTCCAAAGATACCTTT	GGTCGACTTTGTTCTATGAC	deletion	1518671	ecDNA
chr10	21190064	bl6	top-CS2	chr10	1ugCre_72h_rep1	22325553	top-CS2	noVariant	AGTACCCCCCGCATAGATAA	CCTTTCAAACAACGAAGACA	14	3	GCACACATAAACCCAGCATC	GGTCGACTTTGTTCTATGAC	deletion	1135489	genome
chr10	23844224	bl6	top-CS2	chr10	1ugCre_72h_rep1	22325553	top-CS2	noVariant	GGTCGAAGTTATTGTATTTA	CCTTTCAAACAACGAAGACA	58	17	ACTTCTCCAAAGATACCTTT	GGTCGACTTTGTTCTATGAC	deletion	1518671	ecDNA
chr10	21190064	bl6	top-CS2	chr10	1ugCre_72h_rep2	22325553	top-CS2	noVariant	AGTACCCCCCGCATAGATAA	CCTTTCAAACAACGAAGACA	9	2	GCACACATAAACCCAGCATC	GGTCGACTTTGTTCTATGAC	deletion	1135489	genome
chr10	23844224	bl6	top-CS2	chr10	1ugCre_72h_rep2	22325553	top-CS2	noVariant	GGTCGAAGTTATTGTATTTA	CCTTTCAAACAACGAAGACA	17	5	ACTTCTCCAAAGATACCTTT	GGTCGACTTTGTTCTATGAC	deletion	1518671	ecDNA
chr10	23844224	bl6	top-CS2	chr10	4ugCre_72h_rep1	22325553	top-CS2	noVariant	GGTCGAAGTTATTGTATTTA	CCTTTCAAACAACGAAGACA	36	8	ACTTCTCCAAAGATACCTTT	GGTCGACTTTGTTCTATGAC	deletion	1518671	ecDNA
chr10	22325553	noVariant	top-CS2	chr10	200ngCre_72h_rep1	21190064	top-CS2	bl6	GGTCGACTTTGTTCTATGAC	GCACACATAAACCCAGCATC	39	10	CCTTTCAAACAACGAAGACA	AGTACCCCCCGCATAGATAA	deletion	1135489	ecDNA
chr10	22325553	noVariant	top-CS2	chr10	4ugCre_72h_rep2	21190064	top-CS2	bl6	GGTCGACTTTGTTCTATGAC	GCACACATAAACCCAGCATC	23	8	CCTTTCAAACAACGAAGACA	AGTACCCCCCGCATAGATAA	deletion	1135489	ecDNA
chr10	23844224	bl6	top-CS2	chr10	4ugCre_72h_rep2	21190064	top-CS2	bl6	GGTCGAAGTTATTGTATTTA	GCACACATAAACCCAGCATC	25	7	ACTTCTCCAAAGATACCTTT	AGTACCCCCCGCATAGATAA	deletion	2654160	ecDNA
chr9	110221614	noVariant	bottom-CS1	chr10	4ugCre_72h_rep2	21190064	top-CS2	bl6	GCTTTATGTGGAGTGGCTGT	GCACACATAAACCCAGCATC	5	3	GTGACACCCAACGCAAAACC	AGTACCCCCCGCATAGATAA	translocation	translocation	not-deletion
chr10	22325553	noVariant	top-CS2	chr10	1ugCre_72h_rep1	21190064	top-CS2	bl6	GGTCGACTTTGTTCTATGAC	GCACACATAAACCCAGCATC	59	16	CCTTTCAAACAACGAAGACA	AGTACCCCCCGCATAGATAA	deletion	1135489	ecDNA
chr10	22325553	noVariant	top-CS2	chr10	1ugCre_72h_rep2	21190064	top-CS2	bl6	GGTCGACTTTGTTCTATGAC	GCACACATAAACCCAGCATC	18	11	CCTTTCAAACAACGAAGACA	AGTACCCCCCGCATAGATAA	deletion	1135489	ecDNA
chr10	23844224	bl6	top-CS2	chr10	1ugCre_72h_rep2	21190064	top-CS2	bl6	GGTCGAAGTTATTGTATTTA	GCACACATAAACCCAGCATC	19	5	ACTTCTCCAAAGATACCTTT	AGTACCCCCCGCATAGATAA	deletion	2654160	ecDNA
chr10	22325553	noVariant	top-CS2	chr10	4ugCre_72h_rep1	21190064	top-CS2	bl6	GGTCGACTTTGTTCTATGAC	GCACACATAAACCCAGCATC	6	4	CCTTTCAAACAACGAAGACA	AGTACCCCCCGCATAGATAA	deletion	1135489	ecDNA
chr10	22325553	noVariant	top-CS2	chr10	200ngCre_72h_rep2	21190064	top-CS2	bl6	GGTCGACTTTGTTCTATGAC	GCACACATAAACCCAGCATC	23	8	CCTTTCAAACAACGAAGACA	AGTACCCCCCGCATAGATAA	deletion	1135489	ecDNA
chr10	36174729	cast	top-CS2	chr10	200ngCre_72h_rep1	37824618	bottom-CS1	cast	CCGATGCCCGGGATAGTTTG	AGCGTGAAGCGCGCACATAG	11	4	ATACCCACAAAGTCTAAACC	TTGAGGTGTTAAGTAGTCGA	inversion	1649889	not-deletion
chr10	36174729	cast	top-CS2	chr10	4ugCre_72h_rep2	37824618	bottom-CS1	cast	CCGATGCCCGGGATAGTTTG	AGCGTGAAGCGCGCACATAG	5	2	ATACCCACAAAGTCTAAACC	TTGAGGTGTTAAGTAGTCGA	inversion	1649889	not-deletion
chr10	60253525	cast	bottom-CS1	chr10	4ugCre_72h_rep2	37824618	bottom-CS1	cast	GTGCCTATTAGTTCTGGAGC	AGCGTGAAGCGCGCACATAG	8	2	AAGTAACCCCGACTATTCAC	TTGAGGTGTTAAGTAGTCGA	deletion	22428907	genome
chr17	32205093	noVariant	bottom-CS1	chr10	4ugCre_72h_rep2	37824618	bottom-CS1	cast	ATACCAGTCATCCATGGGAG	AGCGTGAAGCGCGCACATAG	6	2	TATTACCCCCTCTAGTCTAT	TTGAGGTGTTAAGTAGTCGA	translocation	translocation	not-deletion
chr10	36174729	cast	top-CS2	chr10	1ugCre_72h_rep1	37824618	bottom-CS1	cast	CCGATGCCCGGGATAGTTTG	AGCGTGAAGCGCGCACATAG	24	8	ATACCCACAAAGTCTAAACC	TTGAGGTGTTAAGTAGTCGA	inversion	1649889	not-deletion
chr10	60253525	cast	bottom-CS1	chr10	1ugCre_72h_rep1	37824618	bottom-CS1	cast	GTGCCTATTAGTTCTGGAGC	AGCGTGAAGCGCGCACATAG	9	2	AAGTAACCCCGACTATTCAC	TTGAGGTGTTAAGTAGTCGA	deletion	22428907	genome
chr8	66695058	cast	bottom-CS1	chr10	1ugCre_72h_rep1	37824618	bottom-CS1	cast	TTTTCACCTGTAGAGGTTAT	AGCGTGAAGCGCGCACATAG	11	6	CCATTTAGAAAGTGCTCTTT	TTGAGGTGTTAAGTAGTCGA	translocation	translocation	not-deletion
chr10	36174729	cast	top-CS2	chr10	1ugCre_72h_rep2	37824618	bottom-CS1	cast	CCGATGCCCGGGATAGTTTG	AGCGTGAAGCGCGCACATAG	14	6	ATACCCACAAAGTCTAAACC	TTGAGGTGTTAAGTAGTCGA	inversion	1649889	not-deletion
chr6	135332529	bl6	bottom-CS1	chr10	1ugCre_72h_rep2	37824618	bottom-CS1	cast	TTGGTGTGATAGTTGTAGGA	AGCGTGAAGCGCGCACATAG	3	2	TTAGAAGCCCTGCAACCCTC	TTGAGGTGTTAAGTAGTCGA	translocation	translocation	not-deletion
chr10	37824618	cast	bottom-CS1	chr10	200ngCre_72h_rep1	36174729	top-CS2	cast	TTGAGGTGTTAAGTAGTCGA	ATACCCACAAAGTCTAAACC	10	2	AGCGTGAAGCGCGCACATAG	CCGATGCCCGGGATAGTTTG	inversion	1649889	not-deletion
chr10	37824618	cast	bottom-CS1	chr10	4ugCre_72h_rep2	36174729	top-CS2	cast	TTGAGGTGTTAAGTAGTCGA	ATACCCACAAAGTCTAAACC	13	4	AGCGTGAAGCGCGCACATAG	CCGATGCCCGGGATAGTTTG	inversion	1649889	not-deletion
chr10	60253525	cast	bottom-CS1	chr10	1ugCre_72h_rep1	36174729	top-CS2	cast	GTGCCTATTAGTTCTGGAGC	ATACCCACAAAGTCTAAACC	3	2	AAGTAACCCCGACTATTCAC	CCGATGCCCGGGATAGTTTG	inversion	24078796	not-deletion
chr10	37824618	cast	bottom-CS1	chr10	1ugCre_72h_rep2	36174729	top-CS2	cast	TTGAGGTGTTAAGTAGTCGA	ATACCCACAAAGTCTAAACC	6	3	AGCGTGAAGCGCGCACATAG	CCGATGCCCGGGATAGTTTG	inversion	1649889	not-deletion
chr10	37824618	cast	bottom-CS1	chr10	4ugCre_72h_rep1	36174729	top-CS2	cast	TTGAGGTGTTAAGTAGTCGA	ATACCCACAAAGTCTAAACC	20	5	AGCGTGAAGCGCGCACATAG	CCGATGCCCGGGATAGTTTG	inversion	1649889	not-deletion
chr10	43948027	cast	top-CS2	chr9	200ngCre_72h_rep1	17533133	bottom-CS1	cast	AGTTGGTCTCTTGTGTTTTT	GTGACCCAGTGAGACGGTAG	9	4	ATGACCATAACACTAGTCGC	CCCCGGTGATATCTACATTT	translocation	translocation	not-deletion
chr2	17166386	noVariant	top-CS2	chr9	4ugCre_72h_rep2	17533133	bottom-CS1	cast	TAAGGTTCTTAGTCTATTTT	GTGACCCAGTGAGACGGTAG	9	3	CCACGCTCACCGTATGACAC	CCCCGGTGATATCTACATTT	translocation	translocation	not-deletion
chr9	31823549	cast	top-CS2	chr9	4ugCre_72h_rep2	17533133	bottom-CS1	cast	TCAACTGTGATGACAAATAC	GTGACCCAGTGAGACGGTAG	11	5	GCTCCCTTATACACACTGCG	CCCCGGTGATATCTACATTT	inversion	14290416	not-deletion
chr9	98528097	noVariant	bottom-CS1	chr9	4ugCre_72h_rep2	17533133	bottom-CS1	cast	GCGCAAATGGGGGTTCGTGA	GTGACCCAGTGAGACGGTAG	6	3	GGGTCTAAATGACTCTATCC	CCCCGGTGATATCTACATTT	deletion	80994964	genome
chr9	31823549	cast	top-CS2	chr9	1ugCre_72h_rep1	17533133	bottom-CS1	cast	TCAACTGTGATGACAAATAC	GTGACCCAGTGAGACGGTAG	7	2	GCTCCCTTATACACACTGCG	CCCCGGTGATATCTACATTT	inversion	14290416	not-deletion
chr9	31823549	cast	top-CS2	chr9	1ugCre_72h_rep2	17533133	bottom-CS1	cast	TCAACTGTGATGACAAATAC	GTGACCCAGTGAGACGGTAG	39	10	GCTCCCTTATACACACTGCG	CCCCGGTGATATCTACATTT	inversion	14290416	not-deletion
chr9	42858794	cast	bottom-CS1	chr9	1ugCre_72h_rep2	17533133	bottom-CS1	cast	TTTGTTGGTAAATCTCGCAC	GTGACCCAGTGAGACGGTAG	8	6	AAACCCACGTGAATACTGCC	CCCCGGTGATATCTACATTT	deletion	25325661	genome
chr9	31823549	cast	top-CS2	chr9	200ngCre_72h_rep2	17533133	bottom-CS1	cast	TCAACTGTGATGACAAATAC	GTGACCCAGTGAGACGGTAG	13	4	GCTCCCTTATACACACTGCG	CCCCGGTGATATCTACATTT	inversion	14290416	not-deletion
chr10	47887714	noVariant	top-CS2	chr8	200ngCre_72h_rep1	5900985	bottom-CS1	bl6	TTTGATGGTTTTCAAGGAAG	CAACGGAAAGCCGATAGACC	13	2	TGGTGACTACGCCAACCGCC	CTGTCAGATTCTTTCTAGTG	translocation	translocation	not-deletion
chr10	59979964	bl6	top-CS2	chr10	200ngCre_72h_rep1	39451266	top-CS2	bl6	TTGTGAACAATGGTATAAAA	CAAGTAACTGAAATGCAAAT	18	7	TCAAATACCTAAGACCGTAG	GTTATCGTCAGAGCTGCTGC	deletion	20528698	ecDNA
chr10	59979964	bl6	top-CS2	chr10	1ugCre_72h_rep1	39451266	top-CS2	bl6	TTGTGAACAATGGTATAAAA	CAAGTAACTGAAATGCAAAT	9	4	TCAAATACCTAAGACCGTAG	GTTATCGTCAGAGCTGCTGC	deletion	20528698	ecDNA
chr10	61405298	bl6	top-CS2	chr10	200ngCre_72h_rep1	40363879	top-CS2	bl6	TGGGGCTTAGATGTGTGTTA	GTTAGGGGCTACGTCGATTA	17	3	GTGACTAAACACAACATAAA	AATGGTGGGTCGGTGTCGGT	deletion	21041419	ecDNA
chr5	16525002	bl6	top-CS2	chr10	4ugCre_72h_rep1	40363879	top-CS2	bl6	ACTGTTTTGTATATGTATCA	GTTAGGGGCTACGTCGATTA	17	3	CCACCCACTTCCCCGAACAC	AATGGTGGGTCGGTGTCGGT	translocation	translocation	not-deletion
chr10	67005063	cast	top-CS2	chr10	200ngCre_72h_rep1	59957961	top-CS2	cast	CCGCTCTGTTTGTCAATAAT	TCTGCAATACAGGCTGCAAT	4	2	AAACTAACATAAGATTGGGA	GGTCTCGGTTGTTTCCTGTG	deletion	7047102	ecDNA
chr10	67005063	cast	top-CS2	chr10	1ugCre_72h_rep2	59957961	top-CS2	cast	CCGCTCTGTTTGTCAATAAT	TCTGCAATACAGGCTGCAAT	11	4	AAACTAACATAAGATTGGGA	GGTCTCGGTTGTTTCCTGTG	deletion	7047102	ecDNA
chr10	67920738	bl6	bottom-CS1	chr19	200ngCre_72h_rep1	4186756	top-CS2	cast	TGTTCGCCTCTGCGTATTTA	ATTCGACCGATCGCGTACCG	10	3	AGTATCTTTATCTAGTTAAC	CATTCGGGGCTTTACTTCTT	translocation	translocation	not-deletion
chr1	116818266	bl6	top-CS2	chr19	4ugCre_72h_rep2	4186756	top-CS2	cast	ATTAAATAACTGGCGGGGCG	ATTCGACCGATCGCGTACCG	4	2	GAACCCAGCACCGTTACCAA	CATTCGGGGCTTTACTTCTT	translocation	translocation	not-deletion
chr10	70307530	cast	top-CS2	chr10	200ngCre_72h_rep1	8516986	top-CS2	cast	ATGTTCCAATATCTTAATGT	TGACCCAGCACACAAAGACT	8	4	CCAAAACTAACGCGATCTGC	ATCGATATAGGTTAAATTTT	deletion	61790544	ecDNA
chr3	153912512	cast	top-CS2	chr10	1ugCre_72h_rep1	8516986	top-CS2	cast	GTCGAGAGTTGGTGAACTAG	TGACCCAGCACACAAAGACT	7	4	GCTCCGAAAGCCGAATACAA	ATCGATATAGGTTAAATTTT	translocation	translocation	not-deletion
chr10	70307530	cast	top-CS2	chr10	1ugCre_72h_rep2	8516986	top-CS2	cast	ATGTTCCAATATCTTAATGT	TGACCCAGCACACAAAGACT	4	2	CCAAAACTAACGCGATCTGC	ATCGATATAGGTTAAATTTT	deletion	61790544	ecDNA
chr10	71735397	bl6	bottom-CS1	chrX	200ngCre_72h_rep1	120547186	bottom-CS1	bl6	GTGATGGCAATACGGAGCGG	TCACACCGTGCCCATACAAC	8	4	TAGACAGATATGCAAGGAAA	AGGTCCACTGTGGCTTGCGG	translocation	translocation	not-deletion
chr1	181911302	bl6	top-CS2	chrX	1ugCre_72h_rep1	120547186	bottom-CS1	bl6	TGACTTTATTCAGGGTTTGA	TCACACCGTGCCCATACAAC	12	3	TAGGGTCTGCGTACCCATCT	AGGTCCACTGTGGCTTGCGG	translocation	translocation	not-deletion
chr4	32961164	cast	top-CS2	chrX	1ugCre_72h_rep1	120547186	bottom-CS1	bl6	CCGTGTAGGTTAATGAGCAA	TCACACCGTGCCCATACAAC	9	3	ATGACCCCGCGGGCACAATC	AGGTCCACTGTGGCTTGCGG	translocation	translocation	not-deletion
chr10	77650420	cast	top-CS2	chr10	200ngCre_72h_rep1	81378824	top-CS2	noVariant	TAGGGGACCTACTTTTTACT	ACACTAAGTAAGACTCGACA	7	3	TGGACGATAAGACCTGCTCT	TTAGTACTTAAGCCTCTAGA	deletion	3728404	genome
chr10	86308086	bl6	top-CS2	chr11	200ngCre_72h_rep1	111640638	bottom-CS1	cast	GTTTTTGGCTAGATGAGAAT	CGTTATCAAGATCGATTGAG	12	4	ACACATACTCGGGGATCGAA	TTAAGGTGTGTACTTTTTTA	translocation	translocation	not-deletion
chr10	96045478	noVariant	bottom-CS1	chr10	200ngCre_72h_rep1	93311689	top-CS2	cast	GTTTCGTTTCTTTCTGCTTG	AAATTACACAGGAAGCAAGC	11	4	GGACCCAACAAGCACCCCTA	TGGTAGGAGTCTTTTCTTAG	inversion	2733789	not-deletion
chr19	16996134	cast	bottom-CS1	chr10	4ugCre_72h_rep1	93311689	top-CS2	cast	CGCGTTTATCGAGGCCGGTA	AAATTACACAGGAAGCAAGC	7	4	GAGACCATAACCGGCCTCGC	TGGTAGGAGTCTTTTCTTAG	translocation	translocation	not-deletion
chr10	97800180	cast	bottom-CS1	chr2	200ngCre_72h_rep1	99187073	top-CS2	bl6	TTCTGTAATCGAGCAGGTAA	AAGGATAGGGCAGGAAACAA	7	3	GCACGGGCCCGGAACCCCTG	TTCTGTGGTTGTTAGCCCTG	translocation	translocation	not-deletion
chr10	111028144	bl6	top-CS2	chr10	200ngCre_72h_rep1	112105423	top-CS2	noVariant	ATTTCGGAGGTTAGCTTTGA	GTCATCCACCTTGAGCCAAG	18	4	CTGCCATCGAAACACAATAT	TGTATAATTGGGTTATAAGC	deletion	1077279	genome
chr10	111028144	bl6	top-CS2	chr10	4ugCre_72h_rep2	112105423	top-CS2	noVariant	ATTTCGGAGGTTAGCTTTGA	GTCATCCACCTTGAGCCAAG	3	2	CTGCCATCGAAACACAATAT	TGTATAATTGGGTTATAAGC	deletion	1077279	genome
chr10	111028144	bl6	top-CS2	chr10	1ugCre_72h_rep1	112105423	top-CS2	noVariant	ATTTCGGAGGTTAGCTTTGA	GTCATCCACCTTGAGCCAAG	14	4	CTGCCATCGAAACACAATAT	TGTATAATTGGGTTATAAGC	deletion	1077279	genome
chr10	111028144	bl6	top-CS2	chr10	1ugCre_72h_rep2	112105423	top-CS2	noVariant	ATTTCGGAGGTTAGCTTTGA	GTCATCCACCTTGAGCCAAG	3	2	CTGCCATCGAAACACAATAT	TGTATAATTGGGTTATAAGC	deletion	1077279	genome
chr10	111028144	bl6	top-CS2	chr10	4ugCre_72h_rep1	112105423	top-CS2	noVariant	ATTTCGGAGGTTAGCTTTGA	GTCATCCACCTTGAGCCAAG	14	3	CTGCCATCGAAACACAATAT	TGTATAATTGGGTTATAAGC	deletion	1077279	genome
chr10	117926639	noVariant	top-CS2	chr10	200ngCre_72h_rep1	116551039	top-CS2	bl6	GGTATAGTATAGCTCTCTAG	TACAAGAAGCGAGGAAAACC	4	3	CATAGTAGGCCTCATTTAAG	AGAAGTGTGCATTGGTTGTT	deletion	1375600	ecDNA
chr10	117926639	noVariant	top-CS2	chr10	1ugCre_72h_rep1	116551039	top-CS2	bl6	GGTATAGTATAGCTCTCTAG	TACAAGAAGCGAGGAAAACC	4	2	CATAGTAGGCCTCATTTAAG	AGAAGTGTGCATTGGTTGTT	deletion	1375600	ecDNA
chr10	117926639	noVariant	top-CS2	chr10	1ugCre_72h_rep2	116551039	top-CS2	bl6	GGTATAGTATAGCTCTCTAG	TACAAGAAGCGAGGAAAACC	18	8	CATAGTAGGCCTCATTTAAG	AGAAGTGTGCATTGGTTGTT	deletion	1375600	ecDNA
chr10	117926639	noVariant	top-CS2	chr10	4ugCre_72h_rep1	116551039	top-CS2	bl6	GGTATAGTATAGCTCTCTAG	TACAAGAAGCGAGGAAAACC	6	2	CATAGTAGGCCTCATTTAAG	AGAAGTGTGCATTGGTTGTT	deletion	1375600	ecDNA
chr10	117926639	noVariant	top-CS2	chr10	200ngCre_72h_rep2	116551039	top-CS2	bl6	GGTATAGTATAGCTCTCTAG	TACAAGAAGCGAGGAAAACC	13	6	CATAGTAGGCCTCATTTAAG	AGAAGTGTGCATTGGTTGTT	deletion	1375600	ecDNA
chr10	117952562	noVariant	bottom-CS1	chr3	200ngCre_72h_rep1	122479192	bottom-CS1	cast	GCTTGGTTCTTTCCCCCAGC	GTACAGTCAGTTAAGTGGAA	6	2	AGTAGGTTTAGCGAAATACA	ATTGAGACTATTATTTGGTA	translocation	translocation	not-deletion
chr10	119230009	noVariant	bottom-CS1	chr5	200ngCre_72h_rep1	129226232	bottom-CS1	inconclusive	AGATCCTTCGTTCAGTTTTA	CCAACGACCCATATCACTAC	9	3	CCTCATAAGTACCACTTTAC	TATGGAAAGAACAACATTGC	translocation	translocation	not-deletion
chr5	97225255	cast	top-CS2	chr5	4ugCre_72h_rep2	129226232	bottom-CS1	inconclusive	GTGGCTGACCGGTGCTTAGG	CCAACGACCCATATCACTAC	16	5	AGGCTTAAATGAAACAAAAG	TATGGAAAGAACAACATTGC	inversion	32000977	not-deletion
chr11	4806199	cast	top-CS2	chr5	1ugCre_72h_rep1	129226232	bottom-CS1	inconclusive	CGTGTTTGAGATCAATCTGT	CCAACGACCCATATCACTAC	6	2	CTTTAGCCGAAATAGAAGGC	TATGGAAAGAACAACATTGC	translocation	translocation	not-deletion
chr5	97225255	cast	top-CS2	chr5	1ugCre_72h_rep1	129226232	bottom-CS1	inconclusive	GTGGCTGACCGGTGCTTAGG	CCAACGACCCATATCACTAC	7	2	AGGCTTAAATGAAACAAAAG	TATGGAAAGAACAACATTGC	inversion	32000977	not-deletion
chr11	83960073	bl6	top-CS2	chr5	1ugCre_72h_rep2	129226232	bottom-CS1	inconclusive	TCAATTGGATTACCGCCTGT	CCAACGACCCATATCACTAC	3	3	CTACTTAATTGCCGAGGGAT	TATGGAAAGAACAACATTGC	translocation	translocation	not-deletion
chr8	45003133	cast	bottom-CS1	chr5	200ngCre_72h_rep2	129226232	bottom-CS1	inconclusive	ATATTTCAGCATTAGTTGGA	CCAACGACCCATATCACTAC	10	3	ATCGAAGAATATTAAGTGCA	TATGGAAAGAACAACATTGC	translocation	translocation	not-deletion
chr10	128176267	cast	bottom-CS1	chr15	200ngCre_72h_rep1	3270122	bottom-CS1	cast	ATCGAAGGGCTTGTTCAAAG	TAAGGCAAAGCTAAATTCCT	17	7	TGGTGGATATTCTAAGGGAT	ATACTTGTCTTCAATAATTT	translocation	translocation	not-deletion
chrX	37081787	bl6	top-CS2	chr15	4ugCre_72h_rep2	3270122	bottom-CS1	cast	GCGTCAAGCTTGTGGATTCT	TAAGGCAAAGCTAAATTCCT	7	4	AATGTTCCGCGATCGTCCCA	ATACTTGTCTTCAATAATTT	translocation	translocation	not-deletion
chr4	124912999	bl6	top-CS2	chr15	1ugCre_72h_rep2	3270122	bottom-CS1	cast	ATTTGGCTCTAACTATCTCT	TAAGGCAAAGCTAAATTCCT	9	5	GTGCCCTGACCCCGCAAACA	ATACTTGTCTTCAATAATTT	translocation	translocation	not-deletion
chr11	4298473	noVariant	bottom-CS1	chr17	200ngCre_72h_rep1	66134621	bottom-CS1	cast	TGTGTGTAGTATGATTTAAC	GCCATAGCTCAGGGCCTTGC	7	3	CTGCCTTACTTCTAACGGGA	CAATGGAAGATTTAAGGATT	translocation	translocation	not-deletion
chr11	4895232	bl6	top-CS2	chr1	200ngCre_72h_rep1	35172070	top-CS2	bl6	ATCTTCAGTGTGTCTTTGAG	AAATACTAAACTAAATATGC	12	4	CAGCGAGAAGGACTCCTAAT	GCGATAGGATTGCCAATGAT	translocation	translocation	not-deletion
chr11	11829501	bl6	top-CS2	chr16	200ngCre_72h_rep1	14021495	bottom-CS1	cast	TGTTATTGCAGTTTCTCTGG	GGCGAACACGTCCCCCGAAA	2	2	CGGTTGCGCTCCGCAAGAAT	CATGGCGAACTCTGTCCGGT	translocation	translocation	not-deletion
chr5	97225255	cast	top-CS2	chr16	4ugCre_72h_rep2	14021495	bottom-CS1	cast	GTGGCTGACCGGTGCTTAGG	GGCGAACACGTCCCCCGAAA	8	2	AGGCTTAAATGAAACAAAAG	CATGGCGAACTCTGTCCGGT	translocation	translocation	not-deletion
chr6	135332529	bl6	bottom-CS1	chr16	1ugCre_72h_rep1	14021495	bottom-CS1	cast	TTGGTGTGATAGTTGTAGGA	GGCGAACACGTCCCCCGAAA	7	2	TTAGAAGCCCTGCAACCCTC	CATGGCGAACTCTGTCCGGT	translocation	translocation	not-deletion
chr7	19002434	noVariant	top-CS2	chr16	1ugCre_72h_rep2	14021495	bottom-CS1	cast	TACTCTTGAATATTCGGTTT	GGCGAACACGTCCCCCGAAA	16	5	CTCAGAAATCTTCAGATGCT	CATGGCGAACTCTGTCCGGT	translocation	translocation	not-deletion
chr11	11941023	bl6	top-CS2	chr11	200ngCre_72h_rep1	16365305	top-CS2	bl6	ACTTGCAAAATTAGTTTGCT	TTTCAAAGTACGTATACCAT	6	3	GTCAATAGTCTAGCCGAACC	CATCAATTTTTCACTTGTAC	deletion	4424282	genome
chr11	14182297	noVariant	top-CS2	chr11	1ugCre_72h_rep1	16365305	top-CS2	bl6	GTTGAACCTGTCGCTGGTTA	TTTCAAAGTACGTATACCAT	11	4	AACCCCATACCTCAAAGATG	CATCAATTTTTCACTTGTAC	deletion	2183008	genome
chr11	11941023	bl6	top-CS2	chr11	1ugCre_72h_rep2	16365305	top-CS2	bl6	ACTTGCAAAATTAGTTTGCT	TTTCAAAGTACGTATACCAT	4	2	GTCAATAGTCTAGCCGAACC	CATCAATTTTTCACTTGTAC	deletion	4424282	genome
chr11	49833172	bl6	top-CS2	chr11	1ugCre_72h_rep2	16365305	top-CS2	bl6	GACATGGATTTTCGTTAGAA	TTTCAAAGTACGTATACCAT	3	3	AAACTATACAGTAAAACATT	CATCAATTTTTCACTTGTAC	deletion	33467867	ecDNA
chr11	14182297	noVariant	top-CS2	chr11	4ugCre_72h_rep1	16365305	top-CS2	bl6	GTTGAACCTGTCGCTGGTTA	TTTCAAAGTACGTATACCAT	26	7	AACCCCATACCTCAAAGATG	CATCAATTTTTCACTTGTAC	deletion	2183008	genome
chr11	14182297	noVariant	top-CS2	chr11	200ngCre_72h_rep1	11941023	top-CS2	bl6	GTTGAACCTGTCGCTGGTTA	GTCAATAGTCTAGCCGAACC	5	2	AACCCCATACCTCAAAGATG	ACTTGCAAAATTAGTTTGCT	deletion	2241274	ecDNA
chr11	14182297	noVariant	top-CS2	chr11	4ugCre_72h_rep2	11941023	top-CS2	bl6	GTTGAACCTGTCGCTGGTTA	GTCAATAGTCTAGCCGAACC	19	9	AACCCCATACCTCAAAGATG	ACTTGCAAAATTAGTTTGCT	deletion	2241274	ecDNA
chr11	14182297	noVariant	top-CS2	chr11	1ugCre_72h_rep1	11941023	top-CS2	bl6	GTTGAACCTGTCGCTGGTTA	GTCAATAGTCTAGCCGAACC	28	10	AACCCCATACCTCAAAGATG	ACTTGCAAAATTAGTTTGCT	deletion	2241274	ecDNA
chr11	16365305	bl6	top-CS2	chr11	1ugCre_72h_rep1	11941023	top-CS2	bl6	CATCAATTTTTCACTTGTAC	GTCAATAGTCTAGCCGAACC	16	3	TTTCAAAGTACGTATACCAT	ACTTGCAAAATTAGTTTGCT	deletion	4424282	ecDNA
chr11	14182297	noVariant	top-CS2	chr11	1ugCre_72h_rep2	11941023	top-CS2	bl6	GTTGAACCTGTCGCTGGTTA	GTCAATAGTCTAGCCGAACC	34	12	AACCCCATACCTCAAAGATG	ACTTGCAAAATTAGTTTGCT	deletion	2241274	ecDNA
chr11	14182297	noVariant	top-CS2	chr11	4ugCre_72h_rep1	11941023	top-CS2	bl6	GTTGAACCTGTCGCTGGTTA	GTCAATAGTCTAGCCGAACC	8	3	AACCCCATACCTCAAAGATG	ACTTGCAAAATTAGTTTGCT	deletion	2241274	ecDNA
chr11	14182297	noVariant	top-CS2	chr11	200ngCre_72h_rep2	11941023	top-CS2	bl6	GTTGAACCTGTCGCTGGTTA	GTCAATAGTCTAGCCGAACC	20	5	AACCCCATACCTCAAAGATG	ACTTGCAAAATTAGTTTGCT	deletion	2241274	ecDNA
chr11	17976888	cast	bottom-CS1	chr11	200ngCre_72h_rep1	39595814	top-CS2	cast	CGTGAGGGTCGGTGGCTTCA	TAGAAAAGCCTACCAGCTAG	15	2	CCGCACGGGCCCACTACACC	TACCTCTAGTCCGGTTCCAG	inversion	21618926	not-deletion
chr11	42613182	cast	bottom-CS1	chr11	200ngCre_72h_rep1	39595814	top-CS2	cast	TCTTTCAATGTGGAGGAAGC	TAGAAAAGCCTACCAGCTAG	11	2	AGACACGGAGCACACCCAGA	TACCTCTAGTCCGGTTCCAG	inversion	3017368	not-deletion
chr11	42613182	cast	bottom-CS1	chr11	4ugCre_72h_rep2	39595814	top-CS2	cast	TCTTTCAATGTGGAGGAAGC	TAGAAAAGCCTACCAGCTAG	18	7	AGACACGGAGCACACCCAGA	TACCTCTAGTCCGGTTCCAG	inversion	3017368	not-deletion
chr11	42613182	cast	bottom-CS1	chr11	1ugCre_72h_rep1	39595814	top-CS2	cast	TCTTTCAATGTGGAGGAAGC	TAGAAAAGCCTACCAGCTAG	49	11	AGACACGGAGCACACCCAGA	TACCTCTAGTCCGGTTCCAG	inversion	3017368	not-deletion
chr11	42613182	cast	bottom-CS1	chr11	1ugCre_72h_rep2	39595814	top-CS2	cast	TCTTTCAATGTGGAGGAAGC	TAGAAAAGCCTACCAGCTAG	24	11	AGACACGGAGCACACCCAGA	TACCTCTAGTCCGGTTCCAG	inversion	3017368	not-deletion
chr11	42613182	cast	bottom-CS1	chr11	4ugCre_72h_rep1	39595814	top-CS2	cast	TCTTTCAATGTGGAGGAAGC	TAGAAAAGCCTACCAGCTAG	18	6	AGACACGGAGCACACCCAGA	TACCTCTAGTCCGGTTCCAG	inversion	3017368	not-deletion
chr11	24112201	cast	top-CS2	chr3	200ngCre_72h_rep1	152413064	bottom-CS1	bl6	GTGACGTGCATTTCTAGGTG	GAGAACAAATGACTATAACC	5	2	TCGTATCCAAGTAAAACGAA	GAGGATTTTGAGATGTGCTC	translocation	translocation	not-deletion
chr3	121450233	bl6	bottom-CS1	chr3	4ugCre_72h_rep2	152413064	bottom-CS1	bl6	TTTTCAGTGTCTTGATTTCT	GAGAACAAATGACTATAACC	4	2	GCCATGGCCTCTACTCAGAG	GAGGATTTTGAGATGTGCTC	deletion	30962831	ecDNA
chr3	121450233	bl6	bottom-CS1	chr3	1ugCre_72h_rep1	152413064	bottom-CS1	bl6	TTTTCAGTGTCTTGATTTCT	GAGAACAAATGACTATAACC	8	4	GCCATGGCCTCTACTCAGAG	GAGGATTTTGAGATGTGCTC	deletion	30962831	ecDNA
chr3	121450233	bl6	bottom-CS1	chr3	1ugCre_72h_rep2	152413064	bottom-CS1	bl6	TTTTCAGTGTCTTGATTTCT	GAGAACAAATGACTATAACC	42	14	GCCATGGCCTCTACTCAGAG	GAGGATTTTGAGATGTGCTC	deletion	30962831	ecDNA
chr13	98562583	bl6	top-CS2	chr3	4ugCre_72h_rep1	152413064	bottom-CS1	bl6	ATGTAGAAGAGCTCTTTGTA	GAGAACAAATGACTATAACC	8	3	GTAGCTGACATAAGCCGCTG	GAGGATTTTGAGATGTGCTC	translocation	translocation	not-deletion
chr3	145652342	cast	bottom-CS1	chr3	4ugCre_72h_rep1	152413064	bottom-CS1	bl6	GTCAGAATGCTCTATCTCGC	GAGAACAAATGACTATAACC	11	3	ATAATAGCCACTCTCCAACA	GAGGATTTTGAGATGTGCTC	translocation	translocation	not-deletion
chr11	29549600	cast	top-CS2	chr1	200ngCre_72h_rep1	118930374	top-CS2	bl6	CGCTCGTTCAAGTGGGCGTT	TGCGAGAGTGTAGGCTCCTC	4	3	CAGACCTGAGTTGAATTACA	GTGTATGTCGTTTATTAAAT	translocation	translocation	not-deletion
chr19	40893069	cast	bottom-CS1	chr1	4ugCre_72h_rep2	118930374	top-CS2	bl6	TTCATCCGATCGTTTGTCAC	TGCGAGAGTGTAGGCTCCTC	8	2	CATACCTGTTAAGGCCCCGC	GTGTATGTCGTTTATTAAAT	translocation	translocation	not-deletion
chr6	39668617	cast	top-CS2	chr1	4ugCre_72h_rep2	118930374	top-CS2	bl6	CTCCGAAGGTAGTGGTAAGT	TGCGAGAGTGTAGGCTCCTC	7	2	TTCTACAAATTAGCGTGGCA	GTGTATGTCGTTTATTAAAT	translocation	translocation	not-deletion
chr1	82734753	bl6	bottom-CS1	chr1	1ugCre_72h_rep1	118930374	top-CS2	bl6	CGGTGTCTGTCATTAGTCAA	TGCGAGAGTGTAGGCTCCTC	3	2	TAACCATTACCTAAACTCAT	GTGTATGTCGTTTATTAAAT	inversion	36195621	not-deletion
chr6	148177122	cast	bottom-CS1	chr1	4ugCre_72h_rep1	118930374	top-CS2	bl6	ACGGTTTGTTTCGAGAGTTT	TGCGAGAGTGTAGGCTCCTC	11	2	ACAACGTCCTCAATCAAGCG	GTGTATGTCGTTTATTAAAT	translocation	translocation	not-deletion
chr11	29730647	bl6	bottom-CS1	chr4	200ngCre_72h_rep1	141523932	bottom-CS1	bl6	TCATATCTAGGGTCAAGGAG	GAGGACTCCCATAGAAGCTA	8	5	TCCCATGGTCCGGTATCAAC	AAGGTAGGAATTTTGGTTTG	translocation	translocation	not-deletion
chr4	134116939	bl6	bottom-CS1	chr4	4ugCre_72h_rep2	141523932	bottom-CS1	bl6	CATGCAACAGCCCATGGGGA	GAGGACTCCCATAGAAGCTA	13	4	GTAACGATGACCTTGCGGAT	AAGGTAGGAATTTTGGTTTG	deletion	7406993	ecDNA
chr7	34235173	bl6	bottom-CS1	chr4	4ugCre_72h_rep2	141523932	bottom-CS1	bl6	AGTGTTGTACGCGATTTATT	GAGGACTCCCATAGAAGCTA	10	5	CACAGCTACCTAGGAGCCTG	AAGGTAGGAATTTTGGTTTG	translocation	translocation	not-deletion
chr4	133156872	bl6	bottom-CS1	chr4	1ugCre_72h_rep1	141523932	bottom-CS1	bl6	TGGGTTTCCTATCACTTCTG	GAGGACTCCCATAGAAGCTA	18	6	AAGACGCCTACGCTATCCAG	AAGGTAGGAATTTTGGTTTG	deletion	8367060	ecDNA
chr4	134116939	bl6	bottom-CS1	chr4	1ugCre_72h_rep1	141523932	bottom-CS1	bl6	CATGCAACAGCCCATGGGGA	GAGGACTCCCATAGAAGCTA	26	6	GTAACGATGACCTTGCGGAT	AAGGTAGGAATTTTGGTTTG	deletion	7406993	ecDNA
chr4	133156872	bl6	bottom-CS1	chr4	1ugCre_72h_rep2	141523932	bottom-CS1	bl6	TGGGTTTCCTATCACTTCTG	GAGGACTCCCATAGAAGCTA	12	5	AAGACGCCTACGCTATCCAG	AAGGTAGGAATTTTGGTTTG	deletion	8367060	ecDNA
chr4	134116939	bl6	bottom-CS1	chr4	1ugCre_72h_rep2	141523932	bottom-CS1	bl6	CATGCAACAGCCCATGGGGA	GAGGACTCCCATAGAAGCTA	13	7	GTAACGATGACCTTGCGGAT	AAGGTAGGAATTTTGGTTTG	deletion	7406993	ecDNA
chr4	134116939	bl6	bottom-CS1	chr4	200ngCre_72h_rep2	141523932	bottom-CS1	bl6	CATGCAACAGCCCATGGGGA	GAGGACTCCCATAGAAGCTA	6	2	GTAACGATGACCTTGCGGAT	AAGGTAGGAATTTTGGTTTG	deletion	7406993	ecDNA
chr11	30879973	cast	bottom-CS1	chr4	200ngCre_72h_rep1	47475902	top-CS2	cast	TGCGCAACTTCGATCCTGCC	GCGGTATTCCACGCCGTGTC	20	3	TGCCCCGGCGAGCCTACGAG	TTGTTTCTGAGATTTTGTTT	translocation	translocation	not-deletion
chr19	49583583	cast	bottom-CS1	chr4	200ngCre_72h_rep2	47475902	top-CS2	cast	TTCCCTAGTAGGGTTATACA	GCGGTATTCCACGCCGTGTC	14	4	CTATACCTCCTGGGCCGACA	TTGTTTCTGAGATTTTGTTT	translocation	translocation	not-deletion
chr11	39595814	cast	top-CS2	chr11	200ngCre_72h_rep1	42613182	bottom-CS1	cast	TACCTCTAGTCCGGTTCCAG	AGACACGGAGCACACCCAGA	12	4	TAGAAAAGCCTACCAGCTAG	TCTTTCAATGTGGAGGAAGC	inversion	3017368	not-deletion
chr11	17976888	cast	bottom-CS1	chr11	1ugCre_72h_rep1	42613182	bottom-CS1	cast	CGTGAGGGTCGGTGGCTTCA	AGACACGGAGCACACCCAGA	9	3	CCGCACGGGCCCACTACACC	TCTTTCAATGTGGAGGAAGC	deletion	24636294	ecDNA
chr11	39595814	cast	top-CS2	chr11	1ugCre_72h_rep1	42613182	bottom-CS1	cast	TACCTCTAGTCCGGTTCCAG	AGACACGGAGCACACCCAGA	17	5	TAGAAAAGCCTACCAGCTAG	TCTTTCAATGTGGAGGAAGC	inversion	3017368	not-deletion
chr5	118592237	bl6	top-CS2	chr11	1ugCre_72h_rep1	42613182	bottom-CS1	cast	CAGGGTAGATTCCTACCACG	AGACACGGAGCACACCCAGA	11	3	AGGCGTAAGACCAAACGTCA	TCTTTCAATGTGGAGGAAGC	translocation	translocation	not-deletion
chr11	39595814	cast	top-CS2	chr11	1ugCre_72h_rep2	42613182	bottom-CS1	cast	TACCTCTAGTCCGGTTCCAG	AGACACGGAGCACACCCAGA	28	13	TAGAAAAGCCTACCAGCTAG	TCTTTCAATGTGGAGGAAGC	inversion	3017368	not-deletion
chr11	39595814	cast	top-CS2	chr11	4ugCre_72h_rep1	42613182	bottom-CS1	cast	TACCTCTAGTCCGGTTCCAG	AGACACGGAGCACACCCAGA	23	9	TAGAAAAGCCTACCAGCTAG	TCTTTCAATGTGGAGGAAGC	inversion	3017368	not-deletion
chr11	53430282	bl6	bottom-CS1	chr18	200ngCre_72h_rep1	14681350	bottom-CS1	cast	GTTTTGCTGCAGCGTGTCTT	TTAGTTCCATGCTTCATGCC	5	2	ACCACTAATTGCACAATGTC	TTCTGATTTGTTTATCTTTG	translocation	translocation	not-deletion
chr1	60279311	bl6	top-CS2	chr18	4ugCre_72h_rep2	14681350	bottom-CS1	cast	TTGGAACCCTTAGGTGTTGC	TTAGTTCCATGCTTCATGCC	5	2	TAAAGGGTTATGTATCTTAA	TTCTGATTTGTTTATCTTTG	translocation	translocation	not-deletion
chr13	75775337	noVariant	bottom-CS1	chr18	1ugCre_72h_rep1	14681350	bottom-CS1	cast	ATAGACCGGCTCGGCATTGG	TTAGTTCCATGCTTCATGCC	11	2	CGCTAACGCAAGAACTCAGC	TTCTGATTTGTTTATCTTTG	translocation	translocation	not-deletion
chr11	68255157	bl6	top-CS2	chr18	1ugCre_72h_rep2	14681350	bottom-CS1	cast	TAGAGATACGCTATTTTTTC	TTAGTTCCATGCTTCATGCC	20	5	AGTACACAGCACCCCACATT	TTCTGATTTGTTTATCTTTG	translocation	translocation	not-deletion
chr16	44123971	cast	bottom-CS1	chr18	200ngCre_72h_rep2	14681350	bottom-CS1	cast	GTGGAGTTTTCAGTCATAGG	TTAGTTCCATGCTTCATGCC	6	2	ATAGCTGGAGGGGGCTACCC	TTCTGATTTGTTTATCTTTG	translocation	translocation	not-deletion
chr11	53852369	bl6	bottom-CS1	chr11	200ngCre_72h_rep1	32058879	bottom-CS1	bl6	TTTATATTCTGAGAGTCATT	AAAAATCACGCCAAGCGCGA	10	4	ATAAGCAAACTGACTCTCAC	CTTCATCTCGGTGGATCTTC	deletion	21793490	genome
chr9	42858794	cast	bottom-CS1	chr11	4ugCre_72h_rep2	32058879	bottom-CS1	bl6	TTTGTTGGTAAATCTCGCAC	AAAAATCACGCCAAGCGCGA	17	5	AAACCCACGTGAATACTGCC	CTTCATCTCGGTGGATCTTC	translocation	translocation	not-deletion
chr11	64126290	bl6	bottom-CS1	chr11	4ugCre_72h_rep1	32058879	bottom-CS1	bl6	AATAGATGGGCGGGGCTATC	AAAAATCACGCCAAGCGCGA	4	2	TCTACGACTACGGGGGTAAA	CTTCATCTCGGTGGATCTTC	deletion	32067411	genome
chr11	62457820	cast	top-CS2	chr1	200ngCre_72h_rep1	84860228	bottom-CS1	bl6	TGGTCTGTATAGATTTTTTG	ACATACCCGACAATGCAGAC	4	2	CATCTATGAAATCTTCGAAG	TCGTTCAAACAAATATGTCG	translocation	translocation	not-deletion
chr10	8516986	cast	top-CS2	chr1	1ugCre_72h_rep2	84860228	bottom-CS1	bl6	ATCGATATAGGTTAAATTTT	ACATACCCGACAATGCAGAC	17	5	TGACCCAGCACACAAAGACT	TCGTTCAAACAAATATGTCG	translocation	translocation	not-deletion
chr11	67058095	bl6	top-CS2	chr11	200ngCre_72h_rep1	61526102	top-CS2	bl6	GGAGAGATGTGCATTTCGTT	CCAGATACCTCCACTCACGA	19	7	GATATGTTCATTAGTCATTG	ACAGTGACTGTGATTGTGCT	deletion	5531993	ecDNA
chr11	67058095	bl6	top-CS2	chr11	4ugCre_72h_rep2	61526102	top-CS2	bl6	GGAGAGATGTGCATTTCGTT	CCAGATACCTCCACTCACGA	11	5	GATATGTTCATTAGTCATTG	ACAGTGACTGTGATTGTGCT	deletion	5531993	ecDNA
chr11	67058095	bl6	top-CS2	chr11	1ugCre_72h_rep2	61526102	top-CS2	bl6	GGAGAGATGTGCATTTCGTT	CCAGATACCTCCACTCACGA	54	17	GATATGTTCATTAGTCATTG	ACAGTGACTGTGATTGTGCT	deletion	5531993	ecDNA
chr6	127604624	noVariant	bottom-CS1	chr11	1ugCre_72h_rep2	61526102	top-CS2	bl6	TAGGCTCCTGAACCAGCTTT	CCAGATACCTCCACTCACGA	12	3	CGGGCCGCCACCTCAACACT	ACAGTGACTGTGATTGTGCT	translocation	translocation	not-deletion
chr11	67058095	bl6	top-CS2	chr11	4ugCre_72h_rep1	61526102	top-CS2	bl6	GGAGAGATGTGCATTTCGTT	CCAGATACCTCCACTCACGA	10	3	GATATGTTCATTAGTCATTG	ACAGTGACTGTGATTGTGCT	deletion	5531993	ecDNA
chr11	67058095	bl6	top-CS2	chr11	200ngCre_72h_rep2	61526102	top-CS2	bl6	GGAGAGATGTGCATTTCGTT	CCAGATACCTCCACTCACGA	9	4	GATATGTTCATTAGTCATTG	ACAGTGACTGTGATTGTGCT	deletion	5531993	ecDNA
chr11	72578303	noVariant	top-CS2	chr5	200ngCre_72h_rep1	100048981	bottom-CS1	bl6	GTTGCGTAAGTTGGCCTACA	CAGATAGCAGAACTACCGTC	7	4	CCCATCTTAAAGACCACCCA	TACGGTCTGAAATCTGGTAA	translocation	translocation	not-deletion
chr11	73080408	noVariant	bottom-CS1	chr11	200ngCre_72h_rep1	79351941	bottom-CS1	bl6	AGGACCCTATATTAAGTTTT	ACTCTATAACACTCAGACGG	10	4	GTCCAGACCGAACTTAACTA	TAGCTCACTCAGTAATCTGT	deletion	6271533	ecDNA
chr1	116427888	cast	bottom-CS1	chr11	4ugCre_72h_rep2	79351941	bottom-CS1	bl6	TCGAGGCGCTCGGTAATTCG	ACTCTATAACACTCAGACGG	7	4	AAACCCCGTTTTCAGATGCT	TAGCTCACTCAGTAATCTGT	translocation	translocation	not-deletion
chr11	62766623	noVariant	bottom-CS1	chr11	4ugCre_72h_rep2	79351941	bottom-CS1	bl6	CGCTATTGCTTATAGAGTTT	ACTCTATAACACTCAGACGG	12	5	CGCTATTAAAAATCAGCTAC	TAGCTCACTCAGTAATCTGT	deletion	16585318	ecDNA
chr11	73080408	noVariant	bottom-CS1	chr11	4ugCre_72h_rep2	79351941	bottom-CS1	bl6	AGGACCCTATATTAAGTTTT	ACTCTATAACACTCAGACGG	16	7	GTCCAGACCGAACTTAACTA	TAGCTCACTCAGTAATCTGT	deletion	6271533	ecDNA
chr11	83960073	bl6	top-CS2	chr11	4ugCre_72h_rep2	79351941	bottom-CS1	bl6	TCAATTGGATTACCGCCTGT	ACTCTATAACACTCAGACGG	19	7	CTACTTAATTGCCGAGGGAT	TAGCTCACTCAGTAATCTGT	inversion	4608132	not-deletion
chr11	73080408	noVariant	bottom-CS1	chr11	1ugCre_72h_rep1	79351941	bottom-CS1	bl6	AGGACCCTATATTAAGTTTT	ACTCTATAACACTCAGACGG	7	2	GTCCAGACCGAACTTAACTA	TAGCTCACTCAGTAATCTGT	deletion	6271533	ecDNA
chr11	73080408	noVariant	bottom-CS1	chr11	1ugCre_72h_rep2	79351941	bottom-CS1	bl6	AGGACCCTATATTAAGTTTT	ACTCTATAACACTCAGACGG	27	11	GTCCAGACCGAACTTAACTA	TAGCTCACTCAGTAATCTGT	deletion	6271533	ecDNA
chr11	119144996	bl6	top-CS2	chr11	1ugCre_72h_rep2	79351941	bottom-CS1	bl6	TTGTGCCTGCCAGGTCTTCG	ACTCTATAACACTCAGACGG	2	2	AGAGTACACCCTCGCGTATA	TAGCTCACTCAGTAATCTGT	inversion	39793055	not-deletion
chr9	102825635	noVariant	bottom-CS1	chr11	1ugCre_72h_rep2	79351941	bottom-CS1	bl6	TTGAATATTGGTGGTGAATT	ACTCTATAACACTCAGACGG	3	3	ACCCGGGGGCTACGAAGCAC	TAGCTCACTCAGTAATCTGT	translocation	translocation	not-deletion
chr11	43724607	bl6	bottom-CS1	chr11	4ugCre_72h_rep1	79351941	bottom-CS1	bl6	ATGAAGGACCTCAGCTTTAG	ACTCTATAACACTCAGACGG	14	2	CCTCGCTCTGTCATAGTGGC	TAGCTCACTCAGTAATCTGT	deletion	35627334	ecDNA
chr11	73080408	noVariant	bottom-CS1	chr11	4ugCre_72h_rep1	79351941	bottom-CS1	bl6	AGGACCCTATATTAAGTTTT	ACTCTATAACACTCAGACGG	12	4	GTCCAGACCGAACTTAACTA	TAGCTCACTCAGTAATCTGT	deletion	6271533	ecDNA
chr11	83960073	bl6	top-CS2	chr11	4ugCre_72h_rep1	79351941	bottom-CS1	bl6	TCAATTGGATTACCGCCTGT	ACTCTATAACACTCAGACGG	6	3	CTACTTAATTGCCGAGGGAT	TAGCTCACTCAGTAATCTGT	inversion	4608132	not-deletion
chr11	74695427	bl6	bottom-CS1	chr11	200ngCre_72h_rep1	74878491	bottom-CS1	noVariant	CCGCTGCTGGTCTTTTGGTT	AAGTTGCAATCTCTAAAACT	24	9	CATGGCGACCGAACGGCCGT	GCCGTTTGGTGGATTCGCGC	deletion	183064	ecDNA
chr11	74695427	bl6	bottom-CS1	chr11	4ugCre_72h_rep2	74878491	bottom-CS1	noVariant	CCGCTGCTGGTCTTTTGGTT	AAGTTGCAATCTCTAAAACT	16	6	CATGGCGACCGAACGGCCGT	GCCGTTTGGTGGATTCGCGC	deletion	183064	ecDNA
chr11	74695427	bl6	bottom-CS1	chr11	1ugCre_72h_rep1	74878491	bottom-CS1	noVariant	CCGCTGCTGGTCTTTTGGTT	AAGTTGCAATCTCTAAAACT	29	10	CATGGCGACCGAACGGCCGT	GCCGTTTGGTGGATTCGCGC	deletion	183064	ecDNA
chr11	74695427	bl6	bottom-CS1	chr11	1ugCre_72h_rep2	74878491	bottom-CS1	noVariant	CCGCTGCTGGTCTTTTGGTT	AAGTTGCAATCTCTAAAACT	39	18	CATGGCGACCGAACGGCCGT	GCCGTTTGGTGGATTCGCGC	deletion	183064	ecDNA
chr11	74695427	bl6	bottom-CS1	chr11	4ugCre_72h_rep1	74878491	bottom-CS1	noVariant	CCGCTGCTGGTCTTTTGGTT	AAGTTGCAATCTCTAAAACT	28	11	CATGGCGACCGAACGGCCGT	GCCGTTTGGTGGATTCGCGC	deletion	183064	ecDNA
chr11	83387293	bl6	top-CS2	chr2	200ngCre_72h_rep1	26621279	top-CS2	cast	GGGATGTGCCAGTAGTTAGC	TTATAACGTGAGCATGTTAA	5	3	GAGCCGCGTGCACTTGGCTC	ATTGCAACAGGGTGCTGATT	translocation	translocation	not-deletion
chr13	71545947	noVariant	top-CS2	chr2	1ugCre_72h_rep2	26621279	top-CS2	cast	TCCCCTGTTTAGGTGTCATG	TTATAACGTGAGCATGTTAA	18	5	CCCTAAGGTCAATCTACTCG	ATTGCAACAGGGTGCTGATT	translocation	translocation	not-deletion
chr11	84915032	noVariant	top-CS2	chr19	200ngCre_72h_rep1	5817659	bottom-CS1	cast	CTGGTTTTTACTAAGCAAAC	CCACAGAGGACCAATAACAC	13	4	CCTCCCAAAACAAACGCCAC	TAATATGTAGGGATCGTAAA	translocation	translocation	not-deletion
chr15	34114152	noVariant	top-CS2	chr19	4ugCre_72h_rep2	5817659	bottom-CS1	cast	TATGCTGTTCCATCGGATAA	CCACAGAGGACCAATAACAC	4	2	AACCCTGGACGCTCCCCCTA	TAATATGTAGGGATCGTAAA	translocation	translocation	not-deletion
chr19	3532932	cast	bottom-CS1	chr19	4ugCre_72h_rep2	5817659	bottom-CS1	cast	TCCTGGGAATCGTTTAATTT	CCACAGAGGACCAATAACAC	5	3	TTGAAGCCTGAAACACGGGT	TAATATGTAGGGATCGTAAA	deletion	2284727	ecDNA
chr18	77754977	cast	top-CS2	chr19	1ugCre_72h_rep1	5817659	bottom-CS1	cast	TTCAATCTACGTTAGATATA	CCACAGAGGACCAATAACAC	4	2	AATTCTTGATCAACAAACCA	TAATATGTAGGGATCGTAAA	translocation	translocation	not-deletion
chr8	110523841	bl6	bottom-CS1	chr19	1ugCre_72h_rep1	5817659	bottom-CS1	cast	TAGTGGATTTACCCTGTTCG	CCACAGAGGACCAATAACAC	19	4	CATGTAGTCCTAGTCCCCGA	TAATATGTAGGGATCGTAAA	translocation	translocation	not-deletion
chr15	75677381	bl6	bottom-CS1	chr19	1ugCre_72h_rep2	5817659	bottom-CS1	cast	CGGTTTCTTCATAGATAAAT	CCACAGAGGACCAATAACAC	4	3	ACTAGCCACTACTCGCTACG	TAATATGTAGGGATCGTAAA	translocation	translocation	not-deletion
chr17	47528022	cast	top-CS2	chr19	1ugCre_72h_rep2	5817659	bottom-CS1	cast	TTGTAAGATTGGTTAATTCG	CCACAGAGGACCAATAACAC	7	3	TAAAATGGTAATAAGTGATC	TAATATGTAGGGATCGTAAA	translocation	translocation	not-deletion
chr17	47539793	cast	bottom-CS1	chr19	1ugCre_72h_rep2	5817659	bottom-CS1	cast	TATTGGTATTTTTGGCTTTT	CCACAGAGGACCAATAACAC	3	2	CGCCCGACTAACTGCCTTCC	TAATATGTAGGGATCGTAAA	translocation	translocation	not-deletion
chr19	3532932	cast	bottom-CS1	chr19	1ugCre_72h_rep2	5817659	bottom-CS1	cast	TCCTGGGAATCGTTTAATTT	CCACAGAGGACCAATAACAC	36	14	TTGAAGCCTGAAACACGGGT	TAATATGTAGGGATCGTAAA	deletion	2284727	ecDNA
chr11	66981653	cast	bottom-CS1	chr19	4ugCre_72h_rep1	5817659	bottom-CS1	cast	TTGGTGCGAGTCCGTTTATA	CCACAGAGGACCAATAACAC	17	5	ATCTTTAAACCCTCAGAAAG	TAATATGTAGGGATCGTAAA	translocation	translocation	not-deletion
chr7	30634422	cast	top-CS2	chr19	4ugCre_72h_rep1	5817659	bottom-CS1	cast	GTTGTGTATCTCAGTTGACA	CCACAGAGGACCAATAACAC	9	6	AGACAAATAGACGAAGATTA	TAATATGTAGGGATCGTAAA	translocation	translocation	not-deletion
chr11	87107833	cast	bottom-CS1	chr5	200ngCre_72h_rep1	121206402	top-CS2	bl6	ATGTGTTAAGTATTATGAAT	GATATGACCAGCACTATACA	13	4	TGACTGACAACCATCACTAA	ATTCATGGCTTCAGGAACTA	translocation	translocation	not-deletion
chr5	104466159	bl6	bottom-CS1	chr5	200ngCre_72h_rep1	121206402	top-CS2	bl6	GTTCACCGTTGAAGTGTATG	GATATGACCAGCACTATACA	10	3	GCGTCCTCTGTAGATATGGT	ATTCATGGCTTCAGGAACTA	inversion	16740243	not-deletion
chr6	99826554	bl6	top-CS2	chr5	1ugCre_72h_rep1	121206402	top-CS2	bl6	TGATTGTAATCTTATCTGGA	GATATGACCAGCACTATACA	11	4	GGAACAGTACCTCGCATTAA	ATTCATGGCTTCAGGAACTA	translocation	translocation	not-deletion
chr11	87850307	noVariant	bottom-CS1	chr15	200ngCre_72h_rep1	25769578	top-CS2	cast	GCGTCCCAGAATTTATGTTG	CACAAAAAACAATATAAACA	11	2	TCTACCCCGGATCCGGGACA	ACTTGAAGTTAGGTATGAGG	translocation	translocation	not-deletion
chr11	88578827	noVariant	bottom-CS1	chr11	200ngCre_72h_rep1	88581968	bottom-CS1	noVariant	GTCTAGCACCCCGTCAGCTC	CCGGACTACCTAACCCCCAT	4	2	ATTCCCCCAGTCCACTGACA	GTTAACTTCTCATGGGGTTG	deletion	3141	ecDNA
chr11	88578827	noVariant	bottom-CS1	chr11	4ugCre_72h_rep2	88581968	bottom-CS1	noVariant	GTCTAGCACCCCGTCAGCTC	CCGGACTACCTAACCCCCAT	206	70	ATTCCCCCAGTCCACTGACA	GTTAACTTCTCATGGGGTTG	deletion	3141	ecDNA
chr11	88578827	noVariant	bottom-CS1	chr11	1ugCre_72h_rep1	88581968	bottom-CS1	noVariant	GTCTAGCACCCCGTCAGCTC	CCGGACTACCTAACCCCCAT	185	58	ATTCCCCCAGTCCACTGACA	GTTAACTTCTCATGGGGTTG	deletion	3141	ecDNA
chr11	88578827	noVariant	bottom-CS1	chr11	1ugCre_72h_rep2	88581968	bottom-CS1	noVariant	GTCTAGCACCCCGTCAGCTC	CCGGACTACCTAACCCCCAT	174	70	ATTCCCCCAGTCCACTGACA	GTTAACTTCTCATGGGGTTG	deletion	3141	ecDNA
chr11	88578827	noVariant	bottom-CS1	chr11	4ugCre_72h_rep1	88581968	bottom-CS1	noVariant	GTCTAGCACCCCGTCAGCTC	CCGGACTACCTAACCCCCAT	222	74	ATTCCCCCAGTCCACTGACA	GTTAACTTCTCATGGGGTTG	deletion	3141	ecDNA
chr11	88578827	noVariant	bottom-CS1	chr11	200ngCre_72h_rep2	88581968	bottom-CS1	noVariant	GTCTAGCACCCCGTCAGCTC	CCGGACTACCTAACCCCCAT	30	9	ATTCCCCCAGTCCACTGACA	GTTAACTTCTCATGGGGTTG	deletion	3141	ecDNA
chr11	88581968	noVariant	bottom-CS1	chr11	200ngCre_72h_rep1	88578827	bottom-CS1	noVariant	GTTAACTTCTCATGGGGTTG	ATTCCCCCAGTCCACTGACA	73	19	CCGGACTACCTAACCCCCAT	GTCTAGCACCCCGTCAGCTC	deletion	3141	genome
chr11	88581968	noVariant	bottom-CS1	chr11	4ugCre_72h_rep2	88578827	bottom-CS1	noVariant	GTTAACTTCTCATGGGGTTG	ATTCCCCCAGTCCACTGACA	302	101	CCGGACTACCTAACCCCCAT	GTCTAGCACCCCGTCAGCTC	deletion	3141	genome
chr11	88581968	noVariant	bottom-CS1	chr11	1ugCre_72h_rep1	88578827	bottom-CS1	noVariant	GTTAACTTCTCATGGGGTTG	ATTCCCCCAGTCCACTGACA	166	57	CCGGACTACCTAACCCCCAT	GTCTAGCACCCCGTCAGCTC	deletion	3141	genome
chr11	88581968	noVariant	bottom-CS1	chr11	1ugCre_72h_rep2	88578827	bottom-CS1	noVariant	GTTAACTTCTCATGGGGTTG	ATTCCCCCAGTCCACTGACA	323	114	CCGGACTACCTAACCCCCAT	GTCTAGCACCCCGTCAGCTC	deletion	3141	genome
chr11	88581968	noVariant	bottom-CS1	chr11	4ugCre_72h_rep1	88578827	bottom-CS1	noVariant	GTTAACTTCTCATGGGGTTG	ATTCCCCCAGTCCACTGACA	329	102	CCGGACTACCTAACCCCCAT	GTCTAGCACCCCGTCAGCTC	deletion	3141	genome
chr11	88581968	noVariant	bottom-CS1	chr11	200ngCre_72h_rep2	88578827	bottom-CS1	noVariant	GTTAACTTCTCATGGGGTTG	ATTCCCCCAGTCCACTGACA	39	13	CCGGACTACCTAACCCCCAT	GTCTAGCACCCCGTCAGCTC	deletion	3141	genome
chr11	88951190	noVariant	bottom-CS1	chr10	200ngCre_72h_rep1	63236820	bottom-CS1	cast	TAACAGCCGTGACGTCACGA	TGAGACGGAAACTGTACCGA	9	3	TCTAGCCATTCACGAGCCCC	TTTTCGTGCTTAACGCCGGG	translocation	translocation	not-deletion
chr10	13564108	cast	bottom-CS1	chr10	1ugCre_72h_rep2	63236820	bottom-CS1	cast	TGTGTATTTTATTATTTTGT	TGAGACGGAAACTGTACCGA	7	3	GACACTTACAAATGAAATGA	TTTTCGTGCTTAACGCCGGG	deletion	49672712	ecDNA
chr10	13564108	cast	bottom-CS1	chr10	4ugCre_72h_rep1	63236820	bottom-CS1	cast	TGTGTATTTTATTATTTTGT	TGAGACGGAAACTGTACCGA	12	3	GACACTTACAAATGAAATGA	TTTTCGTGCTTAACGCCGGG	deletion	49672712	ecDNA
chr11	94117252	bl6	top-CS2	chr11	200ngCre_72h_rep1	94216924	bottom-CS1	bl6	ACGGAGTTCTCGTTTCATAG	TGCCAGACTACCTTCACCGT	4	3	GTACCTCGATCTCTAGGCGG	TGTTTAACGTGTAATTGTTT	inversion	99672	not-deletion
chr11	94117252	bl6	top-CS2	chr11	4ugCre_72h_rep2	94216924	bottom-CS1	bl6	ACGGAGTTCTCGTTTCATAG	TGCCAGACTACCTTCACCGT	20	5	GTACCTCGATCTCTAGGCGG	TGTTTAACGTGTAATTGTTT	inversion	99672	not-deletion
chr11	94117252	bl6	top-CS2	chr11	1ugCre_72h_rep1	94216924	bottom-CS1	bl6	ACGGAGTTCTCGTTTCATAG	TGCCAGACTACCTTCACCGT	25	9	GTACCTCGATCTCTAGGCGG	TGTTTAACGTGTAATTGTTT	inversion	99672	not-deletion
chr11	94117252	bl6	top-CS2	chr11	1ugCre_72h_rep2	94216924	bottom-CS1	bl6	ACGGAGTTCTCGTTTCATAG	TGCCAGACTACCTTCACCGT	29	10	GTACCTCGATCTCTAGGCGG	TGTTTAACGTGTAATTGTTT	inversion	99672	not-deletion
chr11	94117252	bl6	top-CS2	chr11	4ugCre_72h_rep1	94216924	bottom-CS1	bl6	ACGGAGTTCTCGTTTCATAG	TGCCAGACTACCTTCACCGT	12	5	GTACCTCGATCTCTAGGCGG	TGTTTAACGTGTAATTGTTT	inversion	99672	not-deletion
chr11	94216924	bl6	bottom-CS1	chr11	200ngCre_72h_rep1	94117252	top-CS2	bl6	TGTTTAACGTGTAATTGTTT	GTACCTCGATCTCTAGGCGG	17	7	TGCCAGACTACCTTCACCGT	ACGGAGTTCTCGTTTCATAG	inversion	99672	not-deletion
chr11	94216924	bl6	bottom-CS1	chr11	4ugCre_72h_rep2	94117252	top-CS2	bl6	TGTTTAACGTGTAATTGTTT	GTACCTCGATCTCTAGGCGG	43	12	TGCCAGACTACCTTCACCGT	ACGGAGTTCTCGTTTCATAG	inversion	99672	not-deletion
chr11	94216924	bl6	bottom-CS1	chr11	1ugCre_72h_rep1	94117252	top-CS2	bl6	TGTTTAACGTGTAATTGTTT	GTACCTCGATCTCTAGGCGG	30	9	TGCCAGACTACCTTCACCGT	ACGGAGTTCTCGTTTCATAG	inversion	99672	not-deletion
chr11	94216924	bl6	bottom-CS1	chr11	1ugCre_72h_rep2	94117252	top-CS2	bl6	TGTTTAACGTGTAATTGTTT	GTACCTCGATCTCTAGGCGG	7	3	TGCCAGACTACCTTCACCGT	ACGGAGTTCTCGTTTCATAG	inversion	99672	not-deletion
chr6	72659135	cast	top-CS2	chr11	1ugCre_72h_rep2	94117252	top-CS2	bl6	TTTTTTTCATGCATGTTTTT	GTACCTCGATCTCTAGGCGG	14	5	CGACCAACGGAGCATCGATG	ACGGAGTTCTCGTTTCATAG	translocation	translocation	not-deletion
chr11	94216924	bl6	bottom-CS1	chr11	4ugCre_72h_rep1	94117252	top-CS2	bl6	TGTTTAACGTGTAATTGTTT	GTACCTCGATCTCTAGGCGG	70	15	TGCCAGACTACCTTCACCGT	ACGGAGTTCTCGTTTCATAG	inversion	99672	not-deletion
chr11	94286604	cast	top-CS2	chr11	200ngCre_72h_rep1	13271276	bottom-CS1	cast	TTTACCGTAGTGATAGGTTA	AAAGCAATAAGGCATCGGAA	16	3	GACAGAGCAGAGCGATAAGA	CTGATCCGATAGACTTGAAA	inversion	81015328	not-deletion
chr11	98297069	cast	bottom-CS1	chr11	200ngCre_72h_rep1	98807686	bottom-CS1	cast	CATAGCTCTGTTAATTGTGC	TCATACATCCGAGAAACTGC	8	4	AAAGCATTGAGGGTGTTAAT	TTATATTTGCAGTCATTTGG	deletion	510617	ecDNA
chr9	78198003	noVariant	bottom-CS1	chr11	200ngCre_72h_rep1	98807686	bottom-CS1	cast	CTGTCAGTTTTTATGGCTCG	TCATACATCCGAGAAACTGC	6	2	GAGAATATTCCAGCTGCAGC	TTATATTTGCAGTCATTTGG	translocation	translocation	not-deletion
chr11	98297069	cast	bottom-CS1	chr11	1ugCre_72h_rep1	98807686	bottom-CS1	cast	CATAGCTCTGTTAATTGTGC	TCATACATCCGAGAAACTGC	29	9	AAAGCATTGAGGGTGTTAAT	TTATATTTGCAGTCATTTGG	deletion	510617	ecDNA
chr11	98297069	cast	bottom-CS1	chr11	1ugCre_72h_rep2	98807686	bottom-CS1	cast	CATAGCTCTGTTAATTGTGC	TCATACATCCGAGAAACTGC	41	16	AAAGCATTGAGGGTGTTAAT	TTATATTTGCAGTCATTTGG	deletion	510617	ecDNA
chr11	98297069	cast	bottom-CS1	chr11	4ugCre_72h_rep1	98807686	bottom-CS1	cast	CATAGCTCTGTTAATTGTGC	TCATACATCCGAGAAACTGC	25	8	AAAGCATTGAGGGTGTTAAT	TTATATTTGCAGTCATTTGG	deletion	510617	ecDNA
chr11	104278203	cast	bottom-CS1	chr11	4ugCre_72h_rep1	98807686	bottom-CS1	cast	TTCATTTCCCGCTATGCCTT	TCATACATCCGAGAAACTGC	8	3	TATGACGTTCAATCCGATGG	TTATATTTGCAGTCATTTGG	deletion	5470517	genome
chr11	98297069	cast	bottom-CS1	chr11	200ngCre_72h_rep2	98807686	bottom-CS1	cast	CATAGCTCTGTTAATTGTGC	TCATACATCCGAGAAACTGC	14	4	AAAGCATTGAGGGTGTTAAT	TTATATTTGCAGTCATTTGG	deletion	510617	ecDNA
chr11	111640638	cast	bottom-CS1	chr11	200ngCre_72h_rep2	98807686	bottom-CS1	cast	TTAAGGTGTGTACTTTTTTA	TCATACATCCGAGAAACTGC	7	2	CGTTATCAAGATCGATTGAG	TTATATTTGCAGTCATTTGG	deletion	12832952	genome
chr11	98807686	cast	bottom-CS1	chr11	200ngCre_72h_rep1	87403737	top-CS2	noVariant	TTATATTTGCAGTCATTTGG	AGACGCATGCTGACCTCTCT	7	2	TCATACATCCGAGAAACTGC	GTTAGCATTTGGACTTTGAG	inversion	11403949	not-deletion
chr11	98807686	cast	bottom-CS1	chr9	200ngCre_72h_rep1	53574225	top-CS2	bl6	TTATATTTGCAGTCATTTGG	CAGATACCTCCGGCGAGAAG	12	2	TCATACATCCGAGAAACTGC	AAAGTGTCTTGGTTTGACGA	translocation	translocation	not-deletion
chr11	99081238	bl6	bottom-CS1	chr17	200ngCre_72h_rep1	65732101	bottom-CS1	cast	CCAATTTGGGTTATCATCTT	CAGCAAGCTGCTTATCGATG	9	4	TGTACGCACATATGGCTAAA	GTTGTCTGTAGATCTAGGTG	translocation	translocation	not-deletion
chr15	58007973	cast	top-CS2	chr17	1ugCre_72h_rep1	65732101	bottom-CS1	cast	ATGTGTGTCTATTCTCCGTA	CAGCAAGCTGCTTATCGATG	8	2	ATTTATCTACCGTGCTACGA	GTTGTCTGTAGATCTAGGTG	translocation	translocation	not-deletion
chr11	100931009	noVariant	top-CS2	chrX	200ngCre_72h_rep1	60149643	bottom-CS1	bl6	CTTCTTCCTGCCTGTATTTT	CGATATCACACCTCTGCGGA	10	4	TGCATTAATCGAAACAATAA	CCTCGTGGGATTACCTATGT	translocation	translocation	not-deletion
chrX	160126958	bl6	top-CS2	chrX	4ugCre_72h_rep2	60149643	bottom-CS1	bl6	TTAAACGCAAGCCCTAGGAG	CGATATCACACCTCTGCGGA	15	2	CCCCCGCTGAAGGCGGCGCA	CCTCGTGGGATTACCTATGT	inversion	99977315	not-deletion
chrX	85049220	bl6	top-CS2	chrX	1ugCre_72h_rep2	60149643	bottom-CS1	bl6	CAACACCAGGACACATCAGA	CGATATCACACCTCTGCGGA	5	2	GCACGTGCTGACAGATTACG	CCTCGTGGGATTACCTATGT	inversion	24899577	not-deletion
chr11	100931009	noVariant	top-CS2	chr1	200ngCre_72h_rep1	135510451	top-CS2	noVariant	CTTCTTCCTGCCTGTATTTT	TATTACCCGCAACCCACCTC	2	2	TGCATTAATCGAAACAATAA	TCTATTGACAGGTGTTACTT	translocation	translocation	not-deletion
chr16	33235010	cast	bottom-CS1	chr1	200ngCre_72h_rep1	135510451	top-CS2	noVariant	TTATGTAAGTTGCGTCTTTC	TATTACCCGCAACCCACCTC	9	2	CCGAATTCACGCAACGATTT	TCTATTGACAGGTGTTACTT	translocation	translocation	not-deletion
chr2	37359727	bl6	bottom-CS1	chr1	4ugCre_72h_rep2	135510451	top-CS2	noVariant	CTCTGACGAGCCAAATGTGC	TATTACCCGCAACCCACCTC	14	4	CCCTCAAAGCACTCCGCGAC	TCTATTGACAGGTGTTACTT	translocation	translocation	not-deletion
chr16	20301804	bl6	top-CS2	chr1	1ugCre_72h_rep1	135510451	top-CS2	noVariant	TGGTGTAGGGTCCCTTAATT	TATTACCCGCAACCCACCTC	12	5	AAGCAAACGGGACCAGTCAA	TCTATTGACAGGTGTTACTT	translocation	translocation	not-deletion
chr14	55079250	noVariant	bottom-CS1	chr1	200ngCre_72h_rep2	135510451	top-CS2	noVariant	TGTTCCACTAGTTCGTGGAA	TATTACCCGCAACCCACCTC	13	2	ATCCCTCACGGGACCTACAG	TCTATTGACAGGTGTTACTT	translocation	translocation	not-deletion
chr11	101443920	bl6	bottom-CS1	chr14	200ngCre_72h_rep1	59710754	top-CS2	noVariant	TTCATGACGGATTCGTAATA	TCTACACCAACACCCCAACT	6	2	CGCATAAAGCCCACACGACA	GGTTTCCTGACGTTAAAGCA	translocation	translocation	not-deletion
chr14	58987170	bl6	bottom-CS1	chr14	200ngCre_72h_rep1	59710754	top-CS2	noVariant	TGGAGGTATGGTTTTGATTT	TCTACACCAACACCCCAACT	19	4	ACCCCTAAGACCGCTAATGC	GGTTTCCTGACGTTAAAGCA	inversion	723584	not-deletion
chr14	58987170	bl6	bottom-CS1	chr14	4ugCre_72h_rep2	59710754	top-CS2	noVariant	TGGAGGTATGGTTTTGATTT	TCTACACCAACACCCCAACT	79	32	ACCCCTAAGACCGCTAATGC	GGTTTCCTGACGTTAAAGCA	inversion	723584	not-deletion
chr9	95614223	bl6	bottom-CS1	chr14	4ugCre_72h_rep2	59710754	top-CS2	noVariant	GTTATATTTTTCTGGTTGAG	TCTACACCAACACCCCAACT	11	4	CCTAGCAGAGCACCGGTGCA	GGTTTCCTGACGTTAAAGCA	translocation	translocation	not-deletion
chr14	58987170	bl6	bottom-CS1	chr14	1ugCre_72h_rep1	59710754	top-CS2	noVariant	TGGAGGTATGGTTTTGATTT	TCTACACCAACACCCCAACT	41	9	ACCCCTAAGACCGCTAATGC	GGTTTCCTGACGTTAAAGCA	inversion	723584	not-deletion
chr14	58987170	bl6	bottom-CS1	chr14	1ugCre_72h_rep2	59710754	top-CS2	noVariant	TGGAGGTATGGTTTTGATTT	TCTACACCAACACCCCAACT	39	18	ACCCCTAAGACCGCTAATGC	GGTTTCCTGACGTTAAAGCA	inversion	723584	not-deletion
chr14	58987170	bl6	bottom-CS1	chr14	4ugCre_72h_rep1	59710754	top-CS2	noVariant	TGGAGGTATGGTTTTGATTT	TCTACACCAACACCCCAACT	74	23	ACCCCTAAGACCGCTAATGC	GGTTTCCTGACGTTAAAGCA	inversion	723584	not-deletion
chr5	128742313	bl6	bottom-CS1	chr14	4ugCre_72h_rep1	59710754	top-CS2	noVariant	TGTTTCTTATGTTGGTCGTG	TCTACACCAACACCCCAACT	4	3	GCTTCGACAGAAAAGGCGGC	GGTTTCCTGACGTTAAAGCA	translocation	translocation	not-deletion
chr9	95614223	bl6	bottom-CS1	chr14	4ugCre_72h_rep1	59710754	top-CS2	noVariant	GTTATATTTTTCTGGTTGAG	TCTACACCAACACCCCAACT	5	2	CCTAGCAGAGCACCGGTGCA	GGTTTCCTGACGTTAAAGCA	translocation	translocation	not-deletion
chr14	58987170	bl6	bottom-CS1	chr14	200ngCre_72h_rep2	59710754	top-CS2	noVariant	TGGAGGTATGGTTTTGATTT	TCTACACCAACACCCCAACT	11	4	ACCCCTAAGACCGCTAATGC	GGTTTCCTGACGTTAAAGCA	inversion	723584	not-deletion
chr11	102295851	cast	top-CS2	chr11	200ngCre_72h_rep1	95924354	bottom-CS1	noVariant	TTAGGTTAGACTGTTTTGTG	GGCCCGCTTTACCACCTTTG	7	2	TCCCATATCCACACCCCTCA	GTGTCCTAAAGGGTTCTTTG	inversion	6371497	not-deletion
chr11	102698429	bl6	bottom-CS1	chr17	200ngCre_72h_rep1	86150028	top-CS2	cast	TCTATAAGCCAGAGGATAAT	AAGGGCACCTCCCTAGTAAT	4	3	CCCCTCCTACAAAATCGTTA	ATCATAGTTCGGTATTCACT	translocation	translocation	not-deletion
chr11	108594207	bl6	top-CS2	chr2	200ngCre_72h_rep1	165833298	bottom-CS1	bl6	CTGGTTCAGTTGGCGCGATA	GCTATGCCTGGAGGCACCGA	21	6	CCACTCAGAGGCATTGCAGC	TATAGATGTGTTGTATTAGT	translocation	translocation	not-deletion
chr2	128364091	bl6	bottom-CS1	chr2	1ugCre_72h_rep1	165833298	bottom-CS1	bl6	GCGTTCGGATGAGTTTGGCC	GCTATGCCTGGAGGCACCGA	3	2	ACCCCTCCCAGGCATCAAGG	TATAGATGTGTTGTATTAGT	deletion	37469207	ecDNA
chr2	128364091	bl6	bottom-CS1	chr2	1ugCre_72h_rep2	165833298	bottom-CS1	bl6	GCGTTCGGATGAGTTTGGCC	GCTATGCCTGGAGGCACCGA	31	13	ACCCCTCCCAGGCATCAAGG	TATAGATGTGTTGTATTAGT	deletion	37469207	ecDNA
chr11	115998980	bl6	bottom-CS1	chr11	200ngCre_72h_rep1	97411701	bottom-CS1	inconclusive	ATGTAACAAATGTTCGATTA	ACTCACAAAAAGAGAATATG	14	7	AGACGACATGATTCGACTTG	TGTCCACATGACTACATCGC	deletion	18587279	genome
chr11	115998980	bl6	bottom-CS1	chr11	1ugCre_72h_rep2	97411701	bottom-CS1	inconclusive	ATGTAACAAATGTTCGATTA	ACTCACAAAAAGAGAATATG	6	3	AGACGACATGATTCGACTTG	TGTCCACATGACTACATCGC	deletion	18587279	genome
chr17	65949196	cast	bottom-CS1	chr11	1ugCre_72h_rep2	97411701	bottom-CS1	inconclusive	TTAAATTTTACGATCTTTAT	ACTCACAAAAAGAGAATATG	2	2	AAATCCGAATAAGCGGAACG	TGTCCACATGACTACATCGC	translocation	translocation	not-deletion
chr11	119144996	bl6	top-CS2	chr6	200ngCre_72h_rep1	83230730	bottom-CS1	cast	TTGTGCCTGCCAGGTCTTCG	GGTCTGGACCAATCTCCATA	14	3	AGAGTACACCCTCGCGTATA	GACATGTGTGTTATTTGAGT	translocation	translocation	not-deletion
chr6	82705853	cast	bottom-CS1	chr6	200ngCre_72h_rep1	83230730	bottom-CS1	cast	GGAATGCTCATAATCGTTTC	GGTCTGGACCAATCTCCATA	18	5	ACACTCCTCAGCATGTCAAG	GACATGTGTGTTATTTGAGT	deletion	524877	ecDNA
chr6	82705853	cast	bottom-CS1	chr6	4ugCre_72h_rep2	83230730	bottom-CS1	cast	GGAATGCTCATAATCGTTTC	GGTCTGGACCAATCTCCATA	68	29	ACACTCCTCAGCATGTCAAG	GACATGTGTGTTATTTGAGT	deletion	524877	ecDNA
chr7	19002434	noVariant	top-CS2	chr6	4ugCre_72h_rep2	83230730	bottom-CS1	cast	TACTCTTGAATATTCGGTTT	GGTCTGGACCAATCTCCATA	18	6	CTCAGAAATCTTCAGATGCT	GACATGTGTGTTATTTGAGT	translocation	translocation	not-deletion
chr14	121871529	bl6	top-CS2	chr6	1ugCre_72h_rep1	83230730	bottom-CS1	cast	CATTTTCGTCCGTATTTTTC	GGTCTGGACCAATCTCCATA	12	3	CTACTAAAGGGCCACGCAAT	GACATGTGTGTTATTTGAGT	translocation	translocation	not-deletion
chr6	82705853	cast	bottom-CS1	chr6	1ugCre_72h_rep1	83230730	bottom-CS1	cast	GGAATGCTCATAATCGTTTC	GGTCTGGACCAATCTCCATA	52	17	ACACTCCTCAGCATGTCAAG	GACATGTGTGTTATTTGAGT	deletion	524877	ecDNA
chr4	154709882	noVariant	bottom-CS1	chr6	1ugCre_72h_rep2	83230730	bottom-CS1	cast	AACTGGCTGTGGCGTTGGCG	GGTCTGGACCAATCTCCATA	16	5	AAGCCCTGAGAACCACATTC	GACATGTGTGTTATTTGAGT	translocation	translocation	not-deletion
chr6	82705853	cast	bottom-CS1	chr6	1ugCre_72h_rep2	83230730	bottom-CS1	cast	GGAATGCTCATAATCGTTTC	GGTCTGGACCAATCTCCATA	154	58	ACACTCCTCAGCATGTCAAG	GACATGTGTGTTATTTGAGT	deletion	524877	ecDNA
chr2	151997782	noVariant	top-CS2	chr6	4ugCre_72h_rep1	83230730	bottom-CS1	cast	AGCTTTCTGGATTAGTTTAG	GGTCTGGACCAATCTCCATA	11	4	AAGCCCGGAGTACCTCCCCT	GACATGTGTGTTATTTGAGT	translocation	translocation	not-deletion
chr6	39668617	cast	top-CS2	chr6	4ugCre_72h_rep1	83230730	bottom-CS1	cast	CTCCGAAGGTAGTGGTAAGT	GGTCTGGACCAATCTCCATA	5	3	TTCTACAAATTAGCGTGGCA	GACATGTGTGTTATTTGAGT	inversion	43562113	not-deletion
chr6	82705853	cast	bottom-CS1	chr6	4ugCre_72h_rep1	83230730	bottom-CS1	cast	GGAATGCTCATAATCGTTTC	GGTCTGGACCAATCTCCATA	82	25	ACACTCCTCAGCATGTCAAG	GACATGTGTGTTATTTGAGT	deletion	524877	ecDNA
chr1	166153451	cast	top-CS2	chr6	200ngCre_72h_rep2	83230730	bottom-CS1	cast	CGGTTTGTATCCGGGATCGC	GGTCTGGACCAATCTCCATA	12	2	ACTAAATAGCCCATCGAATG	GACATGTGTGTTATTTGAGT	translocation	translocation	not-deletion
chr6	82705853	cast	bottom-CS1	chr6	200ngCre_72h_rep2	83230730	bottom-CS1	cast	GGAATGCTCATAATCGTTTC	GGTCTGGACCAATCTCCATA	20	8	ACACTCCTCAGCATGTCAAG	GACATGTGTGTTATTTGAGT	deletion	524877	ecDNA
chr11	120186761	bl6	top-CS2	chr10	200ngCre_72h_rep1	89655432	top-CS2	noVariant	AGTGGCCTGTGAGTCGGTCG	AGAATAGTGACCCGGCAAGA	7	2	AACAGCGGTCCACGTAAATA	GCGTGCATGAGAGTAGGTTG	translocation	translocation	not-deletion
chr10	120227608	bl6	top-CS2	chr10	4ugCre_72h_rep2	89655432	top-CS2	noVariant	CAGATGATTGTATATTTACG	AGAATAGTGACCCGGCAAGA	29	11	CATATCCTTGCACAGTGGGG	GCGTGCATGAGAGTAGGTTG	deletion	30572176	ecDNA
chr13	64143178	cast	bottom-CS1	chr10	4ugCre_72h_rep2	89655432	top-CS2	noVariant	GGGTATGCCCTGCCCTCTTC	AGAATAGTGACCCGGCAAGA	14	2	CAACAACGTAACTACGTAAT	GCGTGCATGAGAGTAGGTTG	translocation	translocation	not-deletion
chr6	145780405	bl6	top-CS2	chr10	4ugCre_72h_rep2	89655432	top-CS2	noVariant	GCCATCTGATATTCTAGAAG	AGAATAGTGACCCGGCAAGA	10	3	CCCCACGGCCGCCCGGCGTT	GCGTGCATGAGAGTAGGTTG	translocation	translocation	not-deletion
chr10	34017089	bl6	bottom-CS1	chr10	1ugCre_72h_rep1	89655432	top-CS2	noVariant	TGTCTGTGCCAAGTAGTTTG	AGAATAGTGACCCGGCAAGA	3	2	GTCAAACAAATACCTCCGAG	GCGTGCATGAGAGTAGGTTG	inversion	55638343	not-deletion
chr14	59710754	noVariant	top-CS2	chr10	1ugCre_72h_rep1	89655432	top-CS2	noVariant	GGTTTCCTGACGTTAAAGCA	AGAATAGTGACCCGGCAAGA	12	3	TCTACACCAACACCCCAACT	GCGTGCATGAGAGTAGGTTG	translocation	translocation	not-deletion
chr6	145780405	bl6	top-CS2	chr10	1ugCre_72h_rep1	89655432	top-CS2	noVariant	GCCATCTGATATTCTAGAAG	AGAATAGTGACCCGGCAAGA	9	4	CCCCACGGCCGCCCGGCGTT	GCGTGCATGAGAGTAGGTTG	translocation	translocation	not-deletion
chr10	120227608	bl6	top-CS2	chr10	1ugCre_72h_rep2	89655432	top-CS2	noVariant	CAGATGATTGTATATTTACG	AGAATAGTGACCCGGCAAGA	6	3	CATATCCTTGCACAGTGGGG	GCGTGCATGAGAGTAGGTTG	deletion	30572176	ecDNA
chr11	121674058	noVariant	top-CS2	chr7	200ngCre_72h_rep1	34335898	bottom-CS1	cast	GTTTTTAGTTGTACGTGATT	ACGGGGCGCCAAAACCGGCC	27	7	CACACCTAGGCGCCCATAAT	TCAGCCCCCCTATTTCCCTT	translocation	translocation	not-deletion
chr7	24270043	cast	top-CS2	chr7	4ugCre_72h_rep2	34335898	bottom-CS1	cast	AGATTTCTTGAAGCATGGCC	ACGGGGCGCCAAAACCGGCC	2	2	ACTAACCCACAGGCACACTT	TCAGCCCCCCTATTTCCCTT	inversion	10065855	not-deletion
chr1	63166434	noVariant	bottom-CS1	chr7	200ngCre_72h_rep2	34335898	bottom-CS1	cast	CTATTAGAATGGTTAATAAA	ACGGGGCGCCAAAACCGGCC	8	3	CGATGAGACAGGACGTGTGC	TCAGCCCCCCTATTTCCCTT	translocation	translocation	not-deletion
chr12	8780739	noVariant	bottom-CS1	chr12	200ngCre_72h_rep1	16992797	bottom-CS1	bl6	AGTCAGTAGTTTCTGCACGG	TCTCGAAGGTTGCCAACGTC	25	4	TGTTCAGCAACAACGTACGA	AAGTGCTTGGCGTATGATCT	deletion	8212058	ecDNA
chr13	116626904	cast	top-CS2	chr12	200ngCre_72h_rep1	16992797	bottom-CS1	bl6	GCGGGCCAGTGAGCGTACAC	TCTCGAAGGTTGCCAACGTC	22	5	TTCCCCTGTAGGCATCCGAA	AAGTGCTTGGCGTATGATCT	translocation	translocation	not-deletion
chr12	8780739	noVariant	bottom-CS1	chr12	4ugCre_72h_rep2	16992797	bottom-CS1	bl6	AGTCAGTAGTTTCTGCACGG	TCTCGAAGGTTGCCAACGTC	13	5	TGTTCAGCAACAACGTACGA	AAGTGCTTGGCGTATGATCT	deletion	8212058	ecDNA
chr12	8780739	noVariant	bottom-CS1	chr12	1ugCre_72h_rep1	16992797	bottom-CS1	bl6	AGTCAGTAGTTTCTGCACGG	TCTCGAAGGTTGCCAACGTC	9	4	TGTTCAGCAACAACGTACGA	AAGTGCTTGGCGTATGATCT	deletion	8212058	ecDNA
chr16	48987636	cast	bottom-CS1	chr12	1ugCre_72h_rep1	16992797	bottom-CS1	bl6	TATAATAAACTTAGTGGTTC	TCTCGAAGGTTGCCAACGTC	6	2	AAAAAAGGTTACAAATCACC	AAGTGCTTGGCGTATGATCT	translocation	translocation	not-deletion
chr12	8780739	noVariant	bottom-CS1	chr12	1ugCre_72h_rep2	16992797	bottom-CS1	bl6	AGTCAGTAGTTTCTGCACGG	TCTCGAAGGTTGCCAACGTC	40	17	TGTTCAGCAACAACGTACGA	AAGTGCTTGGCGTATGATCT	deletion	8212058	ecDNA
chr12	8780739	noVariant	bottom-CS1	chr12	4ugCre_72h_rep1	16992797	bottom-CS1	bl6	AGTCAGTAGTTTCTGCACGG	TCTCGAAGGTTGCCAACGTC	6	3	TGTTCAGCAACAACGTACGA	AAGTGCTTGGCGTATGATCT	deletion	8212058	ecDNA
chr12	8780739	noVariant	bottom-CS1	chr12	200ngCre_72h_rep2	16992797	bottom-CS1	bl6	AGTCAGTAGTTTCTGCACGG	TCTCGAAGGTTGCCAACGTC	8	2	TGTTCAGCAACAACGTACGA	AAGTGCTTGGCGTATGATCT	deletion	8212058	ecDNA
chr7	10527135	noVariant	bottom-CS1	chr12	200ngCre_72h_rep2	16992797	bottom-CS1	bl6	TTAAGGGCTCAGTGTTCGGG	TCTCGAAGGTTGCCAACGTC	8	2	AGAACTACGGCGTCCTCCCT	AAGTGCTTGGCGTATGATCT	translocation	translocation	not-deletion
chr12	12859095	bl6	top-CS2	chr9	200ngCre_72h_rep1	27129521	top-CS2	noVariant	TATTTCTAAATCGCTTAGGC	AACAGTCGAAGCCTCCCCCT	11	2	GTCACCCTTCTCGAACACAC	TTGATGTCTTAGTGTGTTAG	translocation	translocation	not-deletion
chr13	51166953	cast	bottom-CS1	chr9	1ugCre_72h_rep1	27129521	top-CS2	noVariant	AATTAGAGGACCATCTTCGG	AACAGTCGAAGCCTCCCCCT	14	3	GTGCCGTTAACGCAACCTAA	TTGATGTCTTAGTGTGTTAG	translocation	translocation	not-deletion
chr12	17592591	noVariant	top-CS2	chr12	200ngCre_72h_rep1	15827625	top-CS2	noVariant	AGGTGAGATAAGGCTTGTTA	GAGGCCGCCTCAGTCCGCGT	4	3	CAACAACACAGGAAAACCCG	GCGTTAACATAGTGCCGAGT	deletion	1764966	ecDNA
chr12	17592591	noVariant	top-CS2	chr12	1ugCre_72h_rep1	15827625	top-CS2	noVariant	AGGTGAGATAAGGCTTGTTA	GAGGCCGCCTCAGTCCGCGT	10	2	CAACAACACAGGAAAACCCG	GCGTTAACATAGTGCCGAGT	deletion	1764966	ecDNA
chr12	17592591	noVariant	top-CS2	chr12	1ugCre_72h_rep2	15827625	top-CS2	noVariant	AGGTGAGATAAGGCTTGTTA	GAGGCCGCCTCAGTCCGCGT	20	5	CAACAACACAGGAAAACCCG	GCGTTAACATAGTGCCGAGT	deletion	1764966	ecDNA
chr12	17592591	noVariant	top-CS2	chr12	4ugCre_72h_rep1	15827625	top-CS2	noVariant	AGGTGAGATAAGGCTTGTTA	GAGGCCGCCTCAGTCCGCGT	13	4	CAACAACACAGGAAAACCCG	GCGTTAACATAGTGCCGAGT	deletion	1764966	ecDNA
chr12	25170239	cast	bottom-CS1	chr12	200ngCre_72h_rep1	76292293	top-CS2	cast	CTTCAGTTTTCGGGTGTTTG	AGCCCTATGGTAAACACATA	10	3	CTGCAAGCACACCTCCTCTC	ACCGGGGCAGTTTTTAAGGT	inversion	51122054	not-deletion
chr12	26311548	cast	bottom-CS1	chr3	200ngCre_72h_rep1	121812855	top-CS2	noVariant	TGAGGGATGTGCAAATGCTC	CACAAATAACAAAAACCGGT	12	4	AAATCTATCCCCCCAACGCA	TGGATCCTCGAGAACCTATG	translocation	translocation	not-deletion
chr12	49747679	noVariant	bottom-CS1	chr1	200ngCre_72h_rep1	16612326	bottom-CS1	noVariant	AACGCCACGATACTTTTGAA	GAAACCACGTAAGGAGCTGC	11	4	CTTAGACCAGAGCATTCCTG	CACCTTCTCGTGTTGCTTGT	translocation	translocation	not-deletion
chr12	52508098	bl6	top-CS2	chr11	200ngCre_72h_rep1	93886585	bottom-CS1	noVariant	TCTAATAGCATTTGTCAAAG	TCTTTATCAATATCAATTAA	11	4	TGTAAATAACTAACCCAGGG	GCTTAAGCATAGTTTTAGGC	translocation	translocation	not-deletion
chr15	62039262	cast	top-CS2	chr11	4ugCre_72h_rep2	93886585	bottom-CS1	noVariant	ATGTTCGTTTTGACCTCTTT	TCTTTATCAATATCAATTAA	7	2	CGAACATTATAACGGTAATT	GCTTAAGCATAGTTTTAGGC	translocation	translocation	not-deletion
chr2	168097703	noVariant	top-CS2	chr11	4ugCre_72h_rep1	93886585	bottom-CS1	noVariant	GGGGCTTCCTCTTATGCCAC	TCTTTATCAATATCAATTAA	13	3	AAACCCGACTAGCGTATCAA	GCTTAAGCATAGTTTTAGGC	translocation	translocation	not-deletion
chr12	53473067	noVariant	top-CS2	chr15	200ngCre_72h_rep1	27950452	top-CS2	cast	TTCGTATACGGTGCCAGGCA	AAGTTCCTACAATACCCCGG	11	3	AATAGTCGGAGACGTAACCC	TTCTCTTTTTCTCACGGGAC	translocation	translocation	not-deletion
chr12	58560940	bl6	bottom-CS1	chr12	200ngCre_72h_rep1	53614893	bottom-CS1	bl6	TTGTGTGGGGGAGGTGGTTT	TAATAACCCTACCGAGTTTC	7	4	TAGACCAGGCGGTCCTCCCA	TCAGACTTATGCTCCGCTCT	deletion	4946047	genome
chr12	58560940	bl6	bottom-CS1	chr12	4ugCre_72h_rep2	53614893	bottom-CS1	bl6	TTGTGTGGGGGAGGTGGTTT	TAATAACCCTACCGAGTTTC	16	6	TAGACCAGGCGGTCCTCCCA	TCAGACTTATGCTCCGCTCT	deletion	4946047	genome
chr17	78753896	noVariant	bottom-CS1	chr12	4ugCre_72h_rep2	53614893	bottom-CS1	bl6	GTCCCTCGGGCTCTCTTTTT	TAATAACCCTACCGAGTTTC	7	2	ACCGGAAAAAAAGTAATCTC	TCAGACTTATGCTCCGCTCT	translocation	translocation	not-deletion
chr11	12299493	bl6	bottom-CS1	chr12	1ugCre_72h_rep2	53614893	bottom-CS1	bl6	GATAAGTAGGGACTTCGACT	TAATAACCCTACCGAGTTTC	11	3	GATAAGCCCGAGAGACATAA	TCAGACTTATGCTCCGCTCT	translocation	translocation	not-deletion
chr12	58560940	bl6	bottom-CS1	chr12	4ugCre_72h_rep1	53614893	bottom-CS1	bl6	TTGTGTGGGGGAGGTGGTTT	TAATAACCCTACCGAGTTTC	23	6	TAGACCAGGCGGTCCTCCCA	TCAGACTTATGCTCCGCTCT	deletion	4946047	genome
chr12	59683497	bl6	bottom-CS1	chr12	200ngCre_72h_rep1	65108089	bottom-CS1	noVariant	CTGTGATTTCTAGATCTTTT	GATAACCGTGGCACGTAAAC	19	7	GCGCTGGCACAGATAAGAAG	GTGTCGTAATGCTGATTTGC	deletion	5424592	ecDNA
chr10	4109099	bl6	top-CS2	chr12	1ugCre_72h_rep1	65108089	bottom-CS1	noVariant	CGTATGAAGTTCCACGTAGG	GATAACCGTGGCACGTAAAC	14	4	CTACCCGTCCACATGTATTG	GTGTCGTAATGCTGATTTGC	translocation	translocation	not-deletion
chr12	59683497	bl6	bottom-CS1	chr12	1ugCre_72h_rep2	65108089	bottom-CS1	noVariant	CTGTGATTTCTAGATCTTTT	GATAACCGTGGCACGTAAAC	10	4	GCGCTGGCACAGATAAGAAG	GTGTCGTAATGCTGATTTGC	deletion	5424592	ecDNA
chr4	40493813	cast	bottom-CS1	chr12	1ugCre_72h_rep2	65108089	bottom-CS1	noVariant	CTATTTATCCTTGTGATGGT	GATAACCGTGGCACGTAAAC	15	4	AAACATGAGCAACCGCACTT	GTGTCGTAATGCTGATTTGC	translocation	translocation	not-deletion
chr12	59683497	bl6	bottom-CS1	chr12	4ugCre_72h_rep1	65108089	bottom-CS1	noVariant	CTGTGATTTCTAGATCTTTT	GATAACCGTGGCACGTAAAC	4	3	GCGCTGGCACAGATAAGAAG	GTGTCGTAATGCTGATTTGC	deletion	5424592	ecDNA
chr12	65108089	noVariant	bottom-CS1	chr3	200ngCre_72h_rep1	96081341	top-CS2	cast	GTGTCGTAATGCTGATTTGC	CGCACACAATGAACTAGCGG	4	2	GATAACCGTGGCACGTAAAC	TGTTTATGACATCTTACCTT	translocation	translocation	not-deletion
chr12	77261865	bl6	bottom-CS1	chr9	200ngCre_72h_rep1	44266775	bottom-CS1	cast	AACTTGGCTATTTATAAGTT	AACGATCCATGCATAACTGA	11	3	CGGCCGCCACCTACATGAAT	GGACATTGGTGGTTTTCATG	translocation	translocation	not-deletion
chr12	77390834	noVariant	top-CS2	chr12	200ngCre_72h_rep1	7430359	top-CS2	cast	TTAAATGGCTTATCATGGGG	AGTTATGACCTTAACCTCAT	8	2	GCCGCCCAACTAACCTAGAT	GAACAGGGAGTTGTGTAGCG	deletion	69960475	ecDNA
chr12	77390834	noVariant	top-CS2	chr12	200ngCre_72h_rep2	7430359	top-CS2	cast	TTAAATGGCTTATCATGGGG	AGTTATGACCTTAACCTCAT	10	3	GCCGCCCAACTAACCTAGAT	GAACAGGGAGTTGTGTAGCG	deletion	69960475	ecDNA
chr12	84269592	cast	bottom-CS1	chr8	200ngCre_72h_rep1	11705931	bottom-CS1	bl6	AGTGATTTAGGCCCCGGTGA	CGAACATCGATTGTTCACTG	12	4	GACCACGTGAACCCACAAAC	TTGCCTGTATTAGGAGATGT	translocation	translocation	not-deletion
chr8	90829279	bl6	top-CS2	chr8	4ugCre_72h_rep2	11705931	bottom-CS1	bl6	TCCGGGGTTCGGGGGCACGT	CGAACATCGATTGTTCACTG	5	2	CAGAGTAAAACAACATGGGC	TTGCCTGTATTAGGAGATGT	inversion	79123348	not-deletion
chr9	82086771	bl6	bottom-CS1	chr8	1ugCre_72h_rep1	11705931	bottom-CS1	bl6	AGCTTGGTGTTGGTTGTATT	CGAACATCGATTGTTCACTG	9	3	ACAAGTCATCCGCCAGAATC	TTGCCTGTATTAGGAGATGT	translocation	translocation	not-deletion
chr8	40636415	cast	top-CS2	chr8	1ugCre_72h_rep2	11705931	bottom-CS1	bl6	GGATATAGGTCCCCTCATGA	CGAACATCGATTGTTCACTG	9	4	CCCTCTCGACTTGGAAACAC	TTGCCTGTATTAGGAGATGT	translocation	translocation	not-deletion
chr12	85883616	bl6	top-CS2	chr9	200ngCre_72h_rep1	109904810	top-CS2	bl6	AGAAAGGCTCTACAGTCCTG	ACATGGCCCACTCTACAACA	12	3	CACGTTACCCTGCTGGACTT	GAGCCCACCTGCATCTGTAT	translocation	translocation	not-deletion
chr4	24996460	cast	top-CS2	chr9	1ugCre_72h_rep2	109904810	top-CS2	bl6	TGATGTCTCTGATGTCTCAA	ACATGGCCCACTCTACAACA	5	2	CACTGGCACCATAGATTAGA	GAGCCCACCTGCATCTGTAT	translocation	translocation	not-deletion
chr12	93628183	noVariant	top-CS2	chr12	200ngCre_72h_rep1	95013921	bottom-CS1	cast	TTATGTTCGGGGTCAAGCAC	AAATGTAACAATATATATAC	16	5	GTAAACAAAGGTCGAAATAT	ATGTGATCAGTTGGCGGGGT	inversion	1385738	not-deletion
chr12	93628183	noVariant	top-CS2	chr12	4ugCre_72h_rep2	95013921	bottom-CS1	cast	TTATGTTCGGGGTCAAGCAC	AAATGTAACAATATATATAC	7	2	GTAAACAAAGGTCGAAATAT	ATGTGATCAGTTGGCGGGGT	inversion	1385738	not-deletion
chr14	86246935	cast	bottom-CS1	chr12	1ugCre_72h_rep1	95013921	bottom-CS1	cast	CAGTAAATTTGTGCTGGAAG	AAATGTAACAATATATATAC	14	4	TACATTAGACGCCGGCGGGA	ATGTGATCAGTTGGCGGGGT	translocation	translocation	not-deletion
chr12	93628183	noVariant	top-CS2	chr12	1ugCre_72h_rep2	95013921	bottom-CS1	cast	TTATGTTCGGGGTCAAGCAC	AAATGTAACAATATATATAC	10	6	GTAAACAAAGGTCGAAATAT	ATGTGATCAGTTGGCGGGGT	inversion	1385738	not-deletion
chr18	6067803	bl6	top-CS2	chr12	1ugCre_72h_rep2	95013921	bottom-CS1	cast	AGGTCGGATCATGTCGTCTC	AAATGTAACAATATATATAC	8	3	CAACCCAACCGACTATAACT	ATGTGATCAGTTGGCGGGGT	translocation	translocation	not-deletion
chrX	37081787	bl6	top-CS2	chr12	1ugCre_72h_rep2	95013921	bottom-CS1	cast	GCGTCAAGCTTGTGGATTCT	AAATGTAACAATATATATAC	4	3	AATGTTCCGCGATCGTCCCA	ATGTGATCAGTTGGCGGGGT	translocation	translocation	not-deletion
chr12	93628183	noVariant	top-CS2	chr12	4ugCre_72h_rep1	95013921	bottom-CS1	cast	TTATGTTCGGGGTCAAGCAC	AAATGTAACAATATATATAC	18	4	GTAAACAAAGGTCGAAATAT	ATGTGATCAGTTGGCGGGGT	inversion	1385738	not-deletion
chr12	96303453	cast	top-CS2	chr12	200ngCre_72h_rep1	86916775	bottom-CS1	cast	CGAGTGCCTTCAAGTCAGAG	CAATGCAGAGCAAAAGTAAC	8	2	AAACTCTGTAAAACAAAATT	TTGTTGATTTGTATTTTTCA	inversion	9386678	not-deletion
chr12	98254481	bl6	bottom-CS1	chr5	200ngCre_72h_rep1	113490048	bottom-CS1	bl6	GATTCGCGTGGTCACATTGT	AAGACTAGCCCCCGAAAGAA	7	2	CATGCATTTGCCATTCGGTA	TTGGTCAGGCTTTGCTTCTC	translocation	translocation	not-deletion
chr5	114122906	bl6	bottom-CS1	chr5	1ugCre_72h_rep2	113490048	bottom-CS1	bl6	GTTATTTCTGTTGATGGGAA	AAGACTAGCCCCCGAAAGAA	10	3	CCGGGTCCACACCGATTCCC	TTGGTCAGGCTTTGCTTCTC	deletion	632858	genome
chr5	140511518	bl6	bottom-CS1	chr5	1ugCre_72h_rep2	113490048	bottom-CS1	bl6	CATCGTCTTCAGTTTATGGT	AAGACTAGCCCCCGAAAGAA	8	4	CAAGCATGGCTTAACATTTC	TTGGTCAGGCTTTGCTTCTC	deletion	27021470	genome
chr5	114122906	bl6	bottom-CS1	chr5	4ugCre_72h_rep1	113490048	bottom-CS1	bl6	GTTATTTCTGTTGATGGGAA	AAGACTAGCCCCCGAAAGAA	3	2	CCGGGTCCACACCGATTCCC	TTGGTCAGGCTTTGCTTCTC	deletion	632858	genome
chr12	101975340	bl6	bottom-CS1	chr2	200ngCre_72h_rep1	180238165	bottom-CS1	bl6	ATGAGGGTGCCAATCAGGTT	CTAAACATTACAAGTAGTAT	10	3	TTTACCGCAGTGTAAGACCC	GCCGTTCGCTGGCTAATTTA	translocation	translocation	not-deletion
chr5	114942878	bl6	top-CS2	chr2	4ugCre_72h_rep2	180238165	bottom-CS1	bl6	ATATGTCTCTTTTTAATTTC	CTAAACATTACAAGTAGTAT	11	2	CGAACTACCGCGACCCAAAA	GCCGTTCGCTGGCTAATTTA	translocation	translocation	not-deletion
chr11	20702879	cast	top-CS2	chr2	1ugCre_72h_rep2	180238165	bottom-CS1	bl6	ACTTTCCTGGTAGAGTTATA	CTAAACATTACAAGTAGTAT	6	2	ATTTCCGCACCGGGCGATTA	GCCGTTCGCTGGCTAATTTA	translocation	translocation	not-deletion
chr12	110104354	bl6	bottom-CS1	chr1	200ngCre_72h_rep1	70192688	top-CS2	cast	TTGGGGACGTGCGCAAGTTT	AGTACTAGAACACATACTCT	10	2	AACTTTTCCTGGTTGGTCAA	TGGGAGACTCGATTTATATT	translocation	translocation	not-deletion
chr1	116675710	cast	top-CS2	chr1	4ugCre_72h_rep2	70192688	top-CS2	cast	TTTGTGGACTGATCTGATTC	AGTACTAGAACACATACTCT	4	2	ACAGAAGCAACCTAGCGAGG	TGGGAGACTCGATTTATATT	deletion	46483022	ecDNA
chr7	141372148	bl6	top-CS2	chr1	4ugCre_72h_rep2	70192688	top-CS2	cast	TTTGACAGGAGTTTAGTATA	AGTACTAGAACACATACTCT	7	2	GCGTGCACATACGCGGGAAG	TGGGAGACTCGATTTATATT	translocation	translocation	not-deletion
chr1	116675710	cast	top-CS2	chr1	1ugCre_72h_rep2	70192688	top-CS2	cast	TTTGTGGACTGATCTGATTC	AGTACTAGAACACATACTCT	3	2	ACAGAAGCAACCTAGCGAGG	TGGGAGACTCGATTTATATT	deletion	46483022	ecDNA
chr12	110844057	bl6	top-CS2	chr9	200ngCre_72h_rep1	40635516	top-CS2	cast	TCGCCCCTTTGATCTTGCAA	TCCGCCAATGATGCCACCGA	6	2	CCAAGAGGACATACACTTAC	CATTATCGATAATAGCTGCT	translocation	translocation	not-deletion
chr12	118561099	noVariant	bottom-CS1	chr3	200ngCre_72h_rep1	129261002	top-CS2	bl6	GGTCTAGTTTCGTGCAGGAA	TAACAAACACCAAGTATATG	17	3	GAGAATAGACCTCGCCGCCC	GACTCATTTATCGTTTAGGA	translocation	translocation	not-deletion
chrX	108757163	bl6	top-CS2	chr3	1ugCre_72h_rep2	129261002	top-CS2	bl6	TCAGGGAGATCTAGCAATTT	TAACAAACACCAAGTATATG	20	7	TAAGCTGATGGTACAGATCC	GACTCATTTATCGTTTAGGA	translocation	translocation	not-deletion
chr18	72317911	bl6	bottom-CS1	chr3	200ngCre_72h_rep2	129261002	top-CS2	bl6	CCGTGCAGGACGACATTTAT	TAACAAACACCAAGTATATG	4	2	ACTCTCCCTCAAGTTCATCA	GACTCATTTATCGTTTAGGA	translocation	translocation	not-deletion
chr13	3489082	bl6	top-CS2	chr15	200ngCre_72h_rep1	6965322	top-CS2	cast	GTTTTAGTGGCATTTTTATA	AAGTATTTTGAAACAAATTA	9	2	GTACTCACACGCATGTGCTA	AATTATTATTTGTAAGGTGC	translocation	translocation	not-deletion
chr13	13673013	bl6	bottom-CS1	chr2	200ngCre_72h_rep1	21331894	top-CS2	bl6	GTTCAAACGGTCGGTATTCT	CAATCTCGAAATAACAATAT	26	6	AGCAACTGACGAGGCCAGTA	TTGTATATAGACAATGTGTG	translocation	translocation	not-deletion
chr2	17166386	noVariant	top-CS2	chr2	4ugCre_72h_rep2	21331894	top-CS2	bl6	TAAGGTTCTTAGTCTATTTT	CAATCTCGAAATAACAATAT	11	3	CCACGCTCACCGTATGACAC	TTGTATATAGACAATGTGTG	deletion	4165508	genome
chr2	17166386	noVariant	top-CS2	chr2	1ugCre_72h_rep1	21331894	top-CS2	bl6	TAAGGTTCTTAGTCTATTTT	CAATCTCGAAATAACAATAT	31	7	CCACGCTCACCGTATGACAC	TTGTATATAGACAATGTGTG	deletion	4165508	genome
chr2	17166386	noVariant	top-CS2	chr2	200ngCre_72h_rep2	21331894	top-CS2	bl6	TAAGGTTCTTAGTCTATTTT	CAATCTCGAAATAACAATAT	11	2	CCACGCTCACCGTATGACAC	TTGTATATAGACAATGTGTG	deletion	4165508	genome
chr13	14034997	bl6	bottom-CS1	chr6	200ngCre_72h_rep1	39573378	top-CS2	cast	CATCGTCTGAGTTACATAAG	AGAGTCTTACCTAGAACAAC	6	3	TCCACTCTAATGTCCTATAA	GCACATTTTTCTTATTTGTT	translocation	translocation	not-deletion
chr2	71351314	noVariant	bottom-CS1	chr6	1ugCre_72h_rep1	39573378	top-CS2	cast	ATAGTTATATTTACTTTTGT	AGAGTCTTACCTAGAACAAC	12	4	AGGACCACTCTCTCCGTTGC	GCACATTTTTCTTATTTGTT	translocation	translocation	not-deletion
chr13	30654147	noVariant	top-CS2	chr13	200ngCre_72h_rep1	43431336	bottom-CS1	bl6	AGTTAAATGTTCGGTCGTAC	TCTAATCCCCCTTGAGCATC	7	2	AGATTAATTCCACTCATTTA	TATTGGGCGAGGTTTTCGTT	inversion	12777189	not-deletion
chr13	30654147	noVariant	top-CS2	chr13	1ugCre_72h_rep1	43431336	bottom-CS1	bl6	AGTTAAATGTTCGGTCGTAC	TCTAATCCCCCTTGAGCATC	30	10	AGATTAATTCCACTCATTTA	TATTGGGCGAGGTTTTCGTT	inversion	12777189	not-deletion
chr4	44944898	cast	bottom-CS1	chr13	1ugCre_72h_rep2	43431336	bottom-CS1	bl6	TCTGACTGTCTTCTTGGCGC	TCTAATCCCCCTTGAGCATC	10	5	GACACCTAGCAAAGTTCAAA	TATTGGGCGAGGTTTTCGTT	translocation	translocation	not-deletion
chr13	42739825	cast	top-CS2	chr18	200ngCre_72h_rep1	53200180	bottom-CS1	noVariant	AGGTTCGTTATTTAGTAGCC	ATTCAAGCAAAACTGGACGA	12	4	CGCTCACAATCAATATACAT	TATCCTTAATTATATGGTGA	translocation	translocation	not-deletion
chr12	110519283	cast	bottom-CS1	chr18	4ugCre_72h_rep1	53200180	bottom-CS1	noVariant	CGGTTACGCTTTGTGGGACT	ATTCAAGCAAAACTGGACGA	11	3	GGCACACCTCTTCCGTGACA	TATCCTTAATTATATGGTGA	translocation	translocation	not-deletion
chr13	49682558	bl6	bottom-CS1	chr13	200ngCre_72h_rep1	73203997	bottom-CS1	bl6	CATAGGCAGTGCATAAATCA	GAACCGACCAAATACCGCGG	7	2	TCCGCTCTAACAGTCTACAC	CGTATTGATGAAAATTGCAA	deletion	23521439	ecDNA
chr3	93378874	bl6	bottom-CS1	chr13	4ugCre_72h_rep2	73203997	bottom-CS1	bl6	CTTATCTCGTAACTCCTAGC	GAACCGACCAAATACCGCGG	2	2	ACCACTTGACTGCACAACAC	CGTATTGATGAAAATTGCAA	translocation	translocation	not-deletion
chr4	135237339	bl6	bottom-CS1	chr13	4ugCre_72h_rep2	73203997	bottom-CS1	bl6	GATGCCGACACAATATAGCT	GAACCGACCAAATACCGCGG	7	3	GAGAAGGGTATCATGCGAAC	CGTATTGATGAAAATTGCAA	translocation	translocation	not-deletion
chr13	49682558	bl6	bottom-CS1	chr13	1ugCre_72h_rep1	73203997	bottom-CS1	bl6	CATAGGCAGTGCATAAATCA	GAACCGACCAAATACCGCGG	21	8	TCCGCTCTAACAGTCTACAC	CGTATTGATGAAAATTGCAA	deletion	23521439	ecDNA
chr13	113812073	bl6	top-CS2	chr13	1ugCre_72h_rep1	73203997	bottom-CS1	bl6	GCGTTGGATGATTGCCAGTG	GAACCGACCAAATACCGCGG	5	3	GAGTACCTTAATACACGATT	CGTATTGATGAAAATTGCAA	inversion	40608076	not-deletion
chr13	49682558	bl6	bottom-CS1	chr13	1ugCre_72h_rep2	73203997	bottom-CS1	bl6	CATAGGCAGTGCATAAATCA	GAACCGACCAAATACCGCGG	15	5	TCCGCTCTAACAGTCTACAC	CGTATTGATGAAAATTGCAA	deletion	23521439	ecDNA
chr13	51166953	cast	bottom-CS1	chr5	200ngCre_72h_rep1	137430091	top-CS2	cast	AATTAGAGGACCATCTTCGG	AGCGGCAGGCGCCAGTACAC	7	3	GTGCCGTTAACGCAACCTAA	GCTGCTGAAGTTTCGAATGG	translocation	translocation	not-deletion
chr8	45939278	cast	top-CS2	chr5	1ugCre_72h_rep2	137430091	top-CS2	cast	GTTCGTTAGGTCTTTTATGT	AGCGGCAGGCGCCAGTACAC	8	2	GCCAGATTCACACCCCCATG	GCTGCTGAAGTTTCGAATGG	translocation	translocation	not-deletion
chr13	63279589	noVariant	top-CS2	chr17	200ngCre_72h_rep1	12744804	top-CS2	cast	CTTATAGATTAACTGAGGTC	ATAATAATGATCGTACCAAC	4	3	ATCACAAACTCCACCACATA	TAGTATTGTAGTGGAATGAA	translocation	translocation	not-deletion
chr5	100892275	cast	top-CS2	chr17	4ugCre_72h_rep1	12744804	top-CS2	cast	CTAGGCACTTTTATGGCGTG	ATAATAATGATCGTACCAAC	10	4	GTGCGGTTCCGGTGGGGATA	TAGTATTGTAGTGGAATGAA	translocation	translocation	not-deletion
chr13	65205965	noVariant	bottom-CS1	chr13	200ngCre_72h_rep1	43268983	top-CS2	cast	TGTTAACAATCATGTATGTA	TTCAACTACTCAGCGGCGAC	5	2	GCGATGCAATGGATATCCGC	GGTCGTAATATAGAGGCCGT	inversion	21936982	not-deletion
chr13	73203997	bl6	bottom-CS1	chr13	200ngCre_72h_rep1	42739825	top-CS2	cast	CGTATTGATGAAAATTGCAA	CGCTCACAATCAATATACAT	14	3	GAACCGACCAAATACCGCGG	AGGTTCGTTATTTAGTAGCC	translocation	translocation	not-deletion
chr13	45375491	cast	bottom-CS1	chr13	4ugCre_72h_rep2	42739825	top-CS2	cast	GTATCGTCTGTATTTGTATT	CGCTCACAATCAATATACAT	18	7	TGGCTCTTGCTCTCAATAGG	AGGTTCGTTATTTAGTAGCC	inversion	2635666	not-deletion
chr1	78472806	noVariant	top-CS2	chr13	1ugCre_72h_rep1	42739825	top-CS2	cast	GATATTCAGCAGGTGTGCTC	CGCTCACAATCAATATACAT	3	2	GTTTATCTGTTCACGAATTC	AGGTTCGTTATTTAGTAGCC	translocation	translocation	not-deletion
chr13	45375491	cast	bottom-CS1	chr13	1ugCre_72h_rep1	42739825	top-CS2	cast	GTATCGTCTGTATTTGTATT	CGCTCACAATCAATATACAT	14	5	TGGCTCTTGCTCTCAATAGG	AGGTTCGTTATTTAGTAGCC	inversion	2635666	not-deletion
chr9	54447887	noVariant	bottom-CS1	chr13	1ugCre_72h_rep1	42739825	top-CS2	cast	TTGATATTGGAATTCTTAAG	CGCTCACAATCAATATACAT	13	6	ATGTATTACAGTAGCCAGCA	AGGTTCGTTATTTAGTAGCC	translocation	translocation	not-deletion
chr13	45375491	cast	bottom-CS1	chr13	1ugCre_72h_rep2	42739825	top-CS2	cast	GTATCGTCTGTATTTGTATT	CGCTCACAATCAATATACAT	16	8	TGGCTCTTGCTCTCAATAGG	AGGTTCGTTATTTAGTAGCC	inversion	2635666	not-deletion
chr6	33372969	bl6	bottom-CS1	chr13	1ugCre_72h_rep2	42739825	top-CS2	cast	GGGTGTGAAGCAATGTCATA	CGCTCACAATCAATATACAT	5	2	GTACGTATTATTAGAATCTC	AGGTTCGTTATTTAGTAGCC	translocation	translocation	not-deletion
chr13	45375491	cast	bottom-CS1	chr13	4ugCre_72h_rep1	42739825	top-CS2	cast	GTATCGTCTGTATTTGTATT	CGCTCACAATCAATATACAT	11	4	TGGCTCTTGCTCTCAATAGG	AGGTTCGTTATTTAGTAGCC	inversion	2635666	not-deletion
chr13	73203997	bl6	bottom-CS1	chr13	4ugCre_72h_rep1	42739825	top-CS2	cast	CGTATTGATGAAAATTGCAA	CGCTCACAATCAATATACAT	11	3	GAACCGACCAAATACCGCGG	AGGTTCGTTATTTAGTAGCC	translocation	translocation	not-deletion
chr13	81008939	bl6	bottom-CS1	chr13	200ngCre_72h_rep1	104644327	bottom-CS1	bl6	ACTATACCAGATTTGAGGAC	CAGTTCCCAAGCGTGCCCAT	19	4	GGGCTCCACTATAGTCTCCG	AGGGTAACCTAACAGCATGA	deletion	23635388	ecDNA
chr13	81008939	bl6	bottom-CS1	chr13	1ugCre_72h_rep1	104644327	bottom-CS1	bl6	ACTATACCAGATTTGAGGAC	CAGTTCCCAAGCGTGCCCAT	5	2	GGGCTCCACTATAGTCTCCG	AGGGTAACCTAACAGCATGA	deletion	23635388	ecDNA
chr13	92371829	noVariant	top-CS2	chr11	200ngCre_72h_rep1	107980790	bottom-CS1	cast	AATATGGAGTATCGGACTAT	CCGTTATTAACATAGACGGC	3	2	AAGTTGATCTATACTTGTAA	AGTAACTGCAGGTTTGGTTG	translocation	translocation	not-deletion
chr13	94259092	cast	top-CS2	chr13	200ngCre_72h_rep1	56802687	top-CS2	cast	TAATCAACTTGAGAAGACAT	AACGTCCAACGTATACAACT	8	2	CTATAAGTACGAGATCGCGC	AGTTTAATTACGAGGTCCGC	deletion	37456405	ecDNA
chr5	25444371	cast	bottom-CS1	chr13	200ngCre_72h_rep1	56802687	top-CS2	cast	CTCGGTTCTCCCGGTTTTGT	AACGTCCAACGTATACAACT	10	2	CCCATACTAGCCATCGTGGG	AGTTTAATTACGAGGTCCGC	translocation	translocation	not-deletion
chr13	94366375	bl6	top-CS2	chr12	200ngCre_72h_rep1	110519283	bottom-CS1	cast	GGTTGGGTAAATGGTTTGTA	GGCACACCTCTTCCGTGACA	18	3	TGAGCTTATACAGAAAAATT	CGGTTACGCTTTGTGGGACT	translocation	translocation	not-deletion
chr13	45375491	cast	bottom-CS1	chr12	1ugCre_72h_rep1	110519283	bottom-CS1	cast	GTATCGTCTGTATTTGTATT	GGCACACCTCTTCCGTGACA	14	3	TGGCTCTTGCTCTCAATAGG	CGGTTACGCTTTGTGGGACT	translocation	translocation	not-deletion
chr7	45067866	cast	top-CS2	chr12	1ugCre_72h_rep2	110519283	bottom-CS1	cast	CATAATAATTTGTCTAGCGA	GGCACACCTCTTCCGTGACA	24	9	CTAAAGTCGCCATCCTAATA	CGGTTACGCTTTGTGGGACT	translocation	translocation	not-deletion
chr13	94366375	bl6	top-CS2	chr12	200ngCre_72h_rep2	110519283	bottom-CS1	cast	GGTTGGGTAAATGGTTTGTA	GGCACACCTCTTCCGTGACA	6	4	TGAGCTTATACAGAAAAATT	CGGTTACGCTTTGTGGGACT	translocation	translocation	not-deletion
chr13	95095097	bl6	top-CS2	chr2	200ngCre_72h_rep1	45040419	bottom-CS1	noVariant	TAGTTAGGTGACCACCTTTT	AATCAGACCCCGGCACTCGT	7	3	CAACGCGTTAGACAGTTAAG	TTCGGTATCCTCAGGTGCTT	translocation	translocation	not-deletion
chr1	104094413	noVariant	top-CS2	chr2	4ugCre_72h_rep1	45040419	bottom-CS1	noVariant	CCCGGTCTGCTTTGTGGTGA	AATCAGACCCCGGCACTCGT	10	2	TATTGTGAAGCACCTCCACA	TTCGGTATCCTCAGGTGCTT	translocation	translocation	not-deletion
chr13	98911751	cast	top-CS2	chr13	200ngCre_72h_rep1	23530709	top-CS2	noVariant	GTTCGGTTCGTTTTTAGTGT	CAACTAGCGAGACCCCTTGG	10	2	AAAAAACAGCCAAACCTCGA	CATGAGGAGTATTTTTCTTA	deletion	75381042	ecDNA
chr13	98911751	cast	top-CS2	chr13	1ugCre_72h_rep2	23530709	top-CS2	noVariant	GTTCGGTTCGTTTTTAGTGT	CAACTAGCGAGACCCCTTGG	14	5	AAAAAACAGCCAAACCTCGA	CATGAGGAGTATTTTTCTTA	deletion	75381042	ecDNA
chr13	98911751	cast	top-CS2	chr13	200ngCre_72h_rep2	23530709	top-CS2	noVariant	GTTCGGTTCGTTTTTAGTGT	CAACTAGCGAGACCCCTTGG	10	4	AAAAAACAGCCAAACCTCGA	CATGAGGAGTATTTTTCTTA	deletion	75381042	ecDNA
chr13	100489550	noVariant	bottom-CS1	chr13	200ngCre_72h_rep1	100884620	bottom-CS1	inconclusive	AAAAAAGAACGGGAAGTTCT	CAGGTCAGAGTTAAACAACA	8	2	GTTTAGAAACAAGCAAACTA	CGTGGCGTTCTATGCAAGCC	deletion	395070	ecDNA
chr13	100489550	noVariant	bottom-CS1	chr13	4ugCre_72h_rep2	100884620	bottom-CS1	inconclusive	AAAAAAGAACGGGAAGTTCT	CAGGTCAGAGTTAAACAACA	34	9	GTTTAGAAACAAGCAAACTA	CGTGGCGTTCTATGCAAGCC	deletion	395070	ecDNA
chr13	100489550	noVariant	bottom-CS1	chr13	1ugCre_72h_rep1	100884620	bottom-CS1	inconclusive	AAAAAAGAACGGGAAGTTCT	CAGGTCAGAGTTAAACAACA	96	27	GTTTAGAAACAAGCAAACTA	CGTGGCGTTCTATGCAAGCC	deletion	395070	ecDNA
chr13	100489550	noVariant	bottom-CS1	chr13	1ugCre_72h_rep2	100884620	bottom-CS1	inconclusive	AAAAAAGAACGGGAAGTTCT	CAGGTCAGAGTTAAACAACA	80	29	GTTTAGAAACAAGCAAACTA	CGTGGCGTTCTATGCAAGCC	deletion	395070	ecDNA
chr13	100489550	noVariant	bottom-CS1	chr13	4ugCre_72h_rep1	100884620	bottom-CS1	inconclusive	AAAAAAGAACGGGAAGTTCT	CAGGTCAGAGTTAAACAACA	39	12	GTTTAGAAACAAGCAAACTA	CGTGGCGTTCTATGCAAGCC	deletion	395070	ecDNA
chr14	93097509	noVariant	bottom-CS1	chr13	4ugCre_72h_rep1	100884620	bottom-CS1	inconclusive	TTTGCTTCAGTAGTAGTTGG	CAGGTCAGAGTTAAACAACA	4	2	TCATCCTTACTCCCAGTCGA	CGTGGCGTTCTATGCAAGCC	translocation	translocation	not-deletion
chr2	73542563	cast	bottom-CS1	chr13	4ugCre_72h_rep1	100884620	bottom-CS1	inconclusive	TAGGTATTGGTCCACCGTGC	CAGGTCAGAGTTAAACAACA	6	3	TTACGACGCCCAGACTTAAA	CGTGGCGTTCTATGCAAGCC	translocation	translocation	not-deletion
chr13	100489550	noVariant	bottom-CS1	chr13	200ngCre_72h_rep2	100884620	bottom-CS1	inconclusive	AAAAAAGAACGGGAAGTTCT	CAGGTCAGAGTTAAACAACA	8	3	GTTTAGAAACAAGCAAACTA	CGTGGCGTTCTATGCAAGCC	deletion	395070	ecDNA
chr13	111713897	bl6	bottom-CS1	chr13	200ngCre_72h_rep1	92371829	top-CS2	noVariant	TGGGGCATTTGTTGTCTATG	AAGTTGATCTATACTTGTAA	20	2	ACTGATCATAAACACACTAC	AATATGGAGTATCGGACTAT	inversion	19342068	not-deletion
chr13	119713374	bl6	bottom-CS1	chr13	4ugCre_72h_rep2	92371829	top-CS2	noVariant	CTCCTTAAATTCCATGTTTA	AAGTTGATCTATACTTGTAA	19	5	TGATAGTGCTAACAAACGGT	AATATGGAGTATCGGACTAT	inversion	27341545	not-deletion
chr11	29549600	cast	top-CS2	chr13	1ugCre_72h_rep1	92371829	top-CS2	noVariant	CGCTCGTTCAAGTGGGCGTT	AAGTTGATCTATACTTGTAA	11	2	CAGACCTGAGTTGAATTACA	AATATGGAGTATCGGACTAT	translocation	translocation	not-deletion
chr11	107980790	cast	bottom-CS1	chr13	1ugCre_72h_rep2	92371829	top-CS2	noVariant	AGTAACTGCAGGTTTGGTTG	AAGTTGATCTATACTTGTAA	6	3	CCGTTATTAACATAGACGGC	AATATGGAGTATCGGACTAT	translocation	translocation	not-deletion
chr11	119144996	bl6	top-CS2	chr13	1ugCre_72h_rep2	92371829	top-CS2	noVariant	TTGTGCCTGCCAGGTCTTCG	AAGTTGATCTATACTTGTAA	7	3	AGAGTACACCCTCGCGTATA	AATATGGAGTATCGGACTAT	translocation	translocation	not-deletion
chr13	43422666	bl6	top-CS2	chr13	1ugCre_72h_rep2	92371829	top-CS2	noVariant	CTTCTGTCGGTCGGGTTCGT	AAGTTGATCTATACTTGTAA	5	3	CTCACGGCAGTAGTCCTTAA	AATATGGAGTATCGGACTAT	deletion	48949163	genome
chr13	111713897	bl6	bottom-CS1	chr13	1ugCre_72h_rep2	92371829	top-CS2	noVariant	TGGGGCATTTGTTGTCTATG	AAGTTGATCTATACTTGTAA	7	3	ACTGATCATAAACACACTAC	AATATGGAGTATCGGACTAT	inversion	19342068	not-deletion
chr4	136049882	bl6	bottom-CS1	chr13	1ugCre_72h_rep2	92371829	top-CS2	noVariant	TTAGTTGAACTAGTCTCCAC	AAGTTGATCTATACTTGTAA	4	2	ACCGCGGCTGCACAGCTAGT	AATATGGAGTATCGGACTAT	translocation	translocation	not-deletion
chr2	22967329	noVariant	top-CS2	chr13	4ugCre_72h_rep1	92371829	top-CS2	noVariant	AGGGAGTTTTCTGCAGGTAT	AAGTTGATCTATACTTGTAA	17	3	AGACCCAACATCGCACAACT	AATATGGAGTATCGGACTAT	translocation	translocation	not-deletion
chr13	111713897	bl6	bottom-CS1	chr13	200ngCre_72h_rep2	92371829	top-CS2	noVariant	TGGGGCATTTGTTGTCTATG	AAGTTGATCTATACTTGTAA	9	3	ACTGATCATAAACACACTAC	AATATGGAGTATCGGACTAT	inversion	19342068	not-deletion
chr13	113795111	bl6	bottom-CS1	chr6	200ngCre_72h_rep1	31374072	top-CS2	cast	ATACTAGGAGACTTCTAGGT	TAGGAACGGCATAAGACACG	7	2	TAAGCCAATAGCCGCCACAC	TTTATTGGTTTATTTTTGTA	translocation	translocation	not-deletion
chr17	47710387	cast	top-CS2	chr6	1ugCre_72h_rep1	31374072	top-CS2	cast	AGTCTGATTCCAGTTTAATT	TAGGAACGGCATAAGACACG	11	4	TGAACCGGTATATTCTGCTA	TTTATTGGTTTATTTTTGTA	translocation	translocation	not-deletion
chr4	101903972	noVariant	top-CS2	chr6	200ngCre_72h_rep2	31374072	top-CS2	cast	TGGTTATTTATACGATTTGA	TAGGAACGGCATAAGACACG	6	2	GCTACCTGGATTCCAACTAG	TTTATTGGTTTATTTTTGTA	translocation	translocation	not-deletion
chr13	119342648	cast	top-CS2	chr13	200ngCre_72h_rep1	119792161	bottom-CS1	cast	TCTTTGATCTGTGCATGCAT	AGATTCAGCGATCGCCGCCG	10	4	CCAGCTCAGCCGAGGCCCGA	TGTTATAATTTTTCCTTGGC	inversion	449513	not-deletion
chr13	119342648	cast	top-CS2	chr13	4ugCre_72h_rep2	119792161	bottom-CS1	cast	TCTTTGATCTGTGCATGCAT	AGATTCAGCGATCGCCGCCG	20	8	CCAGCTCAGCCGAGGCCCGA	TGTTATAATTTTTCCTTGGC	inversion	449513	not-deletion
chr5	96160066	bl6	bottom-CS1	chr13	4ugCre_72h_rep2	119792161	bottom-CS1	cast	CATTGGACGTTTTCCGCAAG	AGATTCAGCGATCGCCGCCG	11	3	AGAGACATCTTGTATGGCTA	TGTTATAATTTTTCCTTGGC	translocation	translocation	not-deletion
chr13	119342648	cast	top-CS2	chr13	1ugCre_72h_rep1	119792161	bottom-CS1	cast	TCTTTGATCTGTGCATGCAT	AGATTCAGCGATCGCCGCCG	4	2	CCAGCTCAGCCGAGGCCCGA	TGTTATAATTTTTCCTTGGC	inversion	449513	not-deletion
chr13	119342648	cast	top-CS2	chr13	1ugCre_72h_rep2	119792161	bottom-CS1	cast	TCTTTGATCTGTGCATGCAT	AGATTCAGCGATCGCCGCCG	8	3	CCAGCTCAGCCGAGGCCCGA	TGTTATAATTTTTCCTTGGC	inversion	449513	not-deletion
chr14	10212858	cast	bottom-CS1	chr3	200ngCre_72h_rep1	142752875	bottom-CS1	bl6	CGGGATGAAACGGGTGGTGG	CGAGCCGAAGGAAGTATTTC	17	4	TAGGAACCGCCTTACAAGGA	ATATGGAGTCATGCTTCTGT	translocation	translocation	not-deletion
chr14	13479475	bl6	bottom-CS1	chr1	200ngCre_72h_rep1	21640697	bottom-CS1	cast	GTAATTAAGAGACGTACTTC	TCTCCCCGAACGCATTCCGC	7	4	AAAACTTACCCGCATCCGGG	TTAATATTAAAATTCTATGT	translocation	translocation	not-deletion
chr1	54538260	cast	bottom-CS1	chr1	1ugCre_72h_rep2	21640697	bottom-CS1	cast	ATTTTGGATTAGTCCTCGTA	TCTCCCCGAACGCATTCCGC	8	4	AGCCAGACCGGCCCCTCCGT	TTAATATTAAAATTCTATGT	deletion	32897563	genome
chr1	54538260	cast	bottom-CS1	chr1	4ugCre_72h_rep1	21640697	bottom-CS1	cast	ATTTTGGATTAGTCCTCGTA	TCTCCCCGAACGCATTCCGC	22	4	AGCCAGACCGGCCCCTCCGT	TTAATATTAAAATTCTATGT	deletion	32897563	genome
chr1	92434261	cast	top-CS2	chr1	4ugCre_72h_rep1	21640697	bottom-CS1	cast	GGGCCGAAGCGCATAGGGCT	TCTCCCCGAACGCATTCCGC	13	4	GAGTAACCCTTCACCCTAGG	TTAATATTAAAATTCTATGT	inversion	70793564	not-deletion
chr5	143761221	bl6	top-CS2	chr1	4ugCre_72h_rep1	21640697	bottom-CS1	cast	CGGAGCCCTTTCGAGGTATT	TCTCCCCGAACGCATTCCGC	8	3	CGTTAACCTCCCCATTAGCC	TTAATATTAAAATTCTATGT	translocation	translocation	not-deletion
chr14	17232632	bl6	top-CS2	chr14	200ngCre_72h_rep1	65572387	bottom-CS1	bl6	CCAGACGACTAGTGCAGCAT	ACAATGGCGGAATAAATTGC	16	5	CCCACGTACTTGGGCAACTT	ATTTGGGGAGTACTACGTAG	inversion	48339755	not-deletion
chr14	30516511	bl6	top-CS2	chr14	4ugCre_72h_rep2	65572387	bottom-CS1	bl6	ATGTTTATATCTGCGTTCTA	ACAATGGCGGAATAAATTGC	14	3	GACACCGGGAAATAAGACAC	ATTTGGGGAGTACTACGTAG	inversion	35055876	not-deletion
chr14	21048176	bl6	top-CS2	chr7	200ngCre_72h_rep1	110113989	bottom-CS1	cast	TAAGATAACGGACATCATGC	AAGTTATTCTTGCTAAAATC	5	3	ATTAAGAAAGGTAAACCAAG	TTGTGCCATTGGGATGTGTG	translocation	translocation	not-deletion
chr14	22310317	bl6	bottom-CS1	chr2	200ngCre_72h_rep1	31593009	bottom-CS1	noVariant	CCAAGGTAGTTCGGATGTCA	AACTATGACCACAGCACTAT	15	4	AGTTTACGGCACACTTCCCC	TGAGTGGTATATATAAGGTC	translocation	translocation	not-deletion
chr1	22294113	cast	top-CS2	chr2	4ugCre_72h_rep2	31593009	bottom-CS1	noVariant	TTTTTTTCGTGGTACATACC	AACTATGACCACAGCACTAT	6	2	TGTCTTTAGAGAACCACCTA	TGAGTGGTATATATAAGGTC	translocation	translocation	not-deletion
chr6	119852510	bl6	bottom-CS1	chr2	4ugCre_72h_rep2	31593009	bottom-CS1	noVariant	TATTGCTGGGGCTCAACGGC	AACTATGACCACAGCACTAT	3	2	TGGTACCAAACGCCATTTGT	TGAGTGGTATATATAAGGTC	translocation	translocation	not-deletion
chr13	41022986	bl6	top-CS2	chr2	4ugCre_72h_rep1	31593009	bottom-CS1	noVariant	GATTTTATTTCTTTGCGAAG	AACTATGACCACAGCACTAT	22	5	TGATTAGATTAAAGGAAGAC	TGAGTGGTATATATAAGGTC	translocation	translocation	not-deletion
chr14	22310317	bl6	bottom-CS1	chr14	200ngCre_72h_rep1	30174155	bottom-CS1	bl6	CCAAGGTAGTTCGGATGTCA	TGTCAGGTTACTTATATCCC	7	4	AGTTTACGGCACACTTCCCC	TTTGCGTTACTAAAGCTTGC	deletion	7863838	ecDNA
chr14	22310317	bl6	bottom-CS1	chr14	1ugCre_72h_rep1	30174155	bottom-CS1	bl6	CCAAGGTAGTTCGGATGTCA	TGTCAGGTTACTTATATCCC	26	7	AGTTTACGGCACACTTCCCC	TTTGCGTTACTAAAGCTTGC	deletion	7863838	ecDNA
chr14	46998414	bl6	bottom-CS1	chr14	1ugCre_72h_rep1	30174155	bottom-CS1	bl6	ATCCAGGGGATTTTTGTCGT	TGTCAGGTTACTTATATCCC	12	3	AGTAAGCCTATGCTTAAACA	TTTGCGTTACTAAAGCTTGC	deletion	16824259	genome
chr14	22310317	bl6	bottom-CS1	chr14	1ugCre_72h_rep2	30174155	bottom-CS1	bl6	CCAAGGTAGTTCGGATGTCA	TGTCAGGTTACTTATATCCC	29	10	AGTTTACGGCACACTTCCCC	TTTGCGTTACTAAAGCTTGC	deletion	7863838	ecDNA
chr14	46998414	bl6	bottom-CS1	chr14	1ugCre_72h_rep2	30174155	bottom-CS1	bl6	ATCCAGGGGATTTTTGTCGT	TGTCAGGTTACTTATATCCC	17	11	AGTAAGCCTATGCTTAAACA	TTTGCGTTACTAAAGCTTGC	deletion	16824259	genome
chr14	22310317	bl6	bottom-CS1	chr14	4ugCre_72h_rep1	30174155	bottom-CS1	bl6	CCAAGGTAGTTCGGATGTCA	TGTCAGGTTACTTATATCCC	19	8	AGTTTACGGCACACTTCCCC	TTTGCGTTACTAAAGCTTGC	deletion	7863838	ecDNA
chr14	27047145	bl6	top-CS2	chr14	200ngCre_72h_rep1	27053995	top-CS2	bl6	ACTTTTTGGAGGTATTCCTG	CTCCAATACACACATTCATA	21	9	TAATACCCTACGTTAGCAAC	CAGTTAAGCTTTCATGTTTA	deletion	6850	genome
chr14	27047145	bl6	top-CS2	chr14	4ugCre_72h_rep2	27053995	top-CS2	bl6	ACTTTTTGGAGGTATTCCTG	CTCCAATACACACATTCATA	114	43	TAATACCCTACGTTAGCAAC	CAGTTAAGCTTTCATGTTTA	deletion	6850	genome
chr14	27047145	bl6	top-CS2	chr14	1ugCre_72h_rep1	27053995	top-CS2	bl6	ACTTTTTGGAGGTATTCCTG	CTCCAATACACACATTCATA	137	40	TAATACCCTACGTTAGCAAC	CAGTTAAGCTTTCATGTTTA	deletion	6850	genome
chr14	34687571	bl6	top-CS2	chr14	1ugCre_72h_rep1	27053995	top-CS2	bl6	TAATCACAATGTCATGGGTC	CTCCAATACACACATTCATA	14	3	ATAAGTAAGATCACTCCATA	CAGTTAAGCTTTCATGTTTA	deletion	7633576	ecDNA
chr14	27047145	bl6	top-CS2	chr14	1ugCre_72h_rep2	27053995	top-CS2	bl6	ACTTTTTGGAGGTATTCCTG	CTCCAATACACACATTCATA	185	64	TAATACCCTACGTTAGCAAC	CAGTTAAGCTTTCATGTTTA	deletion	6850	genome
chr14	34687571	bl6	top-CS2	chr14	1ugCre_72h_rep2	27053995	top-CS2	bl6	TAATCACAATGTCATGGGTC	CTCCAATACACACATTCATA	8	2	ATAAGTAAGATCACTCCATA	CAGTTAAGCTTTCATGTTTA	deletion	7633576	ecDNA
chr2	65434165	bl6	top-CS2	chr14	1ugCre_72h_rep2	27053995	top-CS2	bl6	TCCGAATCTAAATCTGTGGC	CTCCAATACACACATTCATA	5	3	ACACCGATAACGATGATCCT	CAGTTAAGCTTTCATGTTTA	translocation	translocation	not-deletion
chr14	27047145	bl6	top-CS2	chr14	4ugCre_72h_rep1	27053995	top-CS2	bl6	ACTTTTTGGAGGTATTCCTG	CTCCAATACACACATTCATA	113	38	TAATACCCTACGTTAGCAAC	CAGTTAAGCTTTCATGTTTA	deletion	6850	genome
chr14	27047145	bl6	top-CS2	chr14	200ngCre_72h_rep2	27053995	top-CS2	bl6	ACTTTTTGGAGGTATTCCTG	CTCCAATACACACATTCATA	12	4	TAATACCCTACGTTAGCAAC	CAGTTAAGCTTTCATGTTTA	deletion	6850	genome
chr14	32940074	noVariant	bottom-CS1	chr14	200ngCre_72h_rep1	20161266	bottom-CS1	cast	CTATAGAGGGTTTGATCGGC	ATTATGCGGACCGTTTAGGT	3	2	CCAGCACGAATGACCCGGGG	TGTCCACCTTAAGGGCTTAA	deletion	12778808	genome
chr14	47219126	noVariant	bottom-CS1	chr14	200ngCre_72h_rep1	75734929	bottom-CS1	cast	TGTCCTTTTTTTCTCCAACT	CAAGGACCCGCGCTACTAAG	8	2	AGAGCATAGCAGACGTCACA	ATAAATGCTCTTTTTCAATT	deletion	28515803	ecDNA
chr14	48771532	noVariant	top-CS2	chr14	200ngCre_72h_rep1	121871529	top-CS2	bl6	TTATCAGACGATTTTGTCTC	CTACTAAAGGGCCACGCAAT	13	4	CCTTGTAAACGCTCAGCGGA	CATTTTCGTCCGTATTTTTC	deletion	73099997	genome
chr11	68904950	cast	bottom-CS1	chr14	4ugCre_72h_rep2	121871529	top-CS2	bl6	TTGTGTCTGATACTCATATT	CTACTAAAGGGCCACGCAAT	20	8	CAGTACGTGCGCCTACAAGC	CATTTTCGTCCGTATTTTTC	translocation	translocation	not-deletion
chr11	4806199	cast	top-CS2	chr14	1ugCre_72h_rep2	121871529	top-CS2	bl6	CGTGTTTGAGATCAATCTGT	CTACTAAAGGGCCACGCAAT	5	3	CTTTAGCCGAAATAGAAGGC	CATTTTCGTCCGTATTTTTC	translocation	translocation	not-deletion
chr15	79327558	bl6	top-CS2	chr14	1ugCre_72h_rep2	121871529	top-CS2	bl6	CAGTCGCAATGTTGGGTGTT	CTACTAAAGGGCCACGCAAT	4	3	TCCAGCAATACAAACTCCAT	CATTTTCGTCCGTATTTTTC	translocation	translocation	not-deletion
chr11	4806199	cast	top-CS2	chr14	4ugCre_72h_rep1	121871529	top-CS2	bl6	CGTGTTTGAGATCAATCTGT	CTACTAAAGGGCCACGCAAT	13	2	CTTTAGCCGAAATAGAAGGC	CATTTTCGTCCGTATTTTTC	translocation	translocation	not-deletion
chrX	163023725	bl6	top-CS2	chr14	200ngCre_72h_rep2	121871529	top-CS2	bl6	GGTTCTGGGAGATCGCGGGT	CTACTAAAGGGCCACGCAAT	13	5	GCCCTGCAAGTTCCCATCGT	CATTTTCGTCCGTATTTTTC	translocation	translocation	not-deletion
chr14	59710754	noVariant	top-CS2	chr18	200ngCre_72h_rep1	53746326	bottom-CS1	bl6	GGTTTCCTGACGTTAAAGCA	CCCCAGGCTACGGAAAATAA	4	2	TCTACACCAACACCCCAACT	TAAAGGTGTAAAGTGGTGGG	translocation	translocation	not-deletion
chr16	94658638	cast	top-CS2	chr18	1ugCre_72h_rep1	53746326	bottom-CS1	bl6	ATCGGTCTCCGATTATTTTT	CCCCAGGCTACGGAAAATAA	6	3	GGGAACTTGCGAGTAATAAA	TAAAGGTGTAAAGTGGTGGG	translocation	translocation	not-deletion
chr18	43528378	bl6	top-CS2	chr18	1ugCre_72h_rep1	53746326	bottom-CS1	bl6	CAGACCTTCACTTTTCTTTG	CCCCAGGCTACGGAAAATAA	11	3	CGCCCCCCGTGCTGAGAGAC	TAAAGGTGTAAAGTGGTGGG	inversion	10217948	not-deletion
chr18	72317911	bl6	bottom-CS1	chr18	4ugCre_72h_rep1	53746326	bottom-CS1	bl6	CCGTGCAGGACGACATTTAT	CCCCAGGCTACGGAAAATAA	10	3	ACTCTCCCTCAAGTTCATCA	TAAAGGTGTAAAGTGGTGGG	deletion	18571585	genome
chr14	62329749	cast	bottom-CS1	chr17	200ngCre_72h_rep1	8824506	bottom-CS1	bl6	TTAATGTGTGGTTTGTTATA	GACCACGACCTCCATCGTGT	6	4	ACACTGCTTCGCACGTAATC	AACCGCCACTATGGTTAAGA	translocation	translocation	not-deletion
chr1	156035194	cast	top-CS2	chr17	1ugCre_72h_rep1	8824506	bottom-CS1	bl6	TTACTGGACACCGGGATCGA	GACCACGACCTCCATCGTGT	5	2	AGCAATTATGCACACAAGAC	AACCGCCACTATGGTTAAGA	translocation	translocation	not-deletion
chr14	77824163	noVariant	top-CS2	chr14	200ngCre_72h_rep1	121725073	bottom-CS1	cast	GATGGGTTTTTTGCGGGCAG	AGCTACTTAACCTGACACAC	5	3	GCGCCCCGACGGATACACAA	TTTTTTTGTAAAAGGAGTCG	inversion	43900910	not-deletion
chr14	77824163	noVariant	top-CS2	chr14	4ugCre_72h_rep2	121725073	bottom-CS1	cast	GATGGGTTTTTTGCGGGCAG	AGCTACTTAACCTGACACAC	17	4	GCGCCCCGACGGATACACAA	TTTTTTTGTAAAAGGAGTCG	inversion	43900910	not-deletion
chr14	79634886	cast	top-CS2	chr14	1ugCre_72h_rep1	121725073	bottom-CS1	cast	TATACTTGTTCCGTGTGCCG	AGCTACTTAACCTGACACAC	4	2	TTCCTGCGACGCATTTTAAT	TTTTTTTGTAAAAGGAGTCG	inversion	42090187	not-deletion
chr14	79634886	cast	top-CS2	chr14	1ugCre_72h_rep2	121725073	bottom-CS1	cast	TATACTTGTTCCGTGTGCCG	AGCTACTTAACCTGACACAC	6	3	TTCCTGCGACGCATTTTAAT	TTTTTTTGTAAAAGGAGTCG	inversion	42090187	not-deletion
chr2	152819404	cast	top-CS2	chr14	4ugCre_72h_rep1	121725073	bottom-CS1	cast	GGCGCAGTTCCTCTTATGGG	AGCTACTTAACCTGACACAC	9	3	CCACAATACACACCCGTTGT	TTTTTTTGTAAAAGGAGTCG	translocation	translocation	not-deletion
chr14	99353678	bl6	bottom-CS1	chr11	200ngCre_72h_rep1	61319678	top-CS2	cast	TTGTTTAAGTCGTGGGCTCA	GGGTAAAATCAAACAACGCA	5	3	TGTACGCAAACCACGCTAAT	CTGTGTTGATCTCCCGCGAG	translocation	translocation	not-deletion
chr14	103447867	noVariant	top-CS2	chr14	200ngCre_72h_rep1	83456489	top-CS2	cast	GGCATCATCGTCAGCGTACT	GTGTCGTAGGCATCCCCTAT	12	2	GTAGCCGTAATACAGTTAAC	GAAGACCGTAGCCTTTGGGT	deletion	19991378	ecDNA
chr4	16479035	cast	top-CS2	chr14	4ugCre_72h_rep2	83456489	top-CS2	cast	GATTATCATGGATATTTGGT	GTGTCGTAGGCATCCCCTAT	6	2	ACCCCGGCTATGCAGGCCAT	GAAGACCGTAGCCTTTGGGT	translocation	translocation	not-deletion
chr14	103447867	noVariant	top-CS2	chr14	1ugCre_72h_rep1	83456489	top-CS2	cast	GGCATCATCGTCAGCGTACT	GTGTCGTAGGCATCCCCTAT	19	3	GTAGCCGTAATACAGTTAAC	GAAGACCGTAGCCTTTGGGT	deletion	19991378	ecDNA
chr14	103447867	noVariant	top-CS2	chr14	1ugCre_72h_rep2	83456489	top-CS2	cast	GGCATCATCGTCAGCGTACT	GTGTCGTAGGCATCCCCTAT	11	5	GTAGCCGTAATACAGTTAAC	GAAGACCGTAGCCTTTGGGT	deletion	19991378	ecDNA
chr7	3200024	bl6	top-CS2	chr14	1ugCre_72h_rep2	83456489	top-CS2	cast	ATGGGCAAAGATGCATTTTG	GTGTCGTAGGCATCCCCTAT	2	2	GTCGTAGAAGGCATTACTCA	GAAGACCGTAGCCTTTGGGT	translocation	translocation	not-deletion
chr14	111116643	bl6	top-CS2	chr1	200ngCre_72h_rep1	139489934	bottom-CS1	cast	GTTTGGGTTATATCTCCGTA	CCCATCGCTCTCCGTTATGT	12	4	GGCCGCGGAAACCAATTCAG	AATGGTTATATCACTCATTG	translocation	translocation	not-deletion
chr14	118110255	cast	bottom-CS1	chr14	200ngCre_72h_rep1	62960205	top-CS2	cast	GTTCTCTCTGTTTGTTAATT	CTGTATCACCAAGAGGTTCA	10	4	TACGCGAATACCCGGCGGAT	ATAGCGATTTTACAGCTTTG	inversion	55150050	not-deletion
chr14	122346962	noVariant	bottom-CS1	chr14	1ugCre_72h_rep1	62960205	top-CS2	cast	CATACAATGTCATTTGTCTT	CTGTATCACCAAGAGGTTCA	11	2	GACAATCATAAATAAATCTC	ATAGCGATTTTACAGCTTTG	inversion	59386757	not-deletion
chr14	118110255	cast	bottom-CS1	chr14	1ugCre_72h_rep2	62960205	top-CS2	cast	GTTCTCTCTGTTTGTTAATT	CTGTATCACCAAGAGGTTCA	4	2	TACGCGAATACCCGGCGGAT	ATAGCGATTTTACAGCTTTG	inversion	55150050	not-deletion
chr14	122346962	noVariant	bottom-CS1	chr14	1ugCre_72h_rep2	62960205	top-CS2	cast	CATACAATGTCATTTGTCTT	CTGTATCACCAAGAGGTTCA	11	5	GACAATCATAAATAAATCTC	ATAGCGATTTTACAGCTTTG	inversion	59386757	not-deletion
chr14	118110255	cast	bottom-CS1	chr14	4ugCre_72h_rep1	62960205	top-CS2	cast	GTTCTCTCTGTTTGTTAATT	CTGTATCACCAAGAGGTTCA	5	3	TACGCGAATACCCGGCGGAT	ATAGCGATTTTACAGCTTTG	inversion	55150050	not-deletion
chr14	118110255	cast	bottom-CS1	chr14	200ngCre_72h_rep1	122346962	bottom-CS1	noVariant	GTTCTCTCTGTTTGTTAATT	GACAATCATAAATAAATCTC	8	4	TACGCGAATACCCGGCGGAT	CATACAATGTCATTTGTCTT	deletion	4236707	ecDNA
chr14	118110255	cast	bottom-CS1	chr14	4ugCre_72h_rep2	122346962	bottom-CS1	noVariant	GTTCTCTCTGTTTGTTAATT	GACAATCATAAATAAATCTC	8	5	TACGCGAATACCCGGCGGAT	CATACAATGTCATTTGTCTT	deletion	4236707	ecDNA
chr14	118110255	cast	bottom-CS1	chr14	1ugCre_72h_rep2	122346962	bottom-CS1	noVariant	GTTCTCTCTGTTTGTTAATT	GACAATCATAAATAAATCTC	35	13	TACGCGAATACCCGGCGGAT	CATACAATGTCATTTGTCTT	deletion	4236707	ecDNA
chr14	118110255	cast	bottom-CS1	chr14	4ugCre_72h_rep1	122346962	bottom-CS1	noVariant	GTTCTCTCTGTTTGTTAATT	GACAATCATAAATAAATCTC	22	6	TACGCGAATACCCGGCGGAT	CATACAATGTCATTTGTCTT	deletion	4236707	ecDNA
chr14	119852400	bl6	bottom-CS1	chr13	200ngCre_72h_rep1	90199276	bottom-CS1	bl6	TTTAGCAGGTCCCCTTTATA	GAATGAGCTCCAGCACTGCG	9	2	GGCGCATCCGACACCAGCGA	GATATTGCATTATTTTTATA	translocation	translocation	not-deletion
chr1	74481292	bl6	top-CS2	chr13	1ugCre_72h_rep1	90199276	bottom-CS1	bl6	TTTCATGTCGGGTATGGATG	GAATGAGCTCCAGCACTGCG	16	4	AACTTCCCTGTAGCAACCCC	GATATTGCATTATTTTTATA	translocation	translocation	not-deletion
chr17	65990863	noVariant	bottom-CS1	chr13	1ugCre_72h_rep1	90199276	bottom-CS1	bl6	CTGCGTAAGCTAGAAGTAGT	GAATGAGCTCCAGCACTGCG	5	2	CCCGAACCCCCACAATAATC	GATATTGCATTATTTTTATA	translocation	translocation	not-deletion
chr2	59209890	noVariant	bottom-CS1	chr13	1ugCre_72h_rep1	90199276	bottom-CS1	bl6	TGGTTTTTCTGATTTATTAT	GAATGAGCTCCAGCACTGCG	16	2	TATCAGACCTACGCGCAACA	GATATTGCATTATTTTTATA	translocation	translocation	not-deletion
chr6	107523570	bl6	bottom-CS1	chr13	1ugCre_72h_rep1	90199276	bottom-CS1	bl6	TGCAATGTTGGTGGTGTCCA	GAATGAGCTCCAGCACTGCG	17	6	ATAGAAATAAGTATTGGTCA	GATATTGCATTATTTTTATA	translocation	translocation	not-deletion
chr5	135325966	cast	top-CS2	chr13	1ugCre_72h_rep2	90199276	bottom-CS1	bl6	CGTGGATTAGTCTCTATCGC	GAATGAGCTCCAGCACTGCG	13	5	CATATCGTAACTCCCAGCAA	GATATTGCATTATTTTTATA	translocation	translocation	not-deletion
chr14	122533935	cast	bottom-CS1	chr14	200ngCre_72h_rep1	13961879	bottom-CS1	cast	TCAATGATGAGGGCCTCTGG	CACTTCTTAGCTGCGCCCAG	16	7	GACAAGCCAACTTGCAAAAG	ACTATTGTCTTCTAAAACAG	deletion	108572056	genome
chr15	3270122	cast	bottom-CS1	chr11	200ngCre_72h_rep1	70205117	bottom-CS1	noVariant	ATACTTGTCTTCAATAATTT	ACAGCTAGAGACTCATCCTC	6	2	TAAGGCAAAGCTAAATTCCT	GTCTGGGTCATTTCTCAGTT	translocation	translocation	not-deletion
chr15	8697605	cast	top-CS2	chr15	200ngCre_72h_rep1	34114152	top-CS2	noVariant	TAGTCGATGGTACCTCTCCG	AACCCTGGACGCTCCCCCTA	2	2	GGTAGTATTTAACTCAGCTA	TATGCTGTTCCATCGGATAA	deletion	25416547	genome
chr15	8697605	cast	top-CS2	chr15	1ugCre_72h_rep2	34114152	top-CS2	noVariant	TAGTCGATGGTACCTCTCCG	AACCCTGGACGCTCCCCCTA	13	3	GGTAGTATTTAACTCAGCTA	TATGCTGTTCCATCGGATAA	deletion	25416547	genome
chr15	10617806	cast	top-CS2	chr7	200ngCre_72h_rep1	49860013	bottom-CS1	bl6	CGGTCAGAGGGCTCCAGGGA	AATAAGACCAATAACGACAA	17	5	TGCCTAACACCGGATGCGAG	GGCCATTAGACGTTTACCCA	translocation	translocation	not-deletion
chr15	25746416	bl6	bottom-CS1	chr3	200ngCre_72h_rep1	89165644	top-CS2	cast	AGTGTGCTTTTTCGTATCTA	GCTCCACAATCATTTCTAGG	4	2	AATTAGTCATTGACCCCGCA	GTCCGTCAAGTTTCAATCAG	translocation	translocation	not-deletion
chr3	86914602	cast	bottom-CS1	chr3	4ugCre_72h_rep2	89165644	top-CS2	cast	CCGGCATCGTCATTTTTCGC	GCTCCACAATCATTTCTAGG	16	5	TAAGACCTCTCTCAAATACC	GTCCGTCAAGTTTCAATCAG	inversion	2251042	not-deletion
chr3	79237380	cast	bottom-CS1	chr3	1ugCre_72h_rep2	89165644	top-CS2	cast	GCCAGGGATCAGTTGGACCA	GCTCCACAATCATTTCTAGG	5	2	ACGAGCATATATACCGTAGA	GTCCGTCAAGTTTCAATCAG	inversion	9928264	not-deletion
chr2	33445111	cast	top-CS2	chr3	4ugCre_72h_rep1	89165644	top-CS2	cast	TAGGAACACTCTCGCGATAG	GCTCCACAATCATTTCTAGG	2	2	AAACAACCCTCATAAAGACA	GTCCGTCAAGTTTCAATCAG	translocation	translocation	not-deletion
chr3	34650092	cast	top-CS2	chr3	4ugCre_72h_rep1	89165644	top-CS2	cast	GCCGGTTCAGTTCCCTGGTT	GCTCCACAATCATTTCTAGG	16	4	TACGCTATCTGAAACTGCAC	GTCCGTCAAGTTTCAATCAG	deletion	54515552	genome
chr3	86914602	cast	bottom-CS1	chr3	4ugCre_72h_rep1	89165644	top-CS2	cast	CCGGCATCGTCATTTTTCGC	GCTCCACAATCATTTCTAGG	7	3	TAAGACCTCTCTCAAATACC	GTCCGTCAAGTTTCAATCAG	inversion	2251042	not-deletion
chr3	146068888	cast	bottom-CS1	chr3	4ugCre_72h_rep1	89165644	top-CS2	cast	CCATCGAGAATCGCCCGATT	GCTCCACAATCATTTCTAGG	7	3	CCTTATGAGCACGATAACAC	GTCCGTCAAGTTTCAATCAG	inversion	56903244	not-deletion
chr6	33372969	bl6	bottom-CS1	chr3	200ngCre_72h_rep2	89165644	top-CS2	cast	GGGTGTGAAGCAATGTCATA	GCTCCACAATCATTTCTAGG	4	4	GTACGTATTATTAGAATCTC	GTCCGTCAAGTTTCAATCAG	translocation	translocation	not-deletion
chr15	25771347	noVariant	top-CS2	chr19	200ngCre_72h_rep1	40893069	bottom-CS1	cast	ACAACTTCAGGAATGTGGTT	CATACCTGTTAAGGCCCCGC	6	3	TTCCACCGGCTCCGAAAAAA	TTCATCCGATCGTTTGTCAC	translocation	translocation	not-deletion
chr2	25993839	cast	top-CS2	chr19	200ngCre_72h_rep1	40893069	bottom-CS1	cast	GAGAGGCTAGGGAGCTGCCG	CATACCTGTTAAGGCCCCGC	15	3	TGGAGGCGAAACCACTAGGT	TTCATCCGATCGTTTGTCAC	translocation	translocation	not-deletion
chr5	129226232	inconclusive	bottom-CS1	chr19	200ngCre_72h_rep2	40893069	bottom-CS1	cast	TATGGAAAGAACAACATTGC	CATACCTGTTAAGGCCCCGC	15	2	CCAACGACCCATATCACTAC	TTCATCCGATCGTTTGTCAC	translocation	translocation	not-deletion
chr15	34920886	noVariant	top-CS2	chr17	200ngCre_72h_rep1	71644538	top-CS2	cast	GTGGCCCAAATGTGCTGGTC	CCTGCCCTGGATTCGTCTAC	2	2	GGCCTCTGGAAACTTGACGG	CGTGTGTTCGCGCATGACGT	translocation	translocation	not-deletion
chr13	83283720	cast	top-CS2	chr17	1ugCre_72h_rep1	71644538	top-CS2	cast	TGTGTTGTATAAGTGTGTCA	CCTGCCCTGGATTCGTCTAC	12	4	AGAGCAGTTAACTTAGCCAG	CGTGTGTTCGCGCATGACGT	translocation	translocation	not-deletion
chr15	37977217	bl6	bottom-CS1	chr1	200ngCre_72h_rep1	26230136	top-CS2	cast	GGAAATTTTTGATAAGGTAA	GCAACCACAGGCCCCTCGCC	5	2	TTCACCACCTATCCGCAACA	GTCCTAGTGCGTCATCGTTA	translocation	translocation	not-deletion
chr15	50663677	cast	top-CS2	chr15	200ngCre_72h_rep1	41459670	bottom-CS1	cast	GTTATTTTGGGTTGACGCTC	CCACCGCAACCGGTCCTCAC	6	2	AGGCTGAACCGGGACCCCCG	ATATAGGGGTCTTCACACGG	inversion	9204007	not-deletion
chr10	66923141	cast	top-CS2	chr15	1ugCre_72h_rep2	41459670	bottom-CS1	cast	ATAGTTTTTTAGGGTATTAC	CCACCGCAACCGGTCCTCAC	12	6	TGGAACACTCCAATGAATGC	ATATAGGGGTCTTCACACGG	translocation	translocation	not-deletion
chr15	50663677	cast	top-CS2	chr15	1ugCre_72h_rep2	41459670	bottom-CS1	cast	GTTATTTTGGGTTGACGCTC	CCACCGCAACCGGTCCTCAC	16	6	AGGCTGAACCGGGACCCCCG	ATATAGGGGTCTTCACACGG	inversion	9204007	not-deletion
chr15	50816003	noVariant	top-CS2	chr7	200ngCre_72h_rep1	48896579	bottom-CS1	bl6	TGGAAGGATTTCTTTTTCTA	ATAGAAGTTCCGTGTTGTAC	9	2	GCATGCGAAGAGGAGAGGAT	TTTCGGCGATGTTCTTGTAT	translocation	translocation	not-deletion
chr15	55264108	noVariant	bottom-CS1	chr16	200ngCre_72h_rep1	26545651	bottom-CS1	cast	GATGTATTTCAATGTTCCTA	ATCGAATTACATGGCCCGCT	12	2	CCGGATGACGTTCAATCATA	AATTTGAGTACATCTTATTT	translocation	translocation	not-deletion
chr2	180238165	bl6	bottom-CS1	chr16	1ugCre_72h_rep1	26545651	bottom-CS1	cast	GCCGTTCGCTGGCTAATTTA	ATCGAATTACATGGCCCGCT	16	5	CTAAACATTACAAGTAGTAT	AATTTGAGTACATCTTATTT	translocation	translocation	not-deletion
chr16	38918989	cast	top-CS2	chr16	1ugCre_72h_rep2	26545651	bottom-CS1	cast	TAGATGGACTTTTTGGCAGG	ATCGAATTACATGGCCCGCT	10	4	TGCCACCCGACCACTCAGGA	AATTTGAGTACATCTTATTT	inversion	12373338	not-deletion
chr15	57966736	cast	top-CS2	chr15	200ngCre_72h_rep1	7958865	bottom-CS1	cast	TTTTGCTGTTCGTTGTTTAT	CCTCGCCTTCGGAACCAACA	4	2	CCTAGCCACTGAACGCCATC	CGTTCGCTTCGGCGTGGATG	inversion	50007871	not-deletion
chr6	103535106	cast	top-CS2	chr15	4ugCre_72h_rep2	7958865	bottom-CS1	cast	CGTTGTTACAAGGTCCATAG	CCTCGCCTTCGGAACCAACA	3	2	AAAGTACGCCGCAAAAAATA	CGTTCGCTTCGGCGTGGATG	translocation	translocation	not-deletion
chr15	62019112	cast	top-CS2	chr9	200ngCre_72h_rep1	77970074	top-CS2	bl6	TGATGCGTGTATTGTGTTCT	ACCAAAAGGATGACCTTTTG	7	4	CTCTCCTTGGTTAACTTTTC	ATATAGGTTCCGACTAAATA	translocation	translocation	not-deletion
chr9	99214290	noVariant	top-CS2	chr9	200ngCre_72h_rep1	77970074	top-CS2	bl6	GCTATTCGTAATTGTATCTA	ACCAAAAGGATGACCTTTTG	4	3	CAAATCATATCAGTTGACTC	ATATAGGTTCCGACTAAATA	deletion	21244216	ecDNA
chr9	99214290	noVariant	top-CS2	chr9	4ugCre_72h_rep2	77970074	top-CS2	bl6	GCTATTCGTAATTGTATCTA	ACCAAAAGGATGACCTTTTG	16	7	CAAATCATATCAGTTGACTC	ATATAGGTTCCGACTAAATA	deletion	21244216	ecDNA
chr9	99214290	noVariant	top-CS2	chr9	1ugCre_72h_rep1	77970074	top-CS2	bl6	GCTATTCGTAATTGTATCTA	ACCAAAAGGATGACCTTTTG	40	11	CAAATCATATCAGTTGACTC	ATATAGGTTCCGACTAAATA	deletion	21244216	ecDNA
chr16	16344455	bl6	top-CS2	chr9	4ugCre_72h_rep1	77970074	top-CS2	bl6	CTGGGCAAGAAATTGGTTGG	ACCAAAAGGATGACCTTTTG	9	2	CCCATGGACACCCCAGCTCC	ATATAGGTTCCGACTAAATA	translocation	translocation	not-deletion
chr15	65218481	cast	top-CS2	chr15	200ngCre_72h_rep1	44632149	top-CS2	noVariant	AATTCCTATCGGATCATGGA	CAATACCTCACTATAACAAT	7	2	CAGTCAAGGGATATAATAGT	TTGCGGCGAGTTGAAGTGTG	deletion	20586332	ecDNA
chr15	65218481	cast	top-CS2	chr15	1ugCre_72h_rep1	44632149	top-CS2	noVariant	AATTCCTATCGGATCATGGA	CAATACCTCACTATAACAAT	6	2	CAGTCAAGGGATATAATAGT	TTGCGGCGAGTTGAAGTGTG	deletion	20586332	ecDNA
chr15	70026705	cast	bottom-CS1	chr15	200ngCre_72h_rep1	92937472	bottom-CS1	cast	CCAACCGGATTTTTGAACTC	GGATTCAACAGGACGGTTAA	4	2	ATGAAACCAAACAGATCTCC	GAGTTGGTATTTCAGGTATT	deletion	22910767	ecDNA
chr15	70026705	cast	bottom-CS1	chr15	1ugCre_72h_rep1	92937472	bottom-CS1	cast	CCAACCGGATTTTTGAACTC	GGATTCAACAGGACGGTTAA	21	6	ATGAAACCAAACAGATCTCC	GAGTTGGTATTTCAGGTATT	deletion	22910767	ecDNA
chr1	178318179	bl6	top-CS2	chr15	1ugCre_72h_rep2	92937472	bottom-CS1	cast	ATTTATATTATTTTCACGTA	GGATTCAACAGGACGGTTAA	9	3	ATGCCAACCGCACTAAAGTA	GAGTTGGTATTTCAGGTATT	translocation	translocation	not-deletion
chr15	70026705	cast	bottom-CS1	chr15	1ugCre_72h_rep2	92937472	bottom-CS1	cast	CCAACCGGATTTTTGAACTC	GGATTCAACAGGACGGTTAA	19	4	ATGAAACCAAACAGATCTCC	GAGTTGGTATTTCAGGTATT	deletion	22910767	ecDNA
chr2	54024826	cast	top-CS2	chr15	1ugCre_72h_rep2	92937472	bottom-CS1	cast	TGATGCTTACCACTTGGGTC	GGATTCAACAGGACGGTTAA	2	2	GAAAAGGATCAACCTCACCA	GAGTTGGTATTTCAGGTATT	translocation	translocation	not-deletion
chr15	70026705	cast	bottom-CS1	chr15	200ngCre_72h_rep2	92937472	bottom-CS1	cast	CCAACCGGATTTTTGAACTC	GGATTCAACAGGACGGTTAA	7	2	ATGAAACCAAACAGATCTCC	GAGTTGGTATTTCAGGTATT	deletion	22910767	ecDNA
chr15	75677381	bl6	bottom-CS1	chr14	200ngCre_72h_rep1	11435744	bottom-CS1	noVariant	CGGTTTCTTCATAGATAAAT	CCCACACACCCCCTTTGACA	15	2	ACTAGCCACTACTCGCTACG	AAATCAATAAGGTTCGTTTA	translocation	translocation	not-deletion
chr1	180000103	bl6	bottom-CS1	chr14	4ugCre_72h_rep2	11435744	bottom-CS1	noVariant	GGATGCACTATGGTTAAGTT	CCCACACACCCCCTTTGACA	8	4	AGGAACGAGCTTAATCACCA	AAATCAATAAGGTTCGTTTA	translocation	translocation	not-deletion
chr14	35650764	noVariant	bottom-CS1	chr14	4ugCre_72h_rep2	11435744	bottom-CS1	noVariant	GAATGTATTGTGCGGAGGGT	CCCACACACCCCCTTTGACA	7	3	TAGGTGTCCCGGTTAATGCC	AAATCAATAAGGTTCGTTTA	deletion	24215020	genome
chr14	63060458	cast	top-CS2	chr14	1ugCre_72h_rep1	11435744	bottom-CS1	noVariant	GAAGTCCAAGCTCTGAGCCC	CCCACACACCCCCTTTGACA	11	4	GATAAGAACTAGAACAAATG	AAATCAATAAGGTTCGTTTA	inversion	51624714	not-deletion
chr15	96644640	noVariant	bottom-CS1	chr18	200ngCre_72h_rep1	82839669	top-CS2	bl6	GGAGTGGTTCATGGTAGGGG	ATGCATTGCCGTCGTATCTA	6	2	TCCATATCGTAATCTAATTC	CTCCCGCCGCGGTACCTATG	translocation	translocation	not-deletion
chr15	96952571	bl6	top-CS2	chr6	200ngCre_72h_rep1	67553520	bottom-CS1	bl6	ATTTCGAGTTTCCGGGAGAG	GGCCCTAACTCAAACCTCGA	5	3	ACAAAATCACTACTCAATAC	TGTCAGATTGTCGCCTTTAC	translocation	translocation	not-deletion
chr13	80564731	cast	bottom-CS1	chr6	4ugCre_72h_rep2	67553520	bottom-CS1	bl6	TAATTTGGCTGTGACCACGG	GGCCCTAACTCAAACCTCGA	6	2	AGGTAGAGCGCACCAAAAGT	TGTCAGATTGTCGCCTTTAC	translocation	translocation	not-deletion
chr19	37657315	bl6	bottom-CS1	chr6	1ugCre_72h_rep1	67553520	bottom-CS1	bl6	CCTCTATATTTTAGGCCCCG	GGCCCTAACTCAAACCTCGA	11	4	CCCAGACGCTCGGGGAGAAT	TGTCAGATTGTCGCCTTTAC	translocation	translocation	not-deletion
chr11	107980790	cast	bottom-CS1	chr6	1ugCre_72h_rep2	67553520	bottom-CS1	bl6	AGTAACTGCAGGTTTGGTTG	GGCCCTAACTCAAACCTCGA	16	5	CCGTTATTAACATAGACGGC	TGTCAGATTGTCGCCTTTAC	translocation	translocation	not-deletion
chr4	88940733	bl6	top-CS2	chr6	4ugCre_72h_rep1	67553520	bottom-CS1	bl6	AAAATTTTGTACTTACCTCA	GGCCCTAACTCAAACCTCGA	13	3	ATGTCCAGAAATACCACCAC	TGTCAGATTGTCGCCTTTAC	translocation	translocation	not-deletion
chr15	98990528	cast	top-CS2	chr5	200ngCre_72h_rep1	145041740	top-CS2	bl6	TTGACATTTTTTGAATGTTT	AGATTCACGGACAGTAAACA	5	2	AAATACCCCCCAGCTTGCAT	TGCCCCTTTAATTCACCTGC	translocation	translocation	not-deletion
chr15	102771128	bl6	bottom-CS1	chr17	200ngCre_72h_rep1	10411682	bottom-CS1	bl6	GTACTTATATGATGAGTAAT	TGAGCGCAGCGCCCAATGTC	7	2	TCGCGAAATAAAGTATCCAT	TTTGGTTAACTAAGCGGGGA	translocation	translocation	not-deletion
chr14	57883526	bl6	top-CS2	chr17	4ugCre_72h_rep2	10411682	bottom-CS1	bl6	GTAATGATGGTTTATGTGTT	TGAGCGCAGCGCCCAATGTC	10	3	TTAGGACGTCCCTAAAGGCA	TTTGGTTAACTAAGCGGGGA	translocation	translocation	not-deletion
chr4	119423462	cast	bottom-CS1	chr17	1ugCre_72h_rep1	10411682	bottom-CS1	bl6	ATCGTGAGCTCAGTTGGGCA	TGAGCGCAGCGCCCAATGTC	15	4	GAATAGCAGCACGAGGTATT	TTTGGTTAACTAAGCGGGGA	translocation	translocation	not-deletion
chr16	10986080	cast	top-CS2	chr16	200ngCre_72h_rep1	8749764	top-CS2	cast	GTTTGGAGGTATTTACCTTG	TCGGGCTCACAACGGCAGCT	43	13	AAGCCTTGCCCTCCCAAAAC	CAAAAGATCTCCAGTGGCGA	deletion	2236316	ecDNA
chr16	10986080	cast	top-CS2	chr16	4ugCre_72h_rep2	8749764	top-CS2	cast	GTTTGGAGGTATTTACCTTG	TCGGGCTCACAACGGCAGCT	54	16	AAGCCTTGCCCTCCCAAAAC	CAAAAGATCTCCAGTGGCGA	deletion	2236316	ecDNA
chr9	7359477	cast	bottom-CS1	chr16	4ugCre_72h_rep2	8749764	top-CS2	cast	TGAGTAATTTTTAAAGGGTT	TCGGGCTCACAACGGCAGCT	9	2	GTCGTGACAATAACTTGACG	CAAAAGATCTCCAGTGGCGA	translocation	translocation	not-deletion
chr16	10986080	cast	top-CS2	chr16	1ugCre_72h_rep1	8749764	top-CS2	cast	GTTTGGAGGTATTTACCTTG	TCGGGCTCACAACGGCAGCT	91	25	AAGCCTTGCCCTCCCAAAAC	CAAAAGATCTCCAGTGGCGA	deletion	2236316	ecDNA
chr16	10986080	cast	top-CS2	chr16	1ugCre_72h_rep2	8749764	top-CS2	cast	GTTTGGAGGTATTTACCTTG	TCGGGCTCACAACGGCAGCT	70	27	AAGCCTTGCCCTCCCAAAAC	CAAAAGATCTCCAGTGGCGA	deletion	2236316	ecDNA
chr16	10986080	cast	top-CS2	chr16	4ugCre_72h_rep1	8749764	top-CS2	cast	GTTTGGAGGTATTTACCTTG	TCGGGCTCACAACGGCAGCT	33	11	AAGCCTTGCCCTCCCAAAAC	CAAAAGATCTCCAGTGGCGA	deletion	2236316	ecDNA
chr17	47574809	bl6	top-CS2	chr16	4ugCre_72h_rep1	8749764	top-CS2	cast	GAAAGCGGTTCTATTGGTGC	TCGGGCTCACAACGGCAGCT	10	3	AGCCTGTCCGAAACCAGCGA	CAAAAGATCTCCAGTGGCGA	translocation	translocation	not-deletion
chr16	13130530	cast	top-CS2	chr6	200ngCre_72h_rep1	68201440	top-CS2	cast	GCTATTTATTACTCCAGTAA	AGGGACTGGCACGGCAAACC	11	4	TAAAAAGCTCCCACAGCTAA	CCCAGTAGGTCCAGGGGTAC	translocation	translocation	not-deletion
chr1	82845352	bl6	top-CS2	chr6	1ugCre_72h_rep2	68201440	top-CS2	cast	ATACATTGTGGCTTTCAGTT	AGGGACTGGCACGGCAAACC	5	5	GAACTGATGCCTATATTAAA	CCCAGTAGGTCCAGGGGTAC	translocation	translocation	not-deletion
chr16	13130530	cast	top-CS2	chr19	200ngCre_72h_rep1	9027082	bottom-CS1	cast	GCTATTTATTACTCCAGTAA	CGAACAAGATAAAAACCTAA	12	3	TAAAAAGCTCCCACAGCTAA	TTTGTGGCTAGGTCTTATTG	translocation	translocation	not-deletion
chr16	13130530	cast	top-CS2	chr16	200ngCre_72h_rep1	11250769	top-CS2	cast	GCTATTTATTACTCCAGTAA	CTCCATCATTCTGAACACAG	10	2	TAAAAAGCTCCCACAGCTAA	GAGTGACAATTTGGCTGCAA	deletion	1879761	ecDNA
chr16	13130530	cast	top-CS2	chr16	4ugCre_72h_rep2	11250769	top-CS2	cast	GCTATTTATTACTCCAGTAA	CTCCATCATTCTGAACACAG	41	13	TAAAAAGCTCCCACAGCTAA	GAGTGACAATTTGGCTGCAA	deletion	1879761	ecDNA
chr10	21190064	bl6	top-CS2	chr16	1ugCre_72h_rep1	11250769	top-CS2	cast	AGTACCCCCCGCATAGATAA	CTCCATCATTCTGAACACAG	6	2	GCACACATAAACCCAGCATC	GAGTGACAATTTGGCTGCAA	translocation	translocation	not-deletion
chr16	13130530	cast	top-CS2	chr16	1ugCre_72h_rep1	11250769	top-CS2	cast	GCTATTTATTACTCCAGTAA	CTCCATCATTCTGAACACAG	61	20	TAAAAAGCTCCCACAGCTAA	GAGTGACAATTTGGCTGCAA	deletion	1879761	ecDNA
chr17	85249756	bl6	top-CS2	chr16	1ugCre_72h_rep1	11250769	top-CS2	cast	AATTCGACTTAGAAGTAGTT	CTCCATCATTCTGAACACAG	2	2	CCATACCACCAAATAACGCG	GAGTGACAATTTGGCTGCAA	translocation	translocation	not-deletion
chr3	132488957	bl6	bottom-CS1	chr16	1ugCre_72h_rep1	11250769	top-CS2	cast	TTTTACAGTGCGTCCTCCGT	CTCCATCATTCTGAACACAG	11	4	GGCAGGAACTCAGAGTAACC	GAGTGACAATTTGGCTGCAA	translocation	translocation	not-deletion
chr16	13130530	cast	top-CS2	chr16	1ugCre_72h_rep2	11250769	top-CS2	cast	GCTATTTATTACTCCAGTAA	CTCCATCATTCTGAACACAG	68	23	TAAAAAGCTCCCACAGCTAA	GAGTGACAATTTGGCTGCAA	deletion	1879761	ecDNA
chr2	125355951	cast	bottom-CS1	chr16	1ugCre_72h_rep2	11250769	top-CS2	cast	TTTATCGACTAGGTGTATAG	CTCCATCATTCTGAACACAG	12	2	ACGGAGGAGCTCGAGTTTCA	GAGTGACAATTTGGCTGCAA	translocation	translocation	not-deletion
chr16	13130530	cast	top-CS2	chr16	4ugCre_72h_rep1	11250769	top-CS2	cast	GCTATTTATTACTCCAGTAA	CTCCATCATTCTGAACACAG	10	3	TAAAAAGCTCCCACAGCTAA	GAGTGACAATTTGGCTGCAA	deletion	1879761	ecDNA
chr10	86823307	noVariant	top-CS2	chr16	200ngCre_72h_rep2	11250769	top-CS2	cast	ACTCGTACGAAGTTGTGGAG	CTCCATCATTCTGAACACAG	4	2	AACTGAGTAGACTCGCATTT	GAGTGACAATTTGGCTGCAA	translocation	translocation	not-deletion
chr16	13130530	cast	top-CS2	chr16	200ngCre_72h_rep2	11250769	top-CS2	cast	GCTATTTATTACTCCAGTAA	CTCCATCATTCTGAACACAG	14	4	TAAAAAGCTCCCACAGCTAA	GAGTGACAATTTGGCTGCAA	deletion	1879761	ecDNA
chr16	18047588	cast	top-CS2	chr16	200ngCre_72h_rep1	4307761	bottom-CS1	cast	ATTGCGGGCTTGTATGCTTT	GAGCAGCGACTGGTCCACCT	4	2	AAATTAAACGATCCGTACCC	ACTGGTTATTCAGAAGTGAA	inversion	13739827	not-deletion
chr16	18047588	cast	top-CS2	chr16	1ugCre_72h_rep2	4307761	bottom-CS1	cast	ATTGCGGGCTTGTATGCTTT	GAGCAGCGACTGGTCCACCT	9	8	AAATTAAACGATCCGTACCC	ACTGGTTATTCAGAAGTGAA	inversion	13739827	not-deletion
chr16	21006498	bl6	bottom-CS1	chr16	200ngCre_72h_rep1	57488314	top-CS2	bl6	TGCGCTGGGTAACCTACCCC	AATTGACCAAGTTTCAACGA	16	2	AAAGACAGCGAATGACACGC	TTGTCTTTTCGCCTTTTATC	inversion	36481816	not-deletion
chr4	32407092	bl6	top-CS2	chr16	1ugCre_72h_rep1	57488314	top-CS2	bl6	TTTATGGTGTAGCCCGCTAG	AATTGACCAAGTTTCAACGA	2	2	TATCTTGTTAAAATATCTCG	TTGTCTTTTCGCCTTTTATC	translocation	translocation	not-deletion
chr16	26545651	cast	bottom-CS1	chr16	200ngCre_72h_rep1	35938316	top-CS2	noVariant	AATTTGAGTACATCTTATTT	GCATCGAACCCCTATCAACT	6	2	ATCGAATTACATGGCCCGCT	GGAAGTTGCTGTTCTATGGC	inversion	9392665	not-deletion
chr16	38918989	cast	top-CS2	chr16	200ngCre_72h_rep1	35938316	top-CS2	noVariant	TAGATGGACTTTTTGGCAGG	GCATCGAACCCCTATCAACT	4	2	TGCCACCCGACCACTCAGGA	GGAAGTTGCTGTTCTATGGC	deletion	2980673	ecDNA
chr16	38918989	cast	top-CS2	chr16	4ugCre_72h_rep2	35938316	top-CS2	noVariant	TAGATGGACTTTTTGGCAGG	GCATCGAACCCCTATCAACT	6	2	TGCCACCCGACCACTCAGGA	GGAAGTTGCTGTTCTATGGC	deletion	2980673	ecDNA
chr16	26545651	cast	bottom-CS1	chr16	1ugCre_72h_rep1	35938316	top-CS2	noVariant	AATTTGAGTACATCTTATTT	GCATCGAACCCCTATCAACT	7	2	ATCGAATTACATGGCCCGCT	GGAAGTTGCTGTTCTATGGC	inversion	9392665	not-deletion
chr16	38918989	cast	top-CS2	chr16	1ugCre_72h_rep1	35938316	top-CS2	noVariant	TAGATGGACTTTTTGGCAGG	GCATCGAACCCCTATCAACT	28	8	TGCCACCCGACCACTCAGGA	GGAAGTTGCTGTTCTATGGC	deletion	2980673	ecDNA
chr16	38918989	cast	top-CS2	chr16	1ugCre_72h_rep2	35938316	top-CS2	noVariant	TAGATGGACTTTTTGGCAGG	GCATCGAACCCCTATCAACT	37	23	TGCCACCCGACCACTCAGGA	GGAAGTTGCTGTTCTATGGC	deletion	2980673	ecDNA
chr16	26545651	cast	bottom-CS1	chr16	4ugCre_72h_rep1	35938316	top-CS2	noVariant	AATTTGAGTACATCTTATTT	GCATCGAACCCCTATCAACT	6	3	ATCGAATTACATGGCCCGCT	GGAAGTTGCTGTTCTATGGC	inversion	9392665	not-deletion
chr16	38918989	cast	top-CS2	chr16	4ugCre_72h_rep1	35938316	top-CS2	noVariant	TAGATGGACTTTTTGGCAGG	GCATCGAACCCCTATCAACT	19	4	TGCCACCCGACCACTCAGGA	GGAAGTTGCTGTTCTATGGC	deletion	2980673	ecDNA
chr16	38918989	cast	top-CS2	chr16	200ngCre_72h_rep2	35938316	top-CS2	noVariant	TAGATGGACTTTTTGGCAGG	GCATCGAACCCCTATCAACT	15	6	TGCCACCCGACCACTCAGGA	GGAAGTTGCTGTTCTATGGC	deletion	2980673	ecDNA
chr16	33385360	bl6	bottom-CS1	chr8	200ngCre_72h_rep1	63418249	bottom-CS1	noVariant	GCCGCGCAGTAAAGAGGAGC	GGAAACCAAAATTATTAGTA	18	3	GCAGTCCATGATAAACCTTT	ATTGTTGAGTTGTCTGATTG	translocation	translocation	not-deletion
chr11	85183276	bl6	bottom-CS1	chr8	1ugCre_72h_rep1	63418249	bottom-CS1	noVariant	CTTCTGATACATTCTGTATC	GGAAACCAAAATTATTAGTA	3	3	GGGGATCAAAATTTCCGGGC	ATTGTTGAGTTGTCTGATTG	translocation	translocation	not-deletion
chr16	33496540	noVariant	bottom-CS1	chr14	200ngCre_72h_rep1	79308756	top-CS2	noVariant	CGAAGTTGCCGTTTTCTGGT	CCGCCAGGCTGGGCAGACCA	7	2	AACCTGATAATCCTAAACCC	ATTTTGTGTGGAGGAGGTCG	translocation	translocation	not-deletion
chr16	36523891	bl6	top-CS2	chr16	200ngCre_72h_rep1	35442286	bottom-CS1	bl6	ATCATCGCGGGGATACGGTT	CAGTTAACAGGACAACCATC	19	3	AGAGTTGGGATCCATAACCA	ATCTGCGCGGAGGGCGCAGA	inversion	1081605	not-deletion
chr16	36523891	bl6	top-CS2	chr16	4ugCre_72h_rep2	35442286	bottom-CS1	bl6	ATCATCGCGGGGATACGGTT	CAGTTAACAGGACAACCATC	11	3	AGAGTTGGGATCCATAACCA	ATCTGCGCGGAGGGCGCAGA	inversion	1081605	not-deletion
chr8	3221715	bl6	top-CS2	chr16	1ugCre_72h_rep1	35442286	bottom-CS1	bl6	TAGAGACTTTCGGCTAGTTT	CAGTTAACAGGACAACCATC	10	2	TAAGTAGAGCTCACATAAAA	ATCTGCGCGGAGGGCGCAGA	translocation	translocation	not-deletion
chr16	36523891	bl6	top-CS2	chr16	4ugCre_72h_rep1	35442286	bottom-CS1	bl6	ATCATCGCGGGGATACGGTT	CAGTTAACAGGACAACCATC	22	6	AGAGTTGGGATCCATAACCA	ATCTGCGCGGAGGGCGCAGA	inversion	1081605	not-deletion
chr16	36523891	bl6	top-CS2	chr16	200ngCre_72h_rep2	35442286	bottom-CS1	bl6	ATCATCGCGGGGATACGGTT	CAGTTAACAGGACAACCATC	11	5	AGAGTTGGGATCCATAACCA	ATCTGCGCGGAGGGCGCAGA	inversion	1081605	not-deletion
chr16	38918989	cast	top-CS2	chrX	200ngCre_72h_rep1	7250060	top-CS2	bl6	TAGATGGACTTTTTGGCAGG	TCGTTCTTTAAGAGCCAACG	4	2	TGCCACCCGACCACTCAGGA	GTGGTGTATTTTGTTTCTTG	translocation	translocation	not-deletion
chr16	38918989	cast	top-CS2	chrX	1ugCre_72h_rep1	7250060	top-CS2	bl6	TAGATGGACTTTTTGGCAGG	TCGTTCTTTAAGAGCCAACG	15	5	TGCCACCCGACCACTCAGGA	GTGGTGTATTTTGTTTCTTG	translocation	translocation	not-deletion
chr16	42085019	noVariant	bottom-CS1	chr2	200ngCre_72h_rep1	181841962	bottom-CS1	noVariant	TGTGTGGTTTGATGAGACCT	ACACCGACAGCGACACAGGC	5	2	CCACAGTAGCACAGGTGCCC	ACTCCTCTCGTAAATGAACT	translocation	translocation	not-deletion
chr2	178097475	bl6	bottom-CS1	chr2	4ugCre_72h_rep2	181841962	bottom-CS1	noVariant	TGGTGACGGAGTTTTATCCT	ACACCGACAGCGACACAGGC	12	7	CTTTCTCGGTACCCCAGGCA	ACTCCTCTCGTAAATGAACT	deletion	3744487	ecDNA
chr17	65990863	noVariant	bottom-CS1	chr2	1ugCre_72h_rep1	181841962	bottom-CS1	noVariant	CTGCGTAAGCTAGAAGTAGT	ACACCGACAGCGACACAGGC	9	2	CCCGAACCCCCACAATAATC	ACTCCTCTCGTAAATGAACT	translocation	translocation	not-deletion
chr2	178097475	bl6	bottom-CS1	chr2	1ugCre_72h_rep1	181841962	bottom-CS1	noVariant	TGGTGACGGAGTTTTATCCT	ACACCGACAGCGACACAGGC	20	4	CTTTCTCGGTACCCCAGGCA	ACTCCTCTCGTAAATGAACT	deletion	3744487	ecDNA
chr4	126981406	bl6	bottom-CS1	chr2	4ugCre_72h_rep1	181841962	bottom-CS1	noVariant	ATGTAGCTTAGTAGAATGTT	ACACCGACAGCGACACAGGC	10	3	ACCAGCAGTAGCCACAATAA	ACTCCTCTCGTAAATGAACT	translocation	translocation	not-deletion
chr16	42600459	bl6	bottom-CS1	chr16	200ngCre_72h_rep1	43822459	bottom-CS1	bl6	CTTTGTAATATATATGCAAT	TTACGGAACCCCATCACACC	14	4	ACGCCCCAACGTCAACACCT	AAGACGTTGTGTGATGAGTG	deletion	1222000	ecDNA
chr16	42600459	bl6	bottom-CS1	chr16	4ugCre_72h_rep2	43822459	bottom-CS1	bl6	CTTTGTAATATATATGCAAT	TTACGGAACCCCATCACACC	48	16	ACGCCCCAACGTCAACACCT	AAGACGTTGTGTGATGAGTG	deletion	1222000	ecDNA
chr16	42600459	bl6	bottom-CS1	chr16	1ugCre_72h_rep1	43822459	bottom-CS1	bl6	CTTTGTAATATATATGCAAT	TTACGGAACCCCATCACACC	38	7	ACGCCCCAACGTCAACACCT	AAGACGTTGTGTGATGAGTG	deletion	1222000	ecDNA
chr16	42600459	bl6	bottom-CS1	chr16	1ugCre_72h_rep2	43822459	bottom-CS1	bl6	CTTTGTAATATATATGCAAT	TTACGGAACCCCATCACACC	161	57	ACGCCCCAACGTCAACACCT	AAGACGTTGTGTGATGAGTG	deletion	1222000	ecDNA
chr16	42600459	bl6	bottom-CS1	chr16	4ugCre_72h_rep1	43822459	bottom-CS1	bl6	CTTTGTAATATATATGCAAT	TTACGGAACCCCATCACACC	44	12	ACGCCCCAACGTCAACACCT	AAGACGTTGTGTGATGAGTG	deletion	1222000	ecDNA
chr16	42600459	bl6	bottom-CS1	chr16	200ngCre_72h_rep2	43822459	bottom-CS1	bl6	CTTTGTAATATATATGCAAT	TTACGGAACCCCATCACACC	46	15	ACGCCCCAACGTCAACACCT	AAGACGTTGTGTGATGAGTG	deletion	1222000	ecDNA
chr16	43623917	noVariant	top-CS2	chr11	200ngCre_72h_rep1	118439129	bottom-CS1	cast	CTGCACGCATCGTTTCTTAA	GAATCTCAAACGACACAGGG	13	4	GACCGTATCCGGTCAAACTC	GTAGATAACTCAGCACATTC	translocation	translocation	not-deletion
chr16	45017501	cast	bottom-CS1	chr16	200ngCre_72h_rep1	88372975	bottom-CS1	cast	GGCCTTTTGGGTAAAAGTTG	AACGCTCTCAGTATGTTGTT	7	2	CCTAATAATACCCACCTGAC	CTGGACTGGGTTGATATTTT	deletion	43355474	ecDNA
chr17	84524338	bl6	bottom-CS1	chr16	1ugCre_72h_rep1	88372975	bottom-CS1	cast	CGCTTTGAATACACTGCGGG	AACGCTCTCAGTATGTTGTT	14	3	CAAGGGATAGAGCTAACTTC	CTGGACTGGGTTGATATTTT	translocation	translocation	not-deletion
chr16	45017501	cast	bottom-CS1	chr16	200ngCre_72h_rep2	88372975	bottom-CS1	cast	GGCCTTTTGGGTAAAAGTTG	AACGCTCTCAGTATGTTGTT	6	3	CCTAATAATACCCACCTGAC	CTGGACTGGGTTGATATTTT	deletion	43355474	ecDNA
chr16	50039272	bl6	top-CS2	chr16	200ngCre_72h_rep1	53540176	top-CS2	bl6	TGGATTGGTTTAAATCGGCT	GACCACTCCAACGCAAACTC	16	4	AATAAGCCTATCTAAGATTG	GTCTCGGTATTGTTAAGTTT	deletion	3500904	genome
chr16	50039272	bl6	top-CS2	chr16	4ugCre_72h_rep2	53540176	top-CS2	bl6	TGGATTGGTTTAAATCGGCT	GACCACTCCAACGCAAACTC	12	4	AATAAGCCTATCTAAGATTG	GTCTCGGTATTGTTAAGTTT	deletion	3500904	genome
chr16	50039272	bl6	top-CS2	chr16	1ugCre_72h_rep1	53540176	top-CS2	bl6	TGGATTGGTTTAAATCGGCT	GACCACTCCAACGCAAACTC	24	10	AATAAGCCTATCTAAGATTG	GTCTCGGTATTGTTAAGTTT	deletion	3500904	genome
chr16	50039272	bl6	top-CS2	chr16	1ugCre_72h_rep2	53540176	top-CS2	bl6	TGGATTGGTTTAAATCGGCT	GACCACTCCAACGCAAACTC	36	13	AATAAGCCTATCTAAGATTG	GTCTCGGTATTGTTAAGTTT	deletion	3500904	genome
chr16	50039272	bl6	top-CS2	chr16	4ugCre_72h_rep1	53540176	top-CS2	bl6	TGGATTGGTTTAAATCGGCT	GACCACTCCAACGCAAACTC	6	2	AATAAGCCTATCTAAGATTG	GTCTCGGTATTGTTAAGTTT	deletion	3500904	genome
chr16	50039272	bl6	top-CS2	chr16	200ngCre_72h_rep2	53540176	top-CS2	bl6	TGGATTGGTTTAAATCGGCT	GACCACTCCAACGCAAACTC	6	3	AATAAGCCTATCTAAGATTG	GTCTCGGTATTGTTAAGTTT	deletion	3500904	genome
chr16	53540176	bl6	top-CS2	chr16	200ngCre_72h_rep1	50039272	top-CS2	bl6	GTCTCGGTATTGTTAAGTTT	AATAAGCCTATCTAAGATTG	18	6	GACCACTCCAACGCAAACTC	TGGATTGGTTTAAATCGGCT	deletion	3500904	ecDNA
chr16	53540176	bl6	top-CS2	chr16	4ugCre_72h_rep2	50039272	top-CS2	bl6	GTCTCGGTATTGTTAAGTTT	AATAAGCCTATCTAAGATTG	20	6	GACCACTCCAACGCAAACTC	TGGATTGGTTTAAATCGGCT	deletion	3500904	ecDNA
chr16	53540176	bl6	top-CS2	chr16	1ugCre_72h_rep1	50039272	top-CS2	bl6	GTCTCGGTATTGTTAAGTTT	AATAAGCCTATCTAAGATTG	69	24	GACCACTCCAACGCAAACTC	TGGATTGGTTTAAATCGGCT	deletion	3500904	ecDNA
chr16	53540176	bl6	top-CS2	chr16	1ugCre_72h_rep2	50039272	top-CS2	bl6	GTCTCGGTATTGTTAAGTTT	AATAAGCCTATCTAAGATTG	27	7	GACCACTCCAACGCAAACTC	TGGATTGGTTTAAATCGGCT	deletion	3500904	ecDNA
chr16	53540176	bl6	top-CS2	chr16	4ugCre_72h_rep1	50039272	top-CS2	bl6	GTCTCGGTATTGTTAAGTTT	AATAAGCCTATCTAAGATTG	10	3	GACCACTCCAACGCAAACTC	TGGATTGGTTTAAATCGGCT	deletion	3500904	ecDNA
chr16	53540176	bl6	top-CS2	chr16	200ngCre_72h_rep2	50039272	top-CS2	bl6	GTCTCGGTATTGTTAAGTTT	AATAAGCCTATCTAAGATTG	15	4	GACCACTCCAACGCAAACTC	TGGATTGGTTTAAATCGGCT	deletion	3500904	ecDNA
chr16	53540176	bl6	top-CS2	chr16	200ngCre_72h_rep1	84772537	bottom-CS1	bl6	GTCTCGGTATTGTTAAGTTT	CCAAAATATCATAATCAATC	12	3	GACCACTCCAACGCAAACTC	TATTGTCGATATTACAGTTA	inversion	31232361	not-deletion
chr4	49624444	noVariant	bottom-CS1	chr16	4ugCre_72h_rep2	84772537	bottom-CS1	bl6	ATGTTTTAAATTTTATTCTT	CCAAAATATCATAATCAATC	11	3	CCACTCAACCTATTTGATTC	TATTGTCGATATTACAGTTA	translocation	translocation	not-deletion
chr16	53540176	bl6	top-CS2	chr16	1ugCre_72h_rep1	84772537	bottom-CS1	bl6	GTCTCGGTATTGTTAAGTTT	CCAAAATATCATAATCAATC	16	4	GACCACTCCAACGCAAACTC	TATTGTCGATATTACAGTTA	inversion	31232361	not-deletion
chr13	98911751	cast	top-CS2	chr16	1ugCre_72h_rep2	84772537	bottom-CS1	bl6	GTTCGGTTCGTTTTTAGTGT	CCAAAATATCATAATCAATC	8	2	AAAAAACAGCCAAACCTCGA	TATTGTCGATATTACAGTTA	translocation	translocation	not-deletion
chr16	53540176	bl6	top-CS2	chr5	200ngCre_72h_rep1	106619284	bottom-CS1	noVariant	GTCTCGGTATTGTTAAGTTT	CCTTACTTGAAAACTCCATC	7	2	GACCACTCCAACGCAAACTC	TGAGGTGCTTCTCGTAAGTG	translocation	translocation	not-deletion
chr7	112024053	cast	bottom-CS1	chr5	4ugCre_72h_rep1	106619284	bottom-CS1	noVariant	TAACATCCGGCGTGCAACAA	CCTTACTTGAAAACTCCATC	4	2	CGGGAGGCATACATATACCC	TGAGGTGCTTCTCGTAAGTG	translocation	translocation	not-deletion
chr16	90626899	cast	top-CS2	chr16	200ngCre_72h_rep1	38918989	top-CS2	cast	TACGTAGATATGTTAACGTT	TGCCACCCGACCACTCAGGA	22	6	AGAGCCTAACACAGAGCCCG	TAGATGGACTTTTTGGCAGG	deletion	51707910	ecDNA
chr16	90626899	cast	top-CS2	chr16	1ugCre_72h_rep2	38918989	top-CS2	cast	TACGTAGATATGTTAACGTT	TGCCACCCGACCACTCAGGA	20	9	AGAGCCTAACACAGAGCCCG	TAGATGGACTTTTTGGCAGG	deletion	51707910	ecDNA
chr16	90626899	cast	top-CS2	chr16	200ngCre_72h_rep2	38918989	top-CS2	cast	TACGTAGATATGTTAACGTT	TGCCACCCGACCACTCAGGA	6	2	AGAGCCTAACACAGAGCCCG	TAGATGGACTTTTTGGCAGG	deletion	51707910	ecDNA
chr16	91720975	bl6	bottom-CS1	chr16	200ngCre_72h_rep1	75029742	bottom-CS1	noVariant	ATATAATGAGTCCCATCCGG	TTATCTCACCTCGTGCGACC	5	3	CAAGCGTGTAAGCAGCCTAA	GCGAGGTATGAACTGCTACT	deletion	16691233	genome
chr17	8824506	bl6	bottom-CS1	chr11	200ngCre_72h_rep1	29546185	bottom-CS1	cast	AACCGCCACTATGGTTAAGA	ACGAGAACCAAACTCCTATG	10	3	GACCACGACCTCCATCGTGT	CGCTTTATTACCGACGTCAT	translocation	translocation	not-deletion
chr11	51735012	cast	top-CS2	chr11	4ugCre_72h_rep2	29546185	bottom-CS1	cast	CGTTATTACTAATTGCTTTT	ACGAGAACCAAACTCCTATG	4	2	AATGGGAACAATACAAGAAA	CGCTTTATTACCGACGTCAT	inversion	22188827	not-deletion
chr17	12122695	bl6	top-CS2	chr17	200ngCre_72h_rep1	57008956	bottom-CS1	bl6	GTTAGAACGTTCCGGGCATC	ACGGACCAAGTAACGCTTTC	5	2	GGAGGAAATCAACCATGCTT	TGTGCTAGTAGAAGTGTGTT	inversion	44886261	not-deletion
chr10	117952562	noVariant	bottom-CS1	chr17	1ugCre_72h_rep2	57008956	bottom-CS1	bl6	GCTTGGTTCTTTCCCCCAGC	ACGGACCAAGTAACGCTTTC	8	5	AGTAGGTTTAGCGAAATACA	TGTGCTAGTAGAAGTGTGTT	translocation	translocation	not-deletion
chr17	36980125	noVariant	bottom-CS1	chr17	1ugCre_72h_rep2	57008956	bottom-CS1	bl6	GATAGATTTTTAGCTACCGT	ACGGACCAAGTAACGCTTTC	9	4	GTCACGAAAATATACCGGCC	TGTGCTAGTAGAAGTGTGTT	deletion	20028831	ecDNA
chr17	32878120	bl6	bottom-CS1	chr9	200ngCre_72h_rep1	58610655	bottom-CS1	noVariant	GATGTCTACGTTCTGGATTC	CCTACGATATCTAGACCACC	7	2	TAAACGATTTACGACTGTAT	AGGTTGTCTAATTGGATGAT	translocation	translocation	not-deletion
chr9	55425001	cast	top-CS2	chr9	200ngCre_72h_rep1	58610655	bottom-CS1	noVariant	TCTGAATTGTCTGATCAAAT	CCTACGATATCTAGACCACC	8	3	TACTACCAATCAGCAACGTT	AGGTTGTCTAATTGGATGAT	inversion	3185654	not-deletion
chr9	60474868	cast	bottom-CS1	chr9	1ugCre_72h_rep1	58610655	bottom-CS1	noVariant	TTGGCAGCCTGGTTTTTCGT	CCTACGATATCTAGACCACC	6	2	GAACGTGTAAACTAAAGGCC	AGGTTGTCTAATTGGATGAT	deletion	1864213	genome
chr17	35134645	cast	bottom-CS1	chr9	4ugCre_72h_rep1	58610655	bottom-CS1	noVariant	GTTAGTGTGTCTGTAGCCTT	CCTACGATATCTAGACCACC	5	3	CGCCTAGAGAGGAGGCAATG	AGGTTGTCTAATTGGATGAT	translocation	translocation	not-deletion
chr9	60474868	cast	bottom-CS1	chr9	4ugCre_72h_rep1	58610655	bottom-CS1	noVariant	TTGGCAGCCTGGTTTTTCGT	CCTACGATATCTAGACCACC	15	4	GAACGTGTAAACTAAAGGCC	AGGTTGTCTAATTGGATGAT	deletion	1864213	genome
chr17	32951293	cast	top-CS2	chr4	200ngCre_72h_rep1	154709882	bottom-CS1	noVariant	GCTGGTCTCCTAGTATATAG	AAGCCCTGAGAACCACATTC	5	3	GAAATCCCTACACACGTCGA	AACTGGCTGTGGCGTTGGCG	translocation	translocation	not-deletion
chr9	46014172	cast	top-CS2	chr4	1ugCre_72h_rep1	154709882	bottom-CS1	noVariant	CAGGATACTTTAATATCCGC	AAGCCCTGAGAACCACATTC	9	2	ATACAACTCGCCATGAAATC	AACTGGCTGTGGCGTTGGCG	translocation	translocation	not-deletion
chr9	71860852	cast	top-CS2	chr4	1ugCre_72h_rep1	154709882	bottom-CS1	noVariant	ATGTACCTCTAGTGTTGAAT	AAGCCCTGAGAACCACATTC	7	2	GCCATACGGACCCTCTAGAC	AACTGGCTGTGGCGTTGGCG	translocation	translocation	not-deletion
chr9	98415489	noVariant	top-CS2	chr4	1ugCre_72h_rep1	154709882	bottom-CS1	noVariant	GTCATATTACGCTCAGGAAT	AAGCCCTGAGAACCACATTC	4	2	AGAGTTGAGATGTGCAAGTT	AACTGGCTGTGGCGTTGGCG	translocation	translocation	not-deletion
chr7	16380410	cast	bottom-CS1	chr4	1ugCre_72h_rep2	154709882	bottom-CS1	noVariant	GGTTTGGTCTATATTTGGTA	AAGCCCTGAGAACCACATTC	4	2	GCACTCATAGATGCTCGAAC	AACTGGCTGTGGCGTTGGCG	translocation	translocation	not-deletion
chr13	111713897	bl6	bottom-CS1	chr4	4ugCre_72h_rep1	154709882	bottom-CS1	noVariant	TGGGGCATTTGTTGTCTATG	AAGCCCTGAGAACCACATTC	4	3	ACTGATCATAAACACACTAC	AACTGGCTGTGGCGTTGGCG	translocation	translocation	not-deletion
chr17	32951293	cast	top-CS2	chr17	200ngCre_72h_rep1	43516723	bottom-CS1	cast	GCTGGTCTCCTAGTATATAG	CACAACCAAACAAGAATAAA	7	2	GAAATCCCTACACACGTCGA	GGACTCTATTAATCGTCAAT	inversion	10565430	not-deletion
chr17	38016527	noVariant	bottom-CS1	chr17	200ngCre_72h_rep1	43516723	bottom-CS1	cast	CGTGTGTAACAGGAATTTAG	CACAACCAAACAAGAATAAA	15	6	CTCGTTCCGACTTACCACGG	GGACTCTATTAATCGTCAAT	deletion	5500196	ecDNA
chr17	38016527	noVariant	bottom-CS1	chr17	4ugCre_72h_rep2	43516723	bottom-CS1	cast	CGTGTGTAACAGGAATTTAG	CACAACCAAACAAGAATAAA	23	10	CTCGTTCCGACTTACCACGG	GGACTCTATTAATCGTCAAT	deletion	5500196	ecDNA
chr14	48771532	noVariant	top-CS2	chr17	1ugCre_72h_rep1	43516723	bottom-CS1	cast	TTATCAGACGATTTTGTCTC	CACAACCAAACAAGAATAAA	11	2	CCTTGTAAACGCTCAGCGGA	GGACTCTATTAATCGTCAAT	translocation	translocation	not-deletion
chr17	38016527	noVariant	bottom-CS1	chr17	1ugCre_72h_rep1	43516723	bottom-CS1	cast	CGTGTGTAACAGGAATTTAG	CACAACCAAACAAGAATAAA	25	11	CTCGTTCCGACTTACCACGG	GGACTCTATTAATCGTCAAT	deletion	5500196	ecDNA
chr17	46613108	noVariant	bottom-CS1	chr17	1ugCre_72h_rep1	43516723	bottom-CS1	cast	GTGATGTACATCGATATTAT	CACAACCAAACAAGAATAAA	13	2	CCGATTAGACATCAACAAAT	GGACTCTATTAATCGTCAAT	deletion	3096385	genome
chr17	38016527	noVariant	bottom-CS1	chr17	1ugCre_72h_rep2	43516723	bottom-CS1	cast	CGTGTGTAACAGGAATTTAG	CACAACCAAACAAGAATAAA	45	18	CTCGTTCCGACTTACCACGG	GGACTCTATTAATCGTCAAT	deletion	5500196	ecDNA
chr4	88940733	bl6	top-CS2	chr17	1ugCre_72h_rep2	43516723	bottom-CS1	cast	AAAATTTTGTACTTACCTCA	CACAACCAAACAAGAATAAA	8	5	ATGTCCAGAAATACCACCAC	GGACTCTATTAATCGTCAAT	translocation	translocation	not-deletion
chr6	29638803	bl6	top-CS2	chr17	1ugCre_72h_rep2	43516723	bottom-CS1	cast	TTTGGAACACTGCCCGATAA	CACAACCAAACAAGAATAAA	5	2	ATTCATCCCTAGCCAGTACG	GGACTCTATTAATCGTCAAT	translocation	translocation	not-deletion
chr17	38016527	noVariant	bottom-CS1	chr17	4ugCre_72h_rep1	43516723	bottom-CS1	cast	CGTGTGTAACAGGAATTTAG	CACAACCAAACAAGAATAAA	18	4	CTCGTTCCGACTTACCACGG	GGACTCTATTAATCGTCAAT	deletion	5500196	ecDNA
chr13	30495586	cast	bottom-CS1	chr17	200ngCre_72h_rep2	43516723	bottom-CS1	cast	CTGTTCGTTTGTCTCGCTTA	CACAACCAAACAAGAATAAA	13	2	TGTTAAAAGTCCTTTTAATA	GGACTCTATTAATCGTCAAT	translocation	translocation	not-deletion
chr17	38016527	noVariant	bottom-CS1	chr17	200ngCre_72h_rep2	43516723	bottom-CS1	cast	CGTGTGTAACAGGAATTTAG	CACAACCAAACAAGAATAAA	7	3	CTCGTTCCGACTTACCACGG	GGACTCTATTAATCGTCAAT	deletion	5500196	ecDNA
chr17	32951293	cast	top-CS2	chr17	200ngCre_72h_rep1	32205093	bottom-CS1	noVariant	GCTGGTCTCCTAGTATATAG	TATTACCCCCTCTAGTCTAT	26	8	GAAATCCCTACACACGTCGA	ATACCAGTCATCCATGGGAG	inversion	746200	not-deletion
chr14	121871529	bl6	top-CS2	chr17	4ugCre_72h_rep2	32205093	bottom-CS1	noVariant	CATTTTCGTCCGTATTTTTC	TATTACCCCCTCTAGTCTAT	6	5	CTACTAAAGGGCCACGCAAT	ATACCAGTCATCCATGGGAG	translocation	translocation	not-deletion
chr17	32951293	cast	top-CS2	chr17	4ugCre_72h_rep2	32205093	bottom-CS1	noVariant	GCTGGTCTCCTAGTATATAG	TATTACCCCCTCTAGTCTAT	7	3	GAAATCCCTACACACGTCGA	ATACCAGTCATCCATGGGAG	inversion	746200	not-deletion
chr17	32951293	cast	top-CS2	chr17	1ugCre_72h_rep1	32205093	bottom-CS1	noVariant	GCTGGTCTCCTAGTATATAG	TATTACCCCCTCTAGTCTAT	37	11	GAAATCCCTACACACGTCGA	ATACCAGTCATCCATGGGAG	inversion	746200	not-deletion
chr17	32951293	cast	top-CS2	chr17	1ugCre_72h_rep2	32205093	bottom-CS1	noVariant	GCTGGTCTCCTAGTATATAG	TATTACCCCCTCTAGTCTAT	24	8	GAAATCCCTACACACGTCGA	ATACCAGTCATCCATGGGAG	inversion	746200	not-deletion
chr17	32951293	cast	top-CS2	chr17	4ugCre_72h_rep1	32205093	bottom-CS1	noVariant	GCTGGTCTCCTAGTATATAG	TATTACCCCCTCTAGTCTAT	14	4	GAAATCCCTACACACGTCGA	ATACCAGTCATCCATGGGAG	inversion	746200	not-deletion
chr17	32951293	cast	top-CS2	chr17	200ngCre_72h_rep2	32205093	bottom-CS1	noVariant	GCTGGTCTCCTAGTATATAG	TATTACCCCCTCTAGTCTAT	23	11	GAAATCCCTACACACGTCGA	ATACCAGTCATCCATGGGAG	inversion	746200	not-deletion
chr17	34091169	bl6	top-CS2	chr17	200ngCre_72h_rep1	32256909	top-CS2	noVariant	TTTAATGACCTTCGTCTGTC	ACTAAAAGAATACAAGACAT	10	3	AATCCCCAATTTAATCGATA	TGGAGTTTTTTTCATTAGCC	deletion	1834260	ecDNA
chr14	59729953	noVariant	bottom-CS1	chr17	4ugCre_72h_rep2	32256909	top-CS2	noVariant	CTCCGCCTACATAAGCCTTT	ACTAAAAGAATACAAGACAT	11	4	AACTACAACCGAAGTAACGT	TGGAGTTTTTTTCATTAGCC	translocation	translocation	not-deletion
chr17	34091169	bl6	top-CS2	chr17	4ugCre_72h_rep2	32256909	top-CS2	noVariant	TTTAATGACCTTCGTCTGTC	ACTAAAAGAATACAAGACAT	41	10	AATCCCCAATTTAATCGATA	TGGAGTTTTTTTCATTAGCC	deletion	1834260	ecDNA
chr4	127328826	bl6	bottom-CS1	chr17	4ugCre_72h_rep2	32256909	top-CS2	noVariant	GTCTCCAGCATCTTTCTAAG	ACTAAAAGAATACAAGACAT	12	7	AATCTGCAGGAGCAGTGTGA	TGGAGTTTTTTTCATTAGCC	translocation	translocation	not-deletion
chr17	34091169	bl6	top-CS2	chr17	1ugCre_72h_rep1	32256909	top-CS2	noVariant	TTTAATGACCTTCGTCTGTC	ACTAAAAGAATACAAGACAT	31	10	AATCCCCAATTTAATCGATA	TGGAGTTTTTTTCATTAGCC	deletion	1834260	ecDNA
chr17	34091169	bl6	top-CS2	chr17	1ugCre_72h_rep2	32256909	top-CS2	noVariant	TTTAATGACCTTCGTCTGTC	ACTAAAAGAATACAAGACAT	15	12	AATCCCCAATTTAATCGATA	TGGAGTTTTTTTCATTAGCC	deletion	1834260	ecDNA
chr17	34091169	bl6	top-CS2	chr17	4ugCre_72h_rep1	32256909	top-CS2	noVariant	TTTAATGACCTTCGTCTGTC	ACTAAAAGAATACAAGACAT	31	12	AATCCCCAATTTAATCGATA	TGGAGTTTTTTTCATTAGCC	deletion	1834260	ecDNA
chr9	21615138	bl6	top-CS2	chr17	200ngCre_72h_rep2	32256909	top-CS2	noVariant	CGCCTGTTGAGTTTTGTTTT	ACTAAAAGAATACAAGACAT	4	2	GGACCCATAAAGGCCCTTGC	TGGAGTTTTTTTCATTAGCC	translocation	translocation	not-deletion
chr17	43116582	bl6	top-CS2	chr3	200ngCre_72h_rep1	22107965	top-CS2	noVariant	TCTTTGTGGTTAACATTTTT	CAAGATAAATACACCACCCT	10	3	ACCAAAGAAGGCCGCTTTAT	AGACTATCCGAAGCAGTATT	translocation	translocation	not-deletion
chr8	110654935	noVariant	bottom-CS1	chr3	4ugCre_72h_rep2	22107965	top-CS2	noVariant	TTTTGCCCCCTTGCTTGCGC	CAAGATAAATACACCACCCT	4	3	CGAAGCCACCACCTGGAGAG	AGACTATCCGAAGCAGTATT	translocation	translocation	not-deletion
chr17	46613108	noVariant	bottom-CS1	chr1	200ngCre_72h_rep1	166153451	top-CS2	cast	GTGATGTACATCGATATTAT	ACTAAATAGCCCATCGAATG	12	4	CCGATTAGACATCAACAAAT	CGGTTTGTATCCGGGATCGC	translocation	translocation	not-deletion
chr1	135844250	cast	top-CS2	chr1	4ugCre_72h_rep2	166153451	top-CS2	cast	CGCCTGGCGGTAACCCAAAA	ACTAAATAGCCCATCGAATG	9	2	CTTCCCCTGCATGTCTACCG	CGGTTTGTATCCGGGATCGC	deletion	30309201	genome
chr1	119533819	cast	bottom-CS1	chr1	1ugCre_72h_rep2	166153451	top-CS2	cast	GGAAGCGCAATTTTCTTTAG	ACTAAATAGCCCATCGAATG	14	4	TAGCCATATCCTACTCCTCA	CGGTTTGTATCCGGGATCGC	inversion	46619632	not-deletion
chr17	46613108	noVariant	bottom-CS1	chr11	200ngCre_72h_rep1	4806199	top-CS2	cast	GTGATGTACATCGATATTAT	CTTTAGCCGAAATAGAAGGC	15	4	CCGATTAGACATCAACAAAT	CGTGTTTGAGATCAATCTGT	translocation	translocation	not-deletion
chr1	36844101	cast	top-CS2	chr11	4ugCre_72h_rep2	4806199	top-CS2	cast	GTGCGAAATTACAGTTTCAT	CTTTAGCCGAAATAGAAGGC	6	4	GACCCGTACTACCATTCCCC	CGTGTTTGAGATCAATCTGT	translocation	translocation	not-deletion
chr6	82705853	cast	bottom-CS1	chr11	1ugCre_72h_rep1	4806199	top-CS2	cast	GGAATGCTCATAATCGTTTC	CTTTAGCCGAAATAGAAGGC	7	2	ACACTCCTCAGCATGTCAAG	CGTGTTTGAGATCAATCTGT	translocation	translocation	not-deletion
chr11	107980790	cast	bottom-CS1	chr11	1ugCre_72h_rep2	4806199	top-CS2	cast	AGTAACTGCAGGTTTGGTTG	CTTTAGCCGAAATAGAAGGC	6	3	CCGTTATTAACATAGACGGC	CGTGTTTGAGATCAATCTGT	inversion	103174591	not-deletion
chr8	12418367	cast	top-CS2	chr11	1ugCre_72h_rep2	4806199	top-CS2	cast	ATGGTGAAAGGGTGTTTTTT	CTTTAGCCGAAATAGAAGGC	3	2	AGATAAGACACAATCGCCTC	CGTGTTTGAGATCAATCTGT	translocation	translocation	not-deletion
chr17	46843981	bl6	top-CS2	chr1	200ngCre_72h_rep1	153322297	bottom-CS1	bl6	GGTTTTTACCCTGCTTGGGG	GAAACCCCCAGTTAGCGCAC	15	4	GCAGCCATGACGCAAACTCT	TCTTTTCGGTATCCATTGAT	translocation	translocation	not-deletion
chr17	47574809	bl6	top-CS2	chr18	200ngCre_72h_rep1	14989302	bottom-CS1	bl6	GAAAGCGGTTCTATTGGTGC	GCCGCTATCCACCTTCAACA	6	2	AGCCTGTCCGAAACCAGCGA	TCCGCAGTTTATAATGTATA	translocation	translocation	not-deletion
chr18	42525189	bl6	top-CS2	chr18	1ugCre_72h_rep1	14989302	bottom-CS1	bl6	TCAGATGAGATGAAAACCTA	GCCGCTATCCACCTTCAACA	14	4	CATCGTCTAAGAGTGGTGTA	TCCGCAGTTTATAATGTATA	inversion	27535887	not-deletion
chr17	65949196	cast	bottom-CS1	chr16	200ngCre_72h_rep1	16344455	top-CS2	bl6	TTAAATTTTACGATCTTTAT	CCCATGGACACCCCAGCTCC	4	2	AAATCCGAATAAGCGGAACG	CTGGGCAAGAAATTGGTTGG	translocation	translocation	not-deletion
chr11	115998980	bl6	bottom-CS1	chr16	4ugCre_72h_rep2	16344455	top-CS2	bl6	ATGTAACAAATGTTCGATTA	CCCATGGACACCCCAGCTCC	18	6	AGACGACATGATTCGACTTG	CTGGGCAAGAAATTGGTTGG	translocation	translocation	not-deletion
chr12	100126191	bl6	top-CS2	chr16	1ugCre_72h_rep1	16344455	top-CS2	bl6	ATATACAATTTGTGCTAAAT	CCCATGGACACCCCAGCTCC	11	4	GAGACCGATGTAACTGCACA	CTGGGCAAGAAATTGGTTGG	translocation	translocation	not-deletion
chr17	78575350	cast	top-CS2	chr9	200ngCre_72h_rep1	72659305	top-CS2	bl6	GGACTAACTATAGTTTACTA	AAGAGTCAAGACGCTGTAAT	15	4	CACCACTTAAAATGGACCGA	TGGAGAGTAAATGCGCAATT	translocation	translocation	not-deletion
chr9	72170259	bl6	bottom-CS1	chr9	1ugCre_72h_rep1	72659305	top-CS2	bl6	TTCGTTTTCATTACTATTAT	AAGAGTCAAGACGCTGTAAT	16	4	AACCGATCGAGTAGACCCAG	TGGAGAGTAAATGCGCAATT	inversion	489046	not-deletion
chr9	72170259	bl6	bottom-CS1	chr9	4ugCre_72h_rep1	72659305	top-CS2	bl6	TTCGTTTTCATTACTATTAT	AAGAGTCAAGACGCTGTAAT	24	6	AACCGATCGAGTAGACCCAG	TGGAGAGTAAATGCGCAATT	inversion	489046	not-deletion
chr17	81652004	bl6	top-CS2	chr13	200ngCre_72h_rep1	112820389	bottom-CS1	bl6	TACGGTAGTTTGCGCAATTG	GCCCTGCCCCAAGAAAAAGC	7	2	ACAGAGGAAATTAGCTGGAG	TTAGTTTGGCGTGTCCCATT	translocation	translocation	not-deletion
chr4	116686849	bl6	top-CS2	chr13	4ugCre_72h_rep2	112820389	bottom-CS1	bl6	TACACTAAGTATGCGTAAAA	GCCCTGCCCCAAGAAAAAGC	8	2	GAGTTCCAACCAATTTTGGC	TTAGTTTGGCGTGTCCCATT	translocation	translocation	not-deletion
chr2	32837961	cast	top-CS2	chr13	1ugCre_72h_rep2	112820389	bottom-CS1	bl6	GTTTCGTAACATACGTTGAG	GCCCTGCCCCAAGAAAAAGC	2	2	CCTACAGCAAGATATTGAAC	TTAGTTTGGCGTGTCCCATT	translocation	translocation	not-deletion
chr6	4556456	bl6	top-CS2	chr13	1ugCre_72h_rep2	112820389	bottom-CS1	bl6	GACAATGATGTGTTCATCTC	GCCCTGCCCCAAGAAAAAGC	5	3	AACCGAAAAACACGTTCCCC	TTAGTTTGGCGTGTCCCATT	translocation	translocation	not-deletion
chr10	21842776	bl6	top-CS2	chr13	4ugCre_72h_rep1	112820389	bottom-CS1	bl6	GTGAGGTTTTTGTTGGTTCC	GCCCTGCCCCAAGAAAAAGC	4	2	TTTAACCCCTTCAGAACTAA	TTAGTTTGGCGTGTCCCATT	translocation	translocation	not-deletion
chr17	82522839	cast	top-CS2	chr17	200ngCre_72h_rep1	78348418	bottom-CS1	noVariant	TAAACATACAAAGGGTTCTA	ATAAAGCTAAACAATTACAA	15	3	CCCACCGAATCCCAATTATA	GAGTGCTTTTCGTTTGTCTA	inversion	4174421	not-deletion
chr17	82522839	cast	top-CS2	chr17	4ugCre_72h_rep2	78348418	bottom-CS1	noVariant	TAAACATACAAAGGGTTCTA	ATAAAGCTAAACAATTACAA	11	5	CCCACCGAATCCCAATTATA	GAGTGCTTTTCGTTTGTCTA	inversion	4174421	not-deletion
chr1	151945601	noVariant	bottom-CS1	chr17	1ugCre_72h_rep2	78348418	bottom-CS1	noVariant	TGCATCGACACACAAACTTT	ATAAAGCTAAACAATTACAA	24	6	GTATAAAGACCCGTAATCTG	GAGTGCTTTTCGTTTGTCTA	translocation	translocation	not-deletion
chr17	82522839	cast	top-CS2	chr17	1ugCre_72h_rep2	78348418	bottom-CS1	noVariant	TAAACATACAAAGGGTTCTA	ATAAAGCTAAACAATTACAA	20	9	CCCACCGAATCCCAATTATA	GAGTGCTTTTCGTTTGTCTA	inversion	4174421	not-deletion
chr17	82522839	cast	top-CS2	chr17	4ugCre_72h_rep1	78348418	bottom-CS1	noVariant	TAAACATACAAAGGGTTCTA	ATAAAGCTAAACAATTACAA	34	9	CCCACCGAATCCCAATTATA	GAGTGCTTTTCGTTTGTCTA	inversion	4174421	not-deletion
chr17	82522839	cast	top-CS2	chr17	200ngCre_72h_rep2	78348418	bottom-CS1	noVariant	TAAACATACAAAGGGTTCTA	ATAAAGCTAAACAATTACAA	11	2	CCCACCGAATCCCAATTATA	GAGTGCTTTTCGTTTGTCTA	inversion	4174421	not-deletion
chr17	82522839	cast	top-CS2	chr7	200ngCre_72h_rep1	130520406	bottom-CS1	cast	TAAACATACAAAGGGTTCTA	TCCATCCTAAATAGTCTGAA	10	4	CCCACCGAATCCCAATTATA	CATGCTGATTCGGCATGGAT	translocation	translocation	not-deletion
chr4	120554139	bl6	bottom-CS1	chr7	1ugCre_72h_rep1	130520406	bottom-CS1	cast	TTACGCGTCTGTCCGGTGGC	TCCATCCTAAATAGTCTGAA	17	4	ACAGCACCGACGCTCGCACT	CATGCTGATTCGGCATGGAT	translocation	translocation	not-deletion
chr11	59380230	noVariant	bottom-CS1	chr7	1ugCre_72h_rep2	130520406	bottom-CS1	cast	TTTCAGTCACGGGTTTCGGT	TCCATCCTAAATAGTCTGAA	9	3	CACCTGCAAAATTACACAGA	CATGCTGATTCGGCATGGAT	translocation	translocation	not-deletion
chr14	34548458	bl6	bottom-CS1	chr7	4ugCre_72h_rep1	130520406	bottom-CS1	cast	CTCATCGGTCTTTAGGTTAT	TCCATCCTAAATAGTCTGAA	20	5	CCAGAAAGAGCACTTCCCCG	CATGCTGATTCGGCATGGAT	translocation	translocation	not-deletion
chr17	83470475	noVariant	top-CS2	chr4	200ngCre_72h_rep1	135237339	bottom-CS1	bl6	AATGTGCATACCTGATTCTA	GAGAAGGGTATCATGCGAAC	9	3	ACGGCCCTCTAGCCCTCCTG	GATGCCGACACAATATAGCT	translocation	translocation	not-deletion
chr5	110803585	cast	top-CS2	chr4	1ugCre_72h_rep1	135237339	bottom-CS1	bl6	TTGCATTCGTGGCCGCGAAT	GAGAAGGGTATCATGCGAAC	5	2	CAACTATTTCATACAACGCC	GATGCCGACACAATATAGCT	translocation	translocation	not-deletion
chr17	83555593	cast	top-CS2	chr17	200ngCre_72h_rep1	80786493	top-CS2	cast	CGCCCGATAGTGCCTCATTC	CTTTCTTTATGCTCAAACCA	13	5	TTTTGCGCAATCGCCTACTA	TGAGTTTGTGTGTTCGCATA	deletion	2769100	ecDNA
chr17	83555593	cast	top-CS2	chr17	4ugCre_72h_rep2	80786493	top-CS2	cast	CGCCCGATAGTGCCTCATTC	CTTTCTTTATGCTCAAACCA	7	4	TTTTGCGCAATCGCCTACTA	TGAGTTTGTGTGTTCGCATA	deletion	2769100	ecDNA
chr17	83555593	cast	top-CS2	chr17	1ugCre_72h_rep1	80786493	top-CS2	cast	CGCCCGATAGTGCCTCATTC	CTTTCTTTATGCTCAAACCA	30	9	TTTTGCGCAATCGCCTACTA	TGAGTTTGTGTGTTCGCATA	deletion	2769100	ecDNA
chr17	83555593	cast	top-CS2	chr17	1ugCre_72h_rep2	80786493	top-CS2	cast	CGCCCGATAGTGCCTCATTC	CTTTCTTTATGCTCAAACCA	5	4	TTTTGCGCAATCGCCTACTA	TGAGTTTGTGTGTTCGCATA	deletion	2769100	ecDNA
chr17	83555593	cast	top-CS2	chr17	4ugCre_72h_rep1	80786493	top-CS2	cast	CGCCCGATAGTGCCTCATTC	CTTTCTTTATGCTCAAACCA	19	6	TTTTGCGCAATCGCCTACTA	TGAGTTTGTGTGTTCGCATA	deletion	2769100	ecDNA
chr17	84758906	bl6	bottom-CS1	chr17	200ngCre_72h_rep1	85249756	top-CS2	bl6	TACTTCTCGGTGTGTACCGT	CCATACCACCAAATAACGCG	11	4	TAGACCCCGCAAAAAGGGTC	AATTCGACTTAGAAGTAGTT	inversion	490850	not-deletion
chr17	84758906	bl6	bottom-CS1	chr17	4ugCre_72h_rep2	85249756	top-CS2	bl6	TACTTCTCGGTGTGTACCGT	CCATACCACCAAATAACGCG	27	12	TAGACCCCGCAAAAAGGGTC	AATTCGACTTAGAAGTAGTT	inversion	490850	not-deletion
chr17	84758906	bl6	bottom-CS1	chr17	1ugCre_72h_rep1	85249756	top-CS2	bl6	TACTTCTCGGTGTGTACCGT	CCATACCACCAAATAACGCG	73	26	TAGACCCCGCAAAAAGGGTC	AATTCGACTTAGAAGTAGTT	inversion	490850	not-deletion
chr17	84758906	bl6	bottom-CS1	chr17	1ugCre_72h_rep2	85249756	top-CS2	bl6	TACTTCTCGGTGTGTACCGT	CCATACCACCAAATAACGCG	42	14	TAGACCCCGCAAAAAGGGTC	AATTCGACTTAGAAGTAGTT	inversion	490850	not-deletion
chr17	84758906	bl6	bottom-CS1	chr17	4ugCre_72h_rep1	85249756	top-CS2	bl6	TACTTCTCGGTGTGTACCGT	CCATACCACCAAATAACGCG	32	9	TAGACCCCGCAAAAAGGGTC	AATTCGACTTAGAAGTAGTT	inversion	490850	not-deletion
chr17	84758906	bl6	bottom-CS1	chr17	200ngCre_72h_rep2	85249756	top-CS2	bl6	TACTTCTCGGTGTGTACCGT	CCATACCACCAAATAACGCG	13	4	TAGACCCCGCAAAAAGGGTC	AATTCGACTTAGAAGTAGTT	inversion	490850	not-deletion
chr17	85249756	bl6	top-CS2	chr17	200ngCre_72h_rep1	84758906	bottom-CS1	bl6	AATTCGACTTAGAAGTAGTT	TAGACCCCGCAAAAAGGGTC	15	5	CCATACCACCAAATAACGCG	TACTTCTCGGTGTGTACCGT	inversion	490850	not-deletion
chr17	35489050	bl6	bottom-CS1	chr17	4ugCre_72h_rep2	84758906	bottom-CS1	bl6	AATGGGCGATGTTGGAGTGC	TAGACCCCGCAAAAAGGGTC	2	2	GATCACCAAACGATACTCCC	TACTTCTCGGTGTGTACCGT	deletion	49269856	ecDNA
chr17	85249756	bl6	top-CS2	chr17	4ugCre_72h_rep2	84758906	bottom-CS1	bl6	AATTCGACTTAGAAGTAGTT	TAGACCCCGCAAAAAGGGTC	39	20	CCATACCACCAAATAACGCG	TACTTCTCGGTGTGTACCGT	inversion	490850	not-deletion
chr17	87351553	cast	top-CS2	chr17	4ugCre_72h_rep2	84758906	bottom-CS1	bl6	GAGCCTTTGTATTCAGACGT	TAGACCCCGCAAAAAGGGTC	8	3	TGATCCAGAAAACACCACAC	TACTTCTCGGTGTGTACCGT	translocation	translocation	not-deletion
chr17	85249756	bl6	top-CS2	chr17	1ugCre_72h_rep1	84758906	bottom-CS1	bl6	AATTCGACTTAGAAGTAGTT	TAGACCCCGCAAAAAGGGTC	25	7	CCATACCACCAAATAACGCG	TACTTCTCGGTGTGTACCGT	inversion	490850	not-deletion
chr17	85249756	bl6	top-CS2	chr17	1ugCre_72h_rep2	84758906	bottom-CS1	bl6	AATTCGACTTAGAAGTAGTT	TAGACCCCGCAAAAAGGGTC	36	13	CCATACCACCAAATAACGCG	TACTTCTCGGTGTGTACCGT	inversion	490850	not-deletion
chr17	85249756	bl6	top-CS2	chr17	4ugCre_72h_rep1	84758906	bottom-CS1	bl6	AATTCGACTTAGAAGTAGTT	TAGACCCCGCAAAAAGGGTC	39	15	CCATACCACCAAATAACGCG	TACTTCTCGGTGTGTACCGT	inversion	490850	not-deletion
chr17	35489050	bl6	bottom-CS1	chr17	200ngCre_72h_rep2	84758906	bottom-CS1	bl6	AATGGGCGATGTTGGAGTGC	TAGACCCCGCAAAAAGGGTC	15	4	GATCACCAAACGATACTCCC	TACTTCTCGGTGTGTACCGT	deletion	49269856	ecDNA
chr17	85249756	bl6	top-CS2	chr17	200ngCre_72h_rep2	84758906	bottom-CS1	bl6	AATTCGACTTAGAAGTAGTT	TAGACCCCGCAAAAAGGGTC	25	8	CCATACCACCAAATAACGCG	TACTTCTCGGTGTGTACCGT	inversion	490850	not-deletion
chr18	3401607	noVariant	bottom-CS1	chr4	200ngCre_72h_rep1	140642249	top-CS2	cast	GGTTATTGATTGCTACACTA	ACGCTTTACGCACTATAGCT	15	4	CGCCCACTATCCCTTGTTGT	TTAGAACTACTTAGGTGGAG	translocation	translocation	not-deletion
chr6	120902461	bl6	top-CS2	chr4	4ugCre_72h_rep2	140642249	top-CS2	cast	GGTTTCGTGCCTGCTCAGAG	ACGCTTTACGCACTATAGCT	6	3	GACGGTCATAAACTAAAAAA	TTAGAACTACTTAGGTGGAG	translocation	translocation	not-deletion
chr18	3836972	noVariant	top-CS2	chr17	200ngCre_72h_rep1	82522839	top-CS2	cast	TAGAAGATCCCTGCTATGCG	CCCACCGAATCCCAATTATA	7	4	AGTTACCGCAAAGTATTTAT	TAAACATACAAAGGGTTCTA	translocation	translocation	not-deletion
chr17	78348418	noVariant	bottom-CS1	chr17	4ugCre_72h_rep2	82522839	top-CS2	cast	GAGTGCTTTTCGTTTGTCTA	CCCACCGAATCCCAATTATA	15	8	ATAAAGCTAAACAATTACAA	TAAACATACAAAGGGTTCTA	inversion	4174421	not-deletion
chr17	78348418	noVariant	bottom-CS1	chr17	1ugCre_72h_rep1	82522839	top-CS2	cast	GAGTGCTTTTCGTTTGTCTA	CCCACCGAATCCCAATTATA	14	4	ATAAAGCTAAACAATTACAA	TAAACATACAAAGGGTTCTA	inversion	4174421	not-deletion
chr17	78348418	noVariant	bottom-CS1	chr17	1ugCre_72h_rep2	82522839	top-CS2	cast	GAGTGCTTTTCGTTTGTCTA	CCCACCGAATCCCAATTATA	21	9	ATAAAGCTAAACAATTACAA	TAAACATACAAAGGGTTCTA	inversion	4174421	not-deletion
chr3	25915467	noVariant	top-CS2	chr17	1ugCre_72h_rep2	82522839	top-CS2	cast	ATACACGGTACCGCCATATC	CCCACCGAATCCCAATTATA	22	5	AACGAGCAAACTCAATGAAG	TAAACATACAAAGGGTTCTA	translocation	translocation	not-deletion
chr18	4238013	noVariant	bottom-CS1	chr18	200ngCre_72h_rep1	42221244	bottom-CS1	bl6	CGATGTGCTAATTCGTAGGT	AAAGCTCGCGGCCACATCAC	20	4	TATGCAAATGGTGCCAAAAC	GTGTTGACTCATGGGATGAG	deletion	37983231	ecDNA
chr18	4238013	noVariant	bottom-CS1	chr18	4ugCre_72h_rep2	42221244	bottom-CS1	bl6	CGATGTGCTAATTCGTAGGT	AAAGCTCGCGGCCACATCAC	19	5	TATGCAAATGGTGCCAAAAC	GTGTTGACTCATGGGATGAG	deletion	37983231	ecDNA
chr1	82845352	bl6	top-CS2	chr18	4ugCre_72h_rep1	42221244	bottom-CS1	bl6	ATACATTGTGGCTTTCAGTT	AAAGCTCGCGGCCACATCAC	12	4	GAACTGATGCCTATATTAAA	GTGTTGACTCATGGGATGAG	translocation	translocation	not-deletion
chr18	4238013	noVariant	bottom-CS1	chr18	4ugCre_72h_rep1	42221244	bottom-CS1	bl6	CGATGTGCTAATTCGTAGGT	AAAGCTCGCGGCCACATCAC	12	4	TATGCAAATGGTGCCAAAAC	GTGTTGACTCATGGGATGAG	deletion	37983231	ecDNA
chr18	6216070	cast	top-CS2	chr2	200ngCre_72h_rep1	122111266	bottom-CS1	bl6	ACTTTTTGGTGCGCTGGGAG	GCGGAAACACACATAATTGA	9	2	GCGTTGGATCGAAATCATTC	CATGTGCCATTTGCGTCTTT	translocation	translocation	not-deletion
chr7	34235173	bl6	bottom-CS1	chr2	1ugCre_72h_rep2	122111266	bottom-CS1	bl6	AGTGTTGTACGCGATTTATT	GCGGAAACACACATAATTGA	10	4	CACAGCTACCTAGGAGCCTG	CATGTGCCATTTGCGTCTTT	translocation	translocation	not-deletion
chr18	9094620	cast	top-CS2	chr10	200ngCre_72h_rep1	4569019	top-CS2	noVariant	TGTAAAGTGGTTTTGCAGTA	TGGGACAGGCATTTTTATGC	9	2	GACCATAATGGTACTGATGT	TCTATTCTTAGTGGCGTCGT	translocation	translocation	not-deletion
chr18	10762697	cast	bottom-CS1	chr18	200ngCre_72h_rep1	9712171	bottom-CS1	cast	GTATTTGAGAATGACGTATG	ATGTCGTCACCACAGACTCC	10	5	GATATTCTTAACCGGTACAT	GTTATATTTTTGGGTACGTT	deletion	1050526	genome
chr18	10762697	cast	bottom-CS1	chr18	1ugCre_72h_rep1	9712171	bottom-CS1	cast	GTATTTGAGAATGACGTATG	ATGTCGTCACCACAGACTCC	14	4	GATATTCTTAACCGGTACAT	GTTATATTTTTGGGTACGTT	deletion	1050526	genome
chr18	76301654	cast	top-CS2	chr18	1ugCre_72h_rep1	9712171	bottom-CS1	cast	ATTCAATCATTGAAAATACG	ATGTCGTCACCACAGACTCC	7	2	TACAAAGTACTACTCCCCAT	GTTATATTTTTGGGTACGTT	inversion	66589483	not-deletion
chr18	10762697	cast	bottom-CS1	chr18	1ugCre_72h_rep2	9712171	bottom-CS1	cast	GTATTTGAGAATGACGTATG	ATGTCGTCACCACAGACTCC	32	11	GATATTCTTAACCGGTACAT	GTTATATTTTTGGGTACGTT	deletion	1050526	genome
chr7	30634422	cast	top-CS2	chr18	1ugCre_72h_rep2	9712171	bottom-CS1	cast	GTTGTGTATCTCAGTTGACA	ATGTCGTCACCACAGACTCC	15	3	AGACAAATAGACGAAGATTA	GTTATATTTTTGGGTACGTT	translocation	translocation	not-deletion
chr18	10762697	cast	bottom-CS1	chr18	4ugCre_72h_rep1	9712171	bottom-CS1	cast	GTATTTGAGAATGACGTATG	ATGTCGTCACCACAGACTCC	33	7	GATATTCTTAACCGGTACAT	GTTATATTTTTGGGTACGTT	deletion	1050526	genome
chr18	10762697	cast	bottom-CS1	chr18	200ngCre_72h_rep2	9712171	bottom-CS1	cast	GTATTTGAGAATGACGTATG	ATGTCGTCACCACAGACTCC	11	3	GATATTCTTAACCGGTACAT	GTTATATTTTTGGGTACGTT	deletion	1050526	genome
chr18	10865952	bl6	bottom-CS1	chr16	200ngCre_72h_rep1	13657132	bottom-CS1	bl6	ACAGGTAGAGTGGTTGTTCG	CCACATGGCAGCAAAGCGAT	6	3	TGCTTTCGTCCCCTAGAACA	TACTTCATCGGTATCTGCAA	translocation	translocation	not-deletion
chr13	30932388	cast	top-CS2	chr16	4ugCre_72h_rep2	13657132	bottom-CS1	bl6	TGCATTAGTATCGGGCCAAT	CCACATGGCAGCAAAGCGAT	6	2	TCAGCCAAAGCATCTGAAGC	TACTTCATCGGTATCTGCAA	translocation	translocation	not-deletion
chr18	35553904	cast	top-CS2	chr18	200ngCre_72h_rep1	77713194	top-CS2	cast	TACTTAAACACGGTTCACTA	TAACGCCCGCATATACAAAC	9	2	CACGGCCTGGTTGTCTACAT	TGATGCAAAGGCACCGTGGA	deletion	42159290	genome
chr18	35553904	cast	top-CS2	chr18	4ugCre_72h_rep2	77713194	top-CS2	cast	TACTTAAACACGGTTCACTA	TAACGCCCGCATATACAAAC	7	2	CACGGCCTGGTTGTCTACAT	TGATGCAAAGGCACCGTGGA	deletion	42159290	genome
chr15	80153371	cast	bottom-CS1	chr18	4ugCre_72h_rep1	77713194	top-CS2	cast	TGAGTTTAAGAAATGTCGCC	TAACGCCCGCATATACAAAC	3	2	CCCAGTACCTCCAGCCGAAA	TGATGCAAAGGCACCGTGGA	translocation	translocation	not-deletion
chr18	35606709	bl6	bottom-CS1	chr18	200ngCre_72h_rep1	37883569	bottom-CS1	bl6	CGTGTCCACATCTGGGGTTG	GCGCAGGCCCATGACCGTAA	11	4	AATGTGATATCAGACACGTA	TATCGGCGGTCAATTTTAGG	deletion	2276860	ecDNA
chr18	35606709	bl6	bottom-CS1	chr18	1ugCre_72h_rep1	37883569	bottom-CS1	bl6	CGTGTCCACATCTGGGGTTG	GCGCAGGCCCATGACCGTAA	29	9	AATGTGATATCAGACACGTA	TATCGGCGGTCAATTTTAGG	deletion	2276860	ecDNA
chr18	35606709	bl6	bottom-CS1	chr18	1ugCre_72h_rep2	37883569	bottom-CS1	bl6	CGTGTCCACATCTGGGGTTG	GCGCAGGCCCATGACCGTAA	21	8	AATGTGATATCAGACACGTA	TATCGGCGGTCAATTTTAGG	deletion	2276860	ecDNA
chr18	38213415	noVariant	top-CS2	chr4	200ngCre_72h_rep1	43314619	top-CS2	bl6	ATATTGTATTTGATCATTAT	GTAAGCCGATAGATGAAACG	7	2	AATGGTGTCGCTAGTACGCG	TGGTTTTTGGATGACAAGCG	translocation	translocation	not-deletion
chr7	46221084	bl6	bottom-CS1	chr4	4ugCre_72h_rep1	43314619	top-CS2	bl6	GTGGGGGATACCTTGTCCTC	GTAAGCCGATAGATGAAACG	15	2	AACGTTTCACCCTATCCGTT	TGGTTTTTGGATGACAAGCG	translocation	translocation	not-deletion
chr18	38260040	cast	bottom-CS1	chr13	200ngCre_72h_rep1	98562583	top-CS2	bl6	TGGGGAGGCCAGGGTTTAGT	GTAGCTGACATAAGCCGCTG	8	2	GCTTATACCTAATGCTCCAC	ATGTAGAAGAGCTCTTTGTA	translocation	translocation	not-deletion
chr15	80099638	cast	top-CS2	chr13	4ugCre_72h_rep2	98562583	top-CS2	bl6	CTAGCCGGCTCCATTTCTTG	GTAGCTGACATAAGCCGCTG	6	3	AGTCGGGTCCATATCCCCAC	ATGTAGAAGAGCTCTTTGTA	translocation	translocation	not-deletion
chr18	46613788	bl6	bottom-CS1	chr18	200ngCre_72h_rep1	42309484	top-CS2	bl6	CGAGTGTTAGATGCCGTATT	ACTACCCCATTTCATGCGTC	3	2	CCTAATTGTTAAGCTTCAGC	GTTTAGCGTGGTTTTTAATA	inversion	4304304	not-deletion
chr18	51825931	cast	bottom-CS1	chr1	200ngCre_72h_rep1	164340595	bottom-CS1	cast	CTTTGTTCTTAGTAGCTGAA	TGACCCATGTCAACACTGGA	10	2	GCGTTTCGGCAAAGCGCAGG	TGATAGTGGGTTATTATCGC	translocation	translocation	not-deletion
chr14	87501380	bl6	top-CS2	chr1	1ugCre_72h_rep1	164340595	bottom-CS1	cast	GGTCTCACGAAAATAGTAGA	TGACCCATGTCAACACTGGA	13	2	ATCCACGCCTGCGGTAAATA	TGATAGTGGGTTATTATCGC	translocation	translocation	not-deletion
chr18	72317911	bl6	bottom-CS1	chr10	200ngCre_72h_rep1	120227608	top-CS2	bl6	CCGTGCAGGACGACATTTAT	CATATCCTTGCACAGTGGGG	18	3	ACTCTCCCTCAAGTTCATCA	CAGATGATTGTATATTTACG	translocation	translocation	not-deletion
chr9	95614223	bl6	bottom-CS1	chr10	1ugCre_72h_rep1	120227608	top-CS2	bl6	GTTATATTTTTCTGGTTGAG	CATATCCTTGCACAGTGGGG	10	4	CCTAGCAGAGCACCGGTGCA	CAGATGATTGTATATTTACG	translocation	translocation	not-deletion
chr16	94658638	cast	top-CS2	chr10	1ugCre_72h_rep2	120227608	top-CS2	bl6	ATCGGTCTCCGATTATTTTT	CATATCCTTGCACAGTGGGG	4	3	GGGAACTTGCGAGTAATAAA	CAGATGATTGTATATTTACG	translocation	translocation	not-deletion
chr10	34017089	bl6	bottom-CS1	chr10	4ugCre_72h_rep1	120227608	top-CS2	bl6	TGTCTGTGCCAAGTAGTTTG	CATATCCTTGCACAGTGGGG	5	2	GTCAAACAAATACCTCCGAG	CAGATGATTGTATATTTACG	inversion	86210519	not-deletion
chr18	83062650	bl6	top-CS2	chr3	200ngCre_72h_rep1	68690006	top-CS2	cast	TTTACGATCCCGGCTTTGCA	AGACCCGCCCAGTGAATCTC	7	5	CGAAATCTCAAATGCTATAG	TTCCATTGCTTGTTAACAGT	translocation	translocation	not-deletion
chr18	83372445	bl6	top-CS2	chr19	200ngCre_72h_rep1	28167277	bottom-CS1	cast	TTCTCGGGTCAAGGTTGTTA	ACAACCTAGACTACTTATTC	23	2	GAGCACAGACTCCCCAAACA	TCTTAGCTCGAGACCCTCCG	translocation	translocation	not-deletion
chr19	7266936	cast	top-CS2	chr9	200ngCre_72h_rep1	102780833	top-CS2	noVariant	GTTTTCTTTTCGGGGTGAAG	CCGCCCTTCATGTTCTACTA	2	2	CCGACCGACCCCCACAAATC	TAGCTTGTCTTATTGCGAAC	translocation	translocation	not-deletion
chr9	103386125	cast	bottom-CS1	chr9	4ugCre_72h_rep2	102780833	top-CS2	noVariant	GAAATGATGTTTTGGCTAGC	CCGCCCTTCATGTTCTACTA	9	3	TGTATACCCCAACCGGTCTG	TAGCTTGTCTTATTGCGAAC	inversion	605292	not-deletion
chr10	22325553	noVariant	top-CS2	chr9	1ugCre_72h_rep1	102780833	top-CS2	noVariant	GGTCGACTTTGTTCTATGAC	CCGCCCTTCATGTTCTACTA	11	2	CCTTTCAAACAACGAAGACA	TAGCTTGTCTTATTGCGAAC	translocation	translocation	not-deletion
chr9	103386125	cast	bottom-CS1	chr9	1ugCre_72h_rep1	102780833	top-CS2	noVariant	GAAATGATGTTTTGGCTAGC	CCGCCCTTCATGTTCTACTA	16	7	TGTATACCCCAACCGGTCTG	TAGCTTGTCTTATTGCGAAC	inversion	605292	not-deletion
chr9	84921458	cast	bottom-CS1	chr9	1ugCre_72h_rep2	102780833	top-CS2	noVariant	TCCGGGGAATTTTTAGATTT	CCGCCCTTCATGTTCTACTA	15	5	TAGACGAGAAATGCTGCCCG	TAGCTTGTCTTATTGCGAAC	inversion	17859375	not-deletion
chr9	103386125	cast	bottom-CS1	chr9	1ugCre_72h_rep2	102780833	top-CS2	noVariant	GAAATGATGTTTTGGCTAGC	CCGCCCTTCATGTTCTACTA	23	9	TGTATACCCCAACCGGTCTG	TAGCTTGTCTTATTGCGAAC	inversion	605292	not-deletion
chr9	103386125	cast	bottom-CS1	chr9	200ngCre_72h_rep2	102780833	top-CS2	noVariant	GAAATGATGTTTTGGCTAGC	CCGCCCTTCATGTTCTACTA	3	2	TGTATACCCCAACCGGTCTG	TAGCTTGTCTTATTGCGAAC	inversion	605292	not-deletion
chr19	12829868	cast	bottom-CS1	chr16	200ngCre_72h_rep1	37011622	bottom-CS1	noVariant	CCAACCGCACTGCCTAGTCG	GGACAGACTACAGTAAATCA	4	2	ATCCGGGCCCCGAGGCTGAA	AATCTTTAATGTTTTAGTTC	translocation	translocation	not-deletion
chr19	22952913	cast	top-CS2	chr8	200ngCre_72h_rep1	32040101	bottom-CS1	cast	TGTGCTTTCTAATATTGAGA	ACCCCAGTCAAAACCTGGGA	7	3	TACAAGTGAATCACAGGAGG	CGGCGGTGTAGAGTTAGGTT	translocation	translocation	not-deletion
chr19	28167277	cast	bottom-CS1	chr19	200ngCre_72h_rep1	18068978	top-CS2	cast	TCTTAGCTCGAGACCCTCCG	TGTATCAATCTCTGACGAAA	14	4	ACAACCTAGACTACTTATTC	AGGTACTTCTCCTGTTTCTG	inversion	10098299	not-deletion
chr19	28167277	cast	bottom-CS1	chr19	1ugCre_72h_rep2	18068978	top-CS2	cast	TCTTAGCTCGAGACCCTCCG	TGTATCAATCTCTGACGAAA	5	3	ACAACCTAGACTACTTATTC	AGGTACTTCTCCTGTTTCTG	inversion	10098299	not-deletion
chr19	37453243	bl6	top-CS2	chr17	200ngCre_72h_rep1	45917152	bottom-CS1	bl6	GCGTGAGATTTTAGAAGTTG	TGCGTCGCAAAAACCCTGTA	18	5	CCCGGCGGCAACTATTAACT	AGATTTTTTAAAGCGTTCTA	translocation	translocation	not-deletion
chr14	61674044	bl6	bottom-CS1	chr17	4ugCre_72h_rep2	45917152	bottom-CS1	bl6	TTATTAATTCTAATCTCCTA	TGCGTCGCAAAAACCCTGTA	6	2	TCCGAGACACCCCGAAGATC	AGATTTTTTAAAGCGTTCTA	translocation	translocation	not-deletion
chr17	47528022	cast	top-CS2	chr17	200ngCre_72h_rep2	45917152	bottom-CS1	bl6	TTGTAAGATTGGTTAATTCG	TGCGTCGCAAAAACCCTGTA	6	2	TAAAATGGTAATAAGTGATC	AGATTTTTTAAAGCGTTCTA	translocation	translocation	not-deletion
chr19	40762242	cast	top-CS2	chr11	200ngCre_72h_rep1	102327315	bottom-CS1	cast	TATTTCAAGTTGGTCCTCTG	CAATAACCATATGATTAGAT	3	2	ACCAAACGACGTTCCACGAC	GGACGGTCAGTTCTTCGGAT	translocation	translocation	not-deletion
chr18	55136352	noVariant	bottom-CS1	chr11	4ugCre_72h_rep2	102327315	bottom-CS1	cast	TAGAGGTAACCCAATTGGCG	CAATAACCATATGATTAGAT	4	2	CATCGCGACCAAAGTGCGCT	GGACGGTCAGTTCTTCGGAT	translocation	translocation	not-deletion
chr10	108411665	bl6	bottom-CS1	chr11	1ugCre_72h_rep1	102327315	bottom-CS1	cast	TTAATGCCGGACCGTTAGTA	CAATAACCATATGATTAGAT	2	2	ATGCAAAAATGTCTGACCTG	GGACGGTCAGTTCTTCGGAT	translocation	translocation	not-deletion
chr11	29703332	bl6	bottom-CS1	chr11	1ugCre_72h_rep2	102327315	bottom-CS1	cast	CTATTTCGTGTGACTAAACG	CAATAACCATATGATTAGAT	8	2	AATACCGGCATGTACTAAAA	GGACGGTCAGTTCTTCGGAT	translocation	translocation	not-deletion
chr3	153912512	cast	top-CS2	chr11	4ugCre_72h_rep1	102327315	bottom-CS1	cast	GTCGAGAGTTGGTGAACTAG	CAATAACCATATGATTAGAT	6	3	GCTCCGAAAGCCGAATACAA	GGACGGTCAGTTCTTCGGAT	translocation	translocation	not-deletion
chr19	42374982	bl6	bottom-CS1	chr6	200ngCre_72h_rep1	39445012	bottom-CS1	noVariant	ATCTTAGATAGAAGGATATA	ATACGATAAGCATACCCGAC	12	2	CGGCCCCGTTCTAGGCAGGC	AAGTAAGTGTCGGTGCCGCT	translocation	translocation	not-deletion
chr6	70986278	cast	top-CS2	chr6	4ugCre_72h_rep2	39445012	bottom-CS1	noVariant	CGGATCTGACAAGTTAATAG	ATACGATAAGCATACCCGAC	5	2	TAGACTCCTAGACTACATTA	AAGTAAGTGTCGGTGCCGCT	inversion	31541266	not-deletion
chr19	43504529	noVariant	top-CS2	chr3	200ngCre_72h_rep1	108434412	top-CS2	cast	TATTTAGCTGACTGGAACTT	ATAAACCTCCCGCGCATTGT	10	4	GAAAAGAACGCGCTATGAGC	TTCCAAGTTCGTTGTACGTT	translocation	translocation	not-deletion
chr6	53874213	cast	bottom-CS1	chr3	1ugCre_72h_rep1	108434412	top-CS2	cast	TAAAATACTTTCTGCGTTAT	ATAAACCTCCCGCGCATTGT	5	2	ACCCTAAAAGCCCACCCTGA	TTCCAAGTTCGTTGTACGTT	translocation	translocation	not-deletion
chr5	99977863	bl6	bottom-CS1	chr3	1ugCre_72h_rep2	108434412	top-CS2	cast	AACGCATTATGGCGTACCTT	ATAAACCTCCCGCGCATTGT	7	4	ACCATAACCTGCACTAACTG	TTCCAAGTTCGTTGTACGTT	translocation	translocation	not-deletion
chr19	44911344	cast	top-CS2	chrX	200ngCre_72h_rep1	47730358	top-CS2	bl6	TGTTTCAACGAGCGGAGATT	ACTTAGAAGCAAATACAGTT	7	5	ACTATAGCCTATAACTTCTA	TTAATTTGCCTGTATATTGA	translocation	translocation	not-deletion
chr19	45361876	bl6	bottom-CS1	chr19	200ngCre_72h_rep1	44247362	top-CS2	bl6	TTGGTAAGTTTTGAATCCTT	TATTCTAACACGCCAGTTAA	7	2	AATCAACCAACGATACATAT	TCTTGGTTTCCTTGAGGATT	inversion	1114514	not-deletion
chr19	45361876	bl6	bottom-CS1	chr19	4ugCre_72h_rep2	44247362	top-CS2	bl6	TTGGTAAGTTTTGAATCCTT	TATTCTAACACGCCAGTTAA	26	7	AATCAACCAACGATACATAT	TCTTGGTTTCCTTGAGGATT	inversion	1114514	not-deletion
chr19	45361876	bl6	bottom-CS1	chr19	1ugCre_72h_rep1	44247362	top-CS2	bl6	TTGGTAAGTTTTGAATCCTT	TATTCTAACACGCCAGTTAA	10	5	AATCAACCAACGATACATAT	TCTTGGTTTCCTTGAGGATT	inversion	1114514	not-deletion
chr19	57098219	cast	top-CS2	chr4	200ngCre_72h_rep1	43977409	bottom-CS1	bl6	TACTAATGTCGGCGGAACTG	CGCAATCAGGCAAACAACCC	19	2	ACACACAACAAAACGCATGG	GGATTTGTACTTTGCTGGTG	translocation	translocation	not-deletion
chr11	104421551	bl6	bottom-CS1	chr4	4ugCre_72h_rep1	43977409	bottom-CS1	bl6	GGTCTTCATCTTGGATTTTT	CGCAATCAGGCAAACAACCC	3	2	TGCACGAACAAGTCATGGAT	GGATTTGTACTTTGCTGGTG	translocation	translocation	not-deletion
chr10	115200387	cast	top-CS2	chr4	200ngCre_72h_rep2	43977409	bottom-CS1	bl6	TCTCGTTCAACGGTTCGACT	CGCAATCAGGCAAACAACCC	9	3	GTTATTTGTAACGATCACTA	GGATTTGTACTTTGCTGGTG	translocation	translocation	not-deletion
chr2	4141840	cast	bottom-CS1	chr8	200ngCre_72h_rep1	33896710	top-CS2	cast	TGTATTGGCTCTTCATTGTT	AGTCAGATCACACCTACTGA	4	2	GAACCGAAGTATTAATAGGC	CAGGTGGTTTGTGAGTATTT	translocation	translocation	not-deletion
chr7	140137901	cast	bottom-CS1	chr8	4ugCre_72h_rep1	33896710	top-CS2	cast	AATTGGTGGTAGATTTGGTA	AGTCAGATCACACCTACTGA	23	3	TCAACAACGAAATGCGTGGG	CAGGTGGTTTGTGAGTATTT	translocation	translocation	not-deletion
chr2	4586504	cast	bottom-CS1	chr1	200ngCre_72h_rep1	153312240	bottom-CS1	bl6	ACGCGTCTTTCCACCATGCT	CAGCACAAAAATAGAGTCCA	12	4	TACCTAACTATCTAAAGCAG	GTACTACAGTTCTTTGTTTT	translocation	translocation	not-deletion
chr17	35918897	noVariant	top-CS2	chr1	4ugCre_72h_rep2	153312240	bottom-CS1	bl6	AATATCTGCATATTCTTTGT	CAGCACAAAAATAGAGTCCA	7	3	ACCTATACGTATGATTAATT	GTACTACAGTTCTTTGTTTT	translocation	translocation	not-deletion
chr1	162739340	bl6	bottom-CS1	chr1	4ugCre_72h_rep1	153312240	bottom-CS1	bl6	CTCTGGCCTTTCTGTCATAG	CAGCACAAAAATAGAGTCCA	11	4	TTAACTACAGCGAGGACTCC	GTACTACAGTTCTTTGTTTT	deletion	9427100	genome
chr2	5008110	bl6	bottom-CS1	chr1	200ngCre_72h_rep1	174072269	bottom-CS1	noVariant	CACTTTTCAGGAGAGTACTC	CGGTTCATCCAACAATCAAG	6	4	CTTAAACAAGTCGCATCCCA	AGATCGAAATGTCTTTTTTG	translocation	translocation	not-deletion
chr2	5008110	bl6	bottom-CS1	chr1	4ugCre_72h_rep2	174072269	bottom-CS1	noVariant	CACTTTTCAGGAGAGTACTC	CGGTTCATCCAACAATCAAG	20	6	CTTAAACAAGTCGCATCCCA	AGATCGAAATGTCTTTTTTG	translocation	translocation	not-deletion
chr2	5008110	bl6	bottom-CS1	chr1	1ugCre_72h_rep2	174072269	bottom-CS1	noVariant	CACTTTTCAGGAGAGTACTC	CGGTTCATCCAACAATCAAG	18	7	CTTAAACAAGTCGCATCCCA	AGATCGAAATGTCTTTTTTG	translocation	translocation	not-deletion
chr2	5880410	cast	bottom-CS1	chr2	200ngCre_72h_rep1	6099208	bottom-CS1	cast	TGAATTGTCTCAGTTACGGA	AACACTACAAAAGACCTGTG	17	6	GACTTAACAACACCCCTAAA	TATTTAGACCTTGTAGAAAA	deletion	218798	ecDNA
chr2	5880410	cast	bottom-CS1	chr2	4ugCre_72h_rep2	6099208	bottom-CS1	cast	TGAATTGTCTCAGTTACGGA	AACACTACAAAAGACCTGTG	93	28	GACTTAACAACACCCCTAAA	TATTTAGACCTTGTAGAAAA	deletion	218798	ecDNA
chr2	5880410	cast	bottom-CS1	chr2	1ugCre_72h_rep1	6099208	bottom-CS1	cast	TGAATTGTCTCAGTTACGGA	AACACTACAAAAGACCTGTG	88	27	GACTTAACAACACCCCTAAA	TATTTAGACCTTGTAGAAAA	deletion	218798	ecDNA
chr2	5880410	cast	bottom-CS1	chr2	1ugCre_72h_rep2	6099208	bottom-CS1	cast	TGAATTGTCTCAGTTACGGA	AACACTACAAAAGACCTGTG	116	41	GACTTAACAACACCCCTAAA	TATTTAGACCTTGTAGAAAA	deletion	218798	ecDNA
chr2	5880410	cast	bottom-CS1	chr2	4ugCre_72h_rep1	6099208	bottom-CS1	cast	TGAATTGTCTCAGTTACGGA	AACACTACAAAAGACCTGTG	37	13	GACTTAACAACACCCCTAAA	TATTTAGACCTTGTAGAAAA	deletion	218798	ecDNA
chr2	5880410	cast	bottom-CS1	chr2	200ngCre_72h_rep2	6099208	bottom-CS1	cast	TGAATTGTCTCAGTTACGGA	AACACTACAAAAGACCTGTG	31	10	GACTTAACAACACCCCTAAA	TATTTAGACCTTGTAGAAAA	deletion	218798	ecDNA
chr2	6099208	cast	bottom-CS1	chr2	200ngCre_72h_rep1	5880410	bottom-CS1	cast	TATTTAGACCTTGTAGAAAA	GACTTAACAACACCCCTAAA	7	2	AACACTACAAAAGACCTGTG	TGAATTGTCTCAGTTACGGA	deletion	218798	genome
chr2	6099208	cast	bottom-CS1	chr2	1ugCre_72h_rep1	5880410	bottom-CS1	cast	TATTTAGACCTTGTAGAAAA	GACTTAACAACACCCCTAAA	16	6	AACACTACAAAAGACCTGTG	TGAATTGTCTCAGTTACGGA	deletion	218798	genome
chr2	6099208	cast	bottom-CS1	chr2	1ugCre_72h_rep2	5880410	bottom-CS1	cast	TATTTAGACCTTGTAGAAAA	GACTTAACAACACCCCTAAA	11	4	AACACTACAAAAGACCTGTG	TGAATTGTCTCAGTTACGGA	deletion	218798	genome
chr2	6099208	cast	bottom-CS1	chr2	4ugCre_72h_rep1	5880410	bottom-CS1	cast	TATTTAGACCTTGTAGAAAA	GACTTAACAACACCCCTAAA	15	5	AACACTACAAAAGACCTGTG	TGAATTGTCTCAGTTACGGA	deletion	218798	genome
chr2	6099208	cast	bottom-CS1	chr2	200ngCre_72h_rep2	5880410	bottom-CS1	cast	TATTTAGACCTTGTAGAAAA	GACTTAACAACACCCCTAAA	4	2	AACACTACAAAAGACCTGTG	TGAATTGTCTCAGTTACGGA	deletion	218798	genome
chr2	10091554	bl6	bottom-CS1	chr17	200ngCre_72h_rep1	32162923	top-CS2	noVariant	ATGTATTTAGAGGACTTTGG	CTACACCGTCAGATCTGATC	7	3	GGAATAAGCGCAACTAATCC	ATGCGTTCGAGAATTGTGTC	translocation	translocation	not-deletion
chr11	94635736	cast	top-CS2	chr17	1ugCre_72h_rep1	32162923	top-CS2	noVariant	TCGTTGATCGTTATCTTTAA	CTACACCGTCAGATCTGATC	4	2	CCAGAATTAAGTACAACCCA	ATGCGTTCGAGAATTGTGTC	translocation	translocation	not-deletion
chr2	17938714	cast	top-CS2	chr11	200ngCre_72h_rep1	105266774	bottom-CS1	cast	CGAATTTCCAAACGTATGTT	GACCAGGGTCCCCTCAAAAA	26	4	AAGTACGACACCTGGTAGGG	AAGACTTACTAGTTGGGGCT	translocation	translocation	not-deletion
chr2	20722743	cast	bottom-CS1	chr15	200ngCre_72h_rep1	38374112	bottom-CS1	bl6	TGAATCAAGGATGCCCGGTT	AAACATCCAAATACTACCAG	12	2	AATAGCACGTTCCCACCATG	CCTTGTTCGATTTCGATTGC	translocation	translocation	not-deletion
chr13	67743759	bl6	top-CS2	chr15	1ugCre_72h_rep1	38374112	bottom-CS1	bl6	CGATTGTCTTTGCTCAAGGG	AAACATCCAAATACTACCAG	18	6	ACAACACCTATCGACACTCT	CCTTGTTCGATTTCGATTGC	translocation	translocation	not-deletion
chr2	21964378	cast	top-CS2	chr16	200ngCre_72h_rep1	33499437	top-CS2	cast	ATTGTAGCGAAGCTGGGGTG	ACGTGCATAAACTAAGGCAT	9	2	CCCACAGATACCCACTGGGC	GGTGGGTATAGAGTATGTTA	translocation	translocation	not-deletion
chr2	23005943	bl6	bottom-CS1	chr9	200ngCre_72h_rep1	13511289	bottom-CS1	noVariant	ACGTTTTGCGCGGATGATCA	GGCATATAAACCTGAAAACG	8	2	ACTATCTACGAGACGAAGGA	TAGTCGCTACTTGTGTTTAG	translocation	translocation	not-deletion
chr11	61319678	cast	top-CS2	chr9	200ngCre_72h_rep2	13511289	bottom-CS1	noVariant	CTGTGTTGATCTCCCGCGAG	GGCATATAAACCTGAAAACG	9	4	GGGTAAAATCAAACAACGCA	TAGTCGCTACTTGTGTTTAG	translocation	translocation	not-deletion
chr2	26074721	cast	bottom-CS1	chr2	200ngCre_72h_rep1	26380216	bottom-CS1	cast	ATATCGAGATTTTTCCCTGT	ACACCTCTCAATTTGTTGAC	33	7	CGTAAGCAGCAGCCTTCTAG	TTGTCCAGTGCTATGTCTAG	deletion	305495	ecDNA
chr2	26074721	cast	bottom-CS1	chr2	4ugCre_72h_rep2	26380216	bottom-CS1	cast	ATATCGAGATTTTTCCCTGT	ACACCTCTCAATTTGTTGAC	16	7	CGTAAGCAGCAGCCTTCTAG	TTGTCCAGTGCTATGTCTAG	deletion	305495	ecDNA
chr2	26074721	cast	bottom-CS1	chr2	1ugCre_72h_rep1	26380216	bottom-CS1	cast	ATATCGAGATTTTTCCCTGT	ACACCTCTCAATTTGTTGAC	47	18	CGTAAGCAGCAGCCTTCTAG	TTGTCCAGTGCTATGTCTAG	deletion	305495	ecDNA
chr5	113490048	bl6	bottom-CS1	chr2	1ugCre_72h_rep1	26380216	bottom-CS1	cast	TTGGTCAGGCTTTGCTTCTC	ACACCTCTCAATTTGTTGAC	7	2	AAGACTAGCCCCCGAAAGAA	TTGTCCAGTGCTATGTCTAG	translocation	translocation	not-deletion
chr2	26074721	cast	bottom-CS1	chr2	1ugCre_72h_rep2	26380216	bottom-CS1	cast	ATATCGAGATTTTTCCCTGT	ACACCTCTCAATTTGTTGAC	27	13	CGTAAGCAGCAGCCTTCTAG	TTGTCCAGTGCTATGTCTAG	deletion	305495	ecDNA
chr2	26074721	cast	bottom-CS1	chr2	4ugCre_72h_rep1	26380216	bottom-CS1	cast	ATATCGAGATTTTTCCCTGT	ACACCTCTCAATTTGTTGAC	14	4	CGTAAGCAGCAGCCTTCTAG	TTGTCCAGTGCTATGTCTAG	deletion	305495	ecDNA
chr2	26074721	cast	bottom-CS1	chr2	200ngCre_72h_rep2	26380216	bottom-CS1	cast	ATATCGAGATTTTTCCCTGT	ACACCTCTCAATTTGTTGAC	23	8	CGTAAGCAGCAGCCTTCTAG	TTGTCCAGTGCTATGTCTAG	deletion	305495	ecDNA
chr2	28750353	bl6	bottom-CS1	chr1	200ngCre_72h_rep1	36238761	bottom-CS1	cast	CATGTTAGTTCATAGTCAGT	CGATGCAGGATTCGCCGAAA	18	6	GCGTTAAGCCGACGTTGACG	TCCATGGTGGCTCCCTACTG	translocation	translocation	not-deletion
chr2	30013908	bl6	top-CS2	chr2	200ngCre_72h_rep1	73169593	bottom-CS1	bl6	GCTTGGACATTGTCTTAGTG	TAAGCGACCATCCGAAAGCA	7	4	CAATAAGCGCCATATTGTAC	TAATACTCAAAATTGTTATC	inversion	43155685	not-deletion
chr2	75660507	noVariant	bottom-CS1	chr2	4ugCre_72h_rep2	73169593	bottom-CS1	bl6	GCAGAGGATGTTTCCTACAT	TAAGCGACCATCCGAAAGCA	7	2	TCTGATACTACCCCGCGCGG	TAATACTCAAAATTGTTATC	deletion	2490914	genome
chr2	86449593	noVariant	bottom-CS1	chr2	200ngCre_72h_rep2	73169593	bottom-CS1	bl6	ATGTCCCTCGCTTATAAACT	TAAGCGACCATCCGAAAGCA	18	7	GACCGGCGATAACTTCGTTT	TAATACTCAAAATTGTTATC	deletion	13280000	genome
chr2	30808589	bl6	top-CS2	chr2	200ngCre_72h_rep1	30266645	top-CS2	noVariant	AAGTGGCGTGTGTATATTTC	GTAAAGCATTAACACCCACA	59	23	AGCATGGGCGAGCCAGACTC	ACATTATCATTCACCATTTG	deletion	541944	ecDNA
chr5	69595271	bl6	bottom-CS1	chr2	200ngCre_72h_rep1	30266645	top-CS2	noVariant	AGGGAATGCTCATCGGGCGT	GTAAAGCATTAACACCCACA	4	3	CTAAGGCCTCCAGCTTGGAC	ACATTATCATTCACCATTTG	translocation	translocation	not-deletion
chr2	30808589	bl6	top-CS2	chr2	4ugCre_72h_rep2	30266645	top-CS2	noVariant	AAGTGGCGTGTGTATATTTC	GTAAAGCATTAACACCCACA	139	51	AGCATGGGCGAGCCAGACTC	ACATTATCATTCACCATTTG	deletion	541944	ecDNA
chr2	30808589	bl6	top-CS2	chr2	1ugCre_72h_rep1	30266645	top-CS2	noVariant	AAGTGGCGTGTGTATATTTC	GTAAAGCATTAACACCCACA	192	50	AGCATGGGCGAGCCAGACTC	ACATTATCATTCACCATTTG	deletion	541944	ecDNA
chr2	30808589	bl6	top-CS2	chr2	1ugCre_72h_rep2	30266645	top-CS2	noVariant	AAGTGGCGTGTGTATATTTC	GTAAAGCATTAACACCCACA	178	65	AGCATGGGCGAGCCAGACTC	ACATTATCATTCACCATTTG	deletion	541944	ecDNA
chr2	30808589	bl6	top-CS2	chr2	4ugCre_72h_rep1	30266645	top-CS2	noVariant	AAGTGGCGTGTGTATATTTC	GTAAAGCATTAACACCCACA	125	38	AGCATGGGCGAGCCAGACTC	ACATTATCATTCACCATTTG	deletion	541944	ecDNA
chr2	30808589	bl6	top-CS2	chr2	200ngCre_72h_rep2	30266645	top-CS2	noVariant	AAGTGGCGTGTGTATATTTC	GTAAAGCATTAACACCCACA	40	18	AGCATGGGCGAGCCAGACTC	ACATTATCATTCACCATTTG	deletion	541944	ecDNA
chr2	32204487	bl6	top-CS2	chr3	200ngCre_72h_rep1	57310787	top-CS2	cast	TTATTCAAACGGAGGCATTA	AATCACAGTACCACTGACGC	6	3	GCCGTCTTACAATCCATTAA	GAATTCCGCGTACACGTTGC	translocation	translocation	not-deletion
chr16	77545406	noVariant	top-CS2	chr3	1ugCre_72h_rep1	57310787	top-CS2	cast	TTGGGTGTTTGTGTGTTTTT	AATCACAGTACCACTGACGC	14	4	CAGGGGCGAGTTGCAAGTAC	GAATTCCGCGTACACGTTGC	translocation	translocation	not-deletion
chr2	32837961	cast	top-CS2	chr1	200ngCre_72h_rep1	55146338	bottom-CS1	cast	GTTTCGTAACATACGTTGAG	ATTGTAATAGCTAAAATTAA	4	2	CCTACAGCAAGATATTGAAC	TGGGAGTTGGGACTGGTATT	translocation	translocation	not-deletion
chr1	99772471	cast	bottom-CS1	chr1	4ugCre_72h_rep2	55146338	bottom-CS1	cast	TAAATCTATTGGTGTATGGT	ATTGTAATAGCTAAAATTAA	7	2	ATAAGTACGGTACAACATAA	TGGGAGTTGGGACTGGTATT	deletion	44626133	genome
chr1	49524615	cast	bottom-CS1	chr1	1ugCre_72h_rep1	55146338	bottom-CS1	cast	TTTTGTTACGTCCATATGTG	ATTGTAATAGCTAAAATTAA	10	5	CCCTCATACAGGTATGTATA	TGGGAGTTGGGACTGGTATT	deletion	5621723	ecDNA
chr4	71300387	bl6	bottom-CS1	chr1	1ugCre_72h_rep1	55146338	bottom-CS1	cast	CTATATGATGTAATTCCACA	ATTGTAATAGCTAAAATTAA	13	4	AGCTCCAACTGACGCCCAAG	TGGGAGTTGGGACTGGTATT	translocation	translocation	not-deletion
chr1	49524615	cast	bottom-CS1	chr1	1ugCre_72h_rep2	55146338	bottom-CS1	cast	TTTTGTTACGTCCATATGTG	ATTGTAATAGCTAAAATTAA	20	7	CCCTCATACAGGTATGTATA	TGGGAGTTGGGACTGGTATT	deletion	5621723	ecDNA
chr2	43044994	noVariant	bottom-CS1	chr2	200ngCre_72h_rep1	48419597	top-CS2	bl6	AAACTGATCACGTCTTTGAT	ACTAATTACGTGGGTTAAAC	4	3	GACGTTCTCGCGATGGTAGA	TGGGGGTTTTTATTTGACAA	inversion	5374603	not-deletion
chr2	43044994	noVariant	bottom-CS1	chr2	4ugCre_72h_rep2	48419597	top-CS2	bl6	AAACTGATCACGTCTTTGAT	ACTAATTACGTGGGTTAAAC	7	2	GACGTTCTCGCGATGGTAGA	TGGGGGTTTTTATTTGACAA	inversion	5374603	not-deletion
chr2	13572609	cast	bottom-CS1	chr2	1ugCre_72h_rep2	48419597	top-CS2	bl6	ACATCTTTACCCCAGCGTGT	ACTAATTACGTGGGTTAAAC	9	5	CGAAGAGACGATTAATGGAC	TGGGGGTTTTTATTTGACAA	translocation	translocation	not-deletion
chr2	45668288	bl6	bottom-CS1	chr15	200ngCre_72h_rep1	75677381	bottom-CS1	bl6	GTTCCTTTATAGTCCTGTGC	ACTAGCCACTACTCGCTACG	8	2	AGGGATGAAGCCATCCGTTA	CGGTTTCTTCATAGATAAAT	translocation	translocation	not-deletion
chrX	81085740	bl6	top-CS2	chr15	4ugCre_72h_rep2	75677381	bottom-CS1	bl6	GGCGGTCTTGGAAGGCTGGG	ACTAGCCACTACTCGCTACG	18	4	GACACAGCCTCAAAAGCCAC	CGGTTTCTTCATAGATAAAT	translocation	translocation	not-deletion
chr15	34114152	noVariant	top-CS2	chr15	1ugCre_72h_rep1	75677381	bottom-CS1	bl6	TATGCTGTTCCATCGGATAA	ACTAGCCACTACTCGCTACG	11	2	AACCCTGGACGCTCCCCCTA	CGGTTTCTTCATAGATAAAT	inversion	41563229	not-deletion
chr4	105224664	bl6	top-CS2	chr15	1ugCre_72h_rep2	75677381	bottom-CS1	bl6	TACTAAGTATTCGTCTTCTC	ACTAGCCACTACTCGCTACG	8	3	TCAATCTATTTAAGCACTGC	CGGTTTCTTCATAGATAAAT	translocation	translocation	not-deletion
chr9	82086771	bl6	bottom-CS1	chr15	4ugCre_72h_rep1	75677381	bottom-CS1	bl6	AGCTTGGTGTTGGTTGTATT	ACTAGCCACTACTCGCTACG	18	6	ACAAGTCATCCGCCAGAATC	CGGTTTCTTCATAGATAAAT	translocation	translocation	not-deletion
chr8	110523841	bl6	bottom-CS1	chr15	200ngCre_72h_rep2	75677381	bottom-CS1	bl6	TAGTGGATTTACCCTGTTCG	ACTAGCCACTACTCGCTACG	8	3	CATGTAGTCCTAGTCCCCGA	CGGTTTCTTCATAGATAAAT	translocation	translocation	not-deletion
chr2	59209890	noVariant	bottom-CS1	chr2	200ngCre_72h_rep1	60808602	bottom-CS1	cast	TGGTTTTTCTGATTTATTAT	AATACTCACCCAAGCAGCAA	8	3	TATCAGACCTACGCGCAACA	TTGATGTTAGTATTGGAAAT	deletion	1598712	ecDNA
chr2	59209890	noVariant	bottom-CS1	chr2	4ugCre_72h_rep2	60808602	bottom-CS1	cast	TGGTTTTTCTGATTTATTAT	AATACTCACCCAAGCAGCAA	48	17	TATCAGACCTACGCGCAACA	TTGATGTTAGTATTGGAAAT	deletion	1598712	ecDNA
chr2	179138214	cast	bottom-CS1	chr2	4ugCre_72h_rep2	60808602	bottom-CS1	cast	TGCAACCCATAATTTTTTCG	AATACTCACCCAAGCAGCAA	6	2	GATGAAATTAAACCATCGAG	TTGATGTTAGTATTGGAAAT	deletion	118329612	genome
chr14	119852400	bl6	bottom-CS1	chr2	1ugCre_72h_rep1	60808602	bottom-CS1	cast	TTTAGCAGGTCCCCTTTATA	AATACTCACCCAAGCAGCAA	7	6	GGCGCATCCGACACCAGCGA	TTGATGTTAGTATTGGAAAT	translocation	translocation	not-deletion
chr2	59209890	noVariant	bottom-CS1	chr2	1ugCre_72h_rep1	60808602	bottom-CS1	cast	TGGTTTTTCTGATTTATTAT	AATACTCACCCAAGCAGCAA	62	21	TATCAGACCTACGCGCAACA	TTGATGTTAGTATTGGAAAT	deletion	1598712	ecDNA
chr2	59209890	noVariant	bottom-CS1	chr2	1ugCre_72h_rep2	60808602	bottom-CS1	cast	TGGTTTTTCTGATTTATTAT	AATACTCACCCAAGCAGCAA	40	19	TATCAGACCTACGCGCAACA	TTGATGTTAGTATTGGAAAT	deletion	1598712	ecDNA
chr2	59209890	noVariant	bottom-CS1	chr2	4ugCre_72h_rep1	60808602	bottom-CS1	cast	TGGTTTTTCTGATTTATTAT	AATACTCACCCAAGCAGCAA	59	18	TATCAGACCTACGCGCAACA	TTGATGTTAGTATTGGAAAT	deletion	1598712	ecDNA
chr2	59209890	noVariant	bottom-CS1	chr2	200ngCre_72h_rep2	60808602	bottom-CS1	cast	TGGTTTTTCTGATTTATTAT	AATACTCACCCAAGCAGCAA	26	11	TATCAGACCTACGCGCAACA	TTGATGTTAGTATTGGAAAT	deletion	1598712	ecDNA
chr2	61781579	bl6	bottom-CS1	chr13	200ngCre_72h_rep1	29974042	bottom-CS1	bl6	ACCGTAGTTAGGTTTGGGTG	AGAGTGCCCGGGCTCCCGCC	18	4	GGACAAACGTAGTTAGGACA	AGACTTCCGGGAGAGGTTAA	translocation	translocation	not-deletion
chr2	71130527	bl6	top-CS2	chr9	200ngCre_72h_rep1	118981001	top-CS2	cast	ATGTTTTAGAAATAAATAGA	CCAAACGATCCGCAACTAGA	7	2	AAGAAATTTGGACATAGAGA	TCGTACTATTGCCGGTTCCA	translocation	translocation	not-deletion
chr2	75660507	noVariant	bottom-CS1	chr4	200ngCre_72h_rep1	55352715	bottom-CS1	bl6	GCAGAGGATGTTTCCTACAT	ACGACGCACATGGATGTCAT	8	3	TCTGATACTACCCCGCGCGG	GATTAGATTTTTCGTCTTGG	translocation	translocation	not-deletion
chr4	127328826	bl6	bottom-CS1	chr4	1ugCre_72h_rep2	55352715	bottom-CS1	bl6	GTCTCCAGCATCTTTCTAAG	ACGACGCACATGGATGTCAT	9	5	AATCTGCAGGAGCAGTGTGA	GATTAGATTTTTCGTCTTGG	deletion	71976111	genome
chr12	70342553	bl6	top-CS2	chr4	4ugCre_72h_rep1	55352715	bottom-CS1	bl6	TGTAGGCGCCCGCACCGCTT	ACGACGCACATGGATGTCAT	10	3	CAGGTTCCGGCGGAACGAGC	GATTAGATTTTTCGTCTTGG	translocation	translocation	not-deletion
chr2	91841652	cast	bottom-CS1	chr5	200ngCre_72h_rep1	149642304	bottom-CS1	cast	TGCTGTCGTTGTGATTTGAT	CTAATAGCCCACGAACCATT	12	4	GAGAATTACGACCCTAATAA	TCATATTCTAGTTTTATACA	translocation	translocation	not-deletion
chr5	117115417	noVariant	top-CS2	chr5	200ngCre_72h_rep1	149642304	bottom-CS1	cast	CCGGGGTGAGGTGTGTATAC	CTAATAGCCCACGAACCATT	12	3	ATACGCGTTTACCCCTTTCC	TCATATTCTAGTTTTATACA	inversion	32526887	not-deletion
chr5	117115417	noVariant	top-CS2	chr5	1ugCre_72h_rep1	149642304	bottom-CS1	cast	CCGGGGTGAGGTGTGTATAC	CTAATAGCCCACGAACCATT	6	2	ATACGCGTTTACCCCTTTCC	TCATATTCTAGTTTTATACA	inversion	32526887	not-deletion
chr2	164916211	bl6	top-CS2	chr5	1ugCre_72h_rep2	149642304	bottom-CS1	cast	TACACTTATGTGTTAGATCT	CTAATAGCCCACGAACCATT	10	5	TTCACGTGTCCGTTTCACTA	TCATATTCTAGTTTTATACA	translocation	translocation	not-deletion
chr8	27263792	bl6	top-CS2	chr5	4ugCre_72h_rep1	149642304	bottom-CS1	cast	CATTGTTTGTGACGCTGTTT	CTAATAGCCCACGAACCATT	10	4	AGAAAACCAGACAAACAATA	TCATATTCTAGTTTTATACA	translocation	translocation	not-deletion
chr2	101602235	cast	top-CS2	chr2	200ngCre_72h_rep1	160629918	bottom-CS1	cast	GTGATTTAGGTGTGATATTG	CCCTGGACGCACGAAGCCCC	12	3	CACATTTATAAGCCATTCGG	AATAATGTCGTTTCAGCCTC	inversion	59027683	not-deletion
chr12	94665550	cast	top-CS2	chr2	1ugCre_72h_rep2	160629918	bottom-CS1	cast	GCTGCTTTTATAGGAGGTTC	CCCTGGACGCACGAAGCCCC	6	3	ACCCCACATACACTACTAAT	AATAATGTCGTTTCAGCCTC	translocation	translocation	not-deletion
chr9	110530055	cast	bottom-CS1	chr2	200ngCre_72h_rep2	160629918	bottom-CS1	cast	TATGCCGTCTCGTATCGAGA	CCCTGGACGCACGAAGCCCC	6	3	GTGCAAGCTAAGCCTTATGC	AATAATGTCGTTTCAGCCTC	translocation	translocation	not-deletion
chr2	103743290	cast	bottom-CS1	chr2	200ngCre_72h_rep1	101789344	top-CS2	cast	TTAGTGCTCGTGTGGGTGCG	TTTACGAGCCGCGAATACAA	8	2	AATTGAACCACTCCGGACAT	GGTTCGTGTGCGGCACTGTG	inversion	1953946	not-deletion
chr2	103743290	cast	bottom-CS1	chr2	4ugCre_72h_rep2	101789344	top-CS2	cast	TTAGTGCTCGTGTGGGTGCG	TTTACGAGCCGCGAATACAA	12	7	AATTGAACCACTCCGGACAT	GGTTCGTGTGCGGCACTGTG	inversion	1953946	not-deletion
chr2	103743290	cast	bottom-CS1	chr2	1ugCre_72h_rep1	101789344	top-CS2	cast	TTAGTGCTCGTGTGGGTGCG	TTTACGAGCCGCGAATACAA	20	5	AATTGAACCACTCCGGACAT	GGTTCGTGTGCGGCACTGTG	inversion	1953946	not-deletion
chr2	144143416	noVariant	top-CS2	chr1	200ngCre_72h_rep1	125771066	top-CS2	cast	TCAGAATTGGCATGCCGTTT	AAATTAACAATACTTTCGCT	8	4	GCAACATATATCCGCCCAAA	CGGATCATGTATAAGCCGGA	translocation	translocation	not-deletion
chr1	54538260	cast	bottom-CS1	chr1	4ugCre_72h_rep1	125771066	top-CS2	cast	ATTTTGGATTAGTCCTCGTA	AAATTAACAATACTTTCGCT	6	3	AGCCAGACCGGCCCCTCCGT	CGGATCATGTATAAGCCGGA	inversion	71232806	not-deletion
chr1	92434261	cast	top-CS2	chr1	200ngCre_72h_rep2	125771066	top-CS2	cast	GGGCCGAAGCGCATAGGGCT	AAATTAACAATACTTTCGCT	12	4	GAGTAACCCTTCACCCTAGG	CGGATCATGTATAAGCCGGA	deletion	33336805	genome
chr2	146718657	cast	bottom-CS1	chr2	200ngCre_72h_rep1	148677732	bottom-CS1	cast	TCGGTGGTTAGGGCGTTGTT	TTTGGAACATAGATAAAAAA	15	8	CATCCACCACAGGTTATAAC	CTGTGTGTAATATTTATGTA	deletion	1959075	ecDNA
chr2	146718657	cast	bottom-CS1	chr2	4ugCre_72h_rep2	148677732	bottom-CS1	cast	TCGGTGGTTAGGGCGTTGTT	TTTGGAACATAGATAAAAAA	7	2	CATCCACCACAGGTTATAAC	CTGTGTGTAATATTTATGTA	deletion	1959075	ecDNA
chr2	125578605	cast	bottom-CS1	chr2	1ugCre_72h_rep1	148677732	bottom-CS1	cast	AGCGTTGAATGTCTGAAGAC	TTTGGAACATAGATAAAAAA	12	3	CAGCCCCGCTTGTCCCCACC	CTGTGTGTAATATTTATGTA	deletion	23099127	ecDNA
chr2	128209813	cast	bottom-CS1	chr2	1ugCre_72h_rep1	148677732	bottom-CS1	cast	CACTGGCTTCGCGTTGTTTC	TTTGGAACATAGATAAAAAA	11	2	GCAGAAGAGATACCATGCGA	CTGTGTGTAATATTTATGTA	deletion	20467919	ecDNA
chr2	146718657	cast	bottom-CS1	chr2	1ugCre_72h_rep1	148677732	bottom-CS1	cast	TCGGTGGTTAGGGCGTTGTT	TTTGGAACATAGATAAAAAA	52	19	CATCCACCACAGGTTATAAC	CTGTGTGTAATATTTATGTA	deletion	1959075	ecDNA
chr2	146718657	cast	bottom-CS1	chr2	1ugCre_72h_rep2	148677732	bottom-CS1	cast	TCGGTGGTTAGGGCGTTGTT	TTTGGAACATAGATAAAAAA	17	7	CATCCACCACAGGTTATAAC	CTGTGTGTAATATTTATGTA	deletion	1959075	ecDNA
chr2	146718657	cast	bottom-CS1	chr2	4ugCre_72h_rep1	148677732	bottom-CS1	cast	TCGGTGGTTAGGGCGTTGTT	TTTGGAACATAGATAAAAAA	68	17	CATCCACCACAGGTTATAAC	CTGTGTGTAATATTTATGTA	deletion	1959075	ecDNA
chr2	128209813	cast	bottom-CS1	chr2	200ngCre_72h_rep2	148677732	bottom-CS1	cast	CACTGGCTTCGCGTTGTTTC	TTTGGAACATAGATAAAAAA	16	4	GCAGAAGAGATACCATGCGA	CTGTGTGTAATATTTATGTA	deletion	20467919	ecDNA
chr2	146718657	cast	bottom-CS1	chr2	200ngCre_72h_rep2	148677732	bottom-CS1	cast	TCGGTGGTTAGGGCGTTGTT	TTTGGAACATAGATAAAAAA	8	5	CATCCACCACAGGTTATAAC	CTGTGTGTAATATTTATGTA	deletion	1959075	ecDNA
chr2	158068197	cast	top-CS2	chr2	200ngCre_72h_rep1	71130527	top-CS2	bl6	CTCTGCGCATGAGAGGTGTT	AAGAAATTTGGACATAGAGA	18	5	TGATGCTCGATCCTGGATAC	ATGTTTTAGAAATAAATAGA	translocation	translocation	not-deletion
chr16	92143895	cast	top-CS2	chr2	1ugCre_72h_rep1	71130527	top-CS2	bl6	TGGCAAGTAGTTTTTACAGT	AAGAAATTTGGACATAGAGA	19	4	CCCCACCAACTAGACACGCT	ATGTTTTAGAAATAAATAGA	translocation	translocation	not-deletion
chr2	67154619	bl6	top-CS2	chr2	1ugCre_72h_rep2	71130527	top-CS2	bl6	ATGTTCGAGTGGTGCCTTGG	AAGAAATTTGGACATAGAGA	9	5	GGCGAGAACACAGGCTCTCG	ATGTTTTAGAAATAAATAGA	deletion	3975908	genome
chr2	164444109	bl6	bottom-CS1	chr1	200ngCre_72h_rep1	184630660	top-CS2	bl6	TTGCGCCTATGCTAGCATAT	AGACGTAACTGGTAAGGAGC	4	4	AATTTGCAGGGCTTCCCGGA	AAGGAGATCTAGTTACATGT	translocation	translocation	not-deletion
chr1	191574935	bl6	bottom-CS1	chr1	1ugCre_72h_rep1	184630660	top-CS2	bl6	ACAACTAATTAGGGATCTTG	AGACGTAACTGGTAAGGAGC	17	4	TAGGTCATTTGGCCGTTAAG	AAGGAGATCTAGTTACATGT	inversion	6944275	not-deletion
chr14	56965798	bl6	bottom-CS1	chr1	1ugCre_72h_rep1	184630660	top-CS2	bl6	CCATGGTCATACAGTGAGAC	AGACGTAACTGGTAAGGAGC	7	2	ACCGGAGCCCTCGGACTGGC	AAGGAGATCTAGTTACATGT	translocation	translocation	not-deletion
chr2	164444109	bl6	bottom-CS1	chr6	200ngCre_72h_rep1	93978565	top-CS2	cast	TTGCGCCTATGCTAGCATAT	CAGCGCAAGATTACTCCATA	7	3	AATTTGCAGGGCTTCCCGGA	CTAGTTTGCCTGGTGCGATA	translocation	translocation	not-deletion
chr16	7688550	noVariant	top-CS2	chr6	1ugCre_72h_rep1	93978565	top-CS2	cast	ATATGTGGTACTATTTGTGA	CAGCGCAAGATTACTCCATA	11	4	TGATGGAAGGCAAATATAAA	CTAGTTTGCCTGGTGCGATA	translocation	translocation	not-deletion
chr6	143081913	noVariant	bottom-CS1	chr6	1ugCre_72h_rep2	93978565	top-CS2	cast	TTGATGTTAGTTATGTGGGC	CAGCGCAAGATTACTCCATA	8	5	CGGACTAAGAGTCTAAGCTA	CTAGTTTGCCTGGTGCGATA	inversion	49103348	not-deletion
chr2	164916211	bl6	top-CS2	chr2	200ngCre_72h_rep1	160654200	top-CS2	noVariant	TACACTTATGTGTTAGATCT	GTATGGAAACAGGTCCAAAG	14	4	TTCACGTGTCCGTTTCACTA	ATGGTCGGTTAGGTGTCGGT	deletion	4262011	ecDNA
chr17	87988289	cast	bottom-CS1	chr2	4ugCre_72h_rep2	160654200	top-CS2	noVariant	CGTATTGCCGTTTATGCGAG	GTATGGAAACAGGTCCAAAG	2	2	AAAAGTCAAGGGTCCTACTA	ATGGTCGGTTAGGTGTCGGT	translocation	translocation	not-deletion
chr2	164916211	bl6	top-CS2	chr2	1ugCre_72h_rep1	160654200	top-CS2	noVariant	TACACTTATGTGTTAGATCT	GTATGGAAACAGGTCCAAAG	70	17	TTCACGTGTCCGTTTCACTA	ATGGTCGGTTAGGTGTCGGT	deletion	4262011	ecDNA
chr2	164916211	bl6	top-CS2	chr2	1ugCre_72h_rep2	160654200	top-CS2	noVariant	TACACTTATGTGTTAGATCT	GTATGGAAACAGGTCCAAAG	6	3	TTCACGTGTCCGTTTCACTA	ATGGTCGGTTAGGTGTCGGT	deletion	4262011	ecDNA
chr2	140759598	noVariant	bottom-CS1	chr2	4ugCre_72h_rep1	160654200	top-CS2	noVariant	CTCTTTTAGGATTCTCTTTA	GTATGGAAACAGGTCCAAAG	10	2	AGCTAAAACCAAGTAAAACG	ATGGTCGGTTAGGTGTCGGT	inversion	19894602	not-deletion
chr2	164916211	bl6	top-CS2	chr2	200ngCre_72h_rep2	160654200	top-CS2	noVariant	TACACTTATGTGTTAGATCT	GTATGGAAACAGGTCCAAAG	18	7	TTCACGTGTCCGTTTCACTA	ATGGTCGGTTAGGTGTCGGT	deletion	4262011	ecDNA
chr2	166881197	noVariant	bottom-CS1	chr1	200ngCre_72h_rep1	134405687	top-CS2	noVariant	ACATTCCGGAGATGTATCGC	TAGCCTAGCACGCCGTGCCT	7	3	TCGCCCCTAGCCACGGTTGT	TGTTGGAGGGTTATTGTCTG	translocation	translocation	not-deletion
chr2	171226549	noVariant	top-CS2	chr2	200ngCre_72h_rep1	171987129	bottom-CS1	bl6	TATCTAGACTACTGGTCCTT	GTAAACATAATTAACCTCGA	7	3	AAAACGGAAATATCTAATCA	TAGATTCCTGATTTCCTGTG	inversion	760580	not-deletion
chr2	86449593	noVariant	bottom-CS1	chr2	4ugCre_72h_rep2	171987129	bottom-CS1	bl6	ATGTCCCTCGCTTATAAACT	GTAAACATAATTAACCTCGA	9	2	GACCGGCGATAACTTCGTTT	TAGATTCCTGATTTCCTGTG	deletion	85537536	ecDNA
chr2	171226549	noVariant	top-CS2	chr2	4ugCre_72h_rep2	171987129	bottom-CS1	bl6	TATCTAGACTACTGGTCCTT	GTAAACATAATTAACCTCGA	60	21	AAAACGGAAATATCTAATCA	TAGATTCCTGATTTCCTGTG	inversion	760580	not-deletion
chr2	171226549	noVariant	top-CS2	chr2	1ugCre_72h_rep1	171987129	bottom-CS1	bl6	TATCTAGACTACTGGTCCTT	GTAAACATAATTAACCTCGA	37	10	AAAACGGAAATATCTAATCA	TAGATTCCTGATTTCCTGTG	inversion	760580	not-deletion
chr2	171226549	noVariant	top-CS2	chr2	1ugCre_72h_rep2	171987129	bottom-CS1	bl6	TATCTAGACTACTGGTCCTT	GTAAACATAATTAACCTCGA	33	11	AAAACGGAAATATCTAATCA	TAGATTCCTGATTTCCTGTG	inversion	760580	not-deletion
chr6	51170353	cast	bottom-CS1	chr2	1ugCre_72h_rep2	171987129	bottom-CS1	bl6	GTCTATTTAGATTTTTGCTT	GTAAACATAATTAACCTCGA	12	5	CTACCATAGCCAATAGCGCG	TAGATTCCTGATTTCCTGTG	translocation	translocation	not-deletion
chr2	171226549	noVariant	top-CS2	chr2	4ugCre_72h_rep1	171987129	bottom-CS1	bl6	TATCTAGACTACTGGTCCTT	GTAAACATAATTAACCTCGA	40	15	AAAACGGAAATATCTAATCA	TAGATTCCTGATTTCCTGTG	inversion	760580	not-deletion
chr2	171260778	cast	top-CS2	chr13	200ngCre_72h_rep1	91369109	top-CS2	bl6	GATTGTAATGTTATCGGCCT	CAGCCAAAACCGTGTAACGC	7	2	GTATTTTAGCGACCCGGCCA	TACGTTGTTATCTGAAGGTG	translocation	translocation	not-deletion
chr4	150828271	bl6	top-CS2	chr13	4ugCre_72h_rep1	91369109	top-CS2	bl6	ATTTTGATGTCGATCTGTTA	CAGCCAAAACCGTGTAACGC	11	3	ATTCGAATAGTCCCCATCCG	TACGTTGTTATCTGAAGGTG	translocation	translocation	not-deletion
chr2	171987129	bl6	bottom-CS1	chr2	200ngCre_72h_rep1	171226549	top-CS2	noVariant	TAGATTCCTGATTTCCTGTG	AAAACGGAAATATCTAATCA	6	4	GTAAACATAATTAACCTCGA	TATCTAGACTACTGGTCCTT	inversion	760580	not-deletion
chr2	171987129	bl6	bottom-CS1	chr2	4ugCre_72h_rep2	171226549	top-CS2	noVariant	TAGATTCCTGATTTCCTGTG	AAAACGGAAATATCTAATCA	103	33	GTAAACATAATTAACCTCGA	TATCTAGACTACTGGTCCTT	inversion	760580	not-deletion
chr2	171987129	bl6	bottom-CS1	chr2	1ugCre_72h_rep1	171226549	top-CS2	noVariant	TAGATTCCTGATTTCCTGTG	AAAACGGAAATATCTAATCA	48	21	GTAAACATAATTAACCTCGA	TATCTAGACTACTGGTCCTT	inversion	760580	not-deletion
chr2	171987129	bl6	bottom-CS1	chr2	1ugCre_72h_rep2	171226549	top-CS2	noVariant	TAGATTCCTGATTTCCTGTG	AAAACGGAAATATCTAATCA	63	22	GTAAACATAATTAACCTCGA	TATCTAGACTACTGGTCCTT	inversion	760580	not-deletion
chr2	171987129	bl6	bottom-CS1	chr2	4ugCre_72h_rep1	171226549	top-CS2	noVariant	TAGATTCCTGATTTCCTGTG	AAAACGGAAATATCTAATCA	51	22	GTAAACATAATTAACCTCGA	TATCTAGACTACTGGTCCTT	inversion	760580	not-deletion
chr2	171987129	bl6	bottom-CS1	chr2	200ngCre_72h_rep2	171226549	top-CS2	noVariant	TAGATTCCTGATTTCCTGTG	AAAACGGAAATATCTAATCA	20	6	GTAAACATAATTAACCTCGA	TATCTAGACTACTGGTCCTT	inversion	760580	not-deletion
chr2	178097475	bl6	bottom-CS1	chr5	200ngCre_72h_rep1	135325966	top-CS2	cast	TGGTGACGGAGTTTTATCCT	CATATCGTAACTCCCAGCAA	18	7	CTTTCTCGGTACCCCAGGCA	CGTGGATTAGTCTCTATCGC	translocation	translocation	not-deletion
chr1	92434261	cast	top-CS2	chr5	1ugCre_72h_rep1	135325966	top-CS2	cast	GGGCCGAAGCGCATAGGGCT	CATATCGTAACTCCCAGCAA	15	4	GAGTAACCCTTCACCCTAGG	CGTGGATTAGTCTCTATCGC	translocation	translocation	not-deletion
chr5	131563389	cast	bottom-CS1	chr5	1ugCre_72h_rep1	135325966	top-CS2	cast	GTCAATTCATATTATGTCTT	CATATCGTAACTCCCAGCAA	7	2	CTTCCCTGAAGGCACTCCCG	CGTGGATTAGTCTCTATCGC	inversion	3762577	not-deletion
chr8	110523841	bl6	bottom-CS1	chr5	1ugCre_72h_rep1	135325966	top-CS2	cast	TAGTGGATTTACCCTGTTCG	CATATCGTAACTCCCAGCAA	11	3	CATGTAGTCCTAGTCCCCGA	CGTGGATTAGTCTCTATCGC	translocation	translocation	not-deletion
chr5	127482488	cast	top-CS2	chr5	4ugCre_72h_rep1	135325966	top-CS2	cast	AATCCAGGTATCTTTAGGTG	CATATCGTAACTCCCAGCAA	12	3	TACATCGCCGATATTGCTAC	CGTGGATTAGTCTCTATCGC	deletion	7843478	genome
chr11	45915538	cast	bottom-CS1	chr5	200ngCre_72h_rep2	135325966	top-CS2	cast	AGCGCGCGTTTGAGTTGTTA	CATATCGTAACTCCCAGCAA	12	4	AATTAGAGGCAACCGGTGCA	CGTGGATTAGTCTCTATCGC	translocation	translocation	not-deletion
chr2	178097475	bl6	bottom-CS1	chr2	200ngCre_72h_rep1	160785983	top-CS2	bl6	TGGTGACGGAGTTTTATCCT	TTAAGAATCTACCCCGACAG	7	2	CTTTCTCGGTACCCCAGGCA	CGGCGTTCTATGCGGACTCG	inversion	17311492	not-deletion
chr2	181841962	noVariant	bottom-CS1	chr2	4ugCre_72h_rep2	160785983	top-CS2	bl6	ACTCCTCTCGTAAATGAACT	TTAAGAATCTACCCCGACAG	19	6	ACACCGACAGCGACACAGGC	CGGCGTTCTATGCGGACTCG	inversion	21055979	not-deletion
chr14	61674044	bl6	bottom-CS1	chr2	1ugCre_72h_rep1	160785983	top-CS2	bl6	TTATTAATTCTAATCTCCTA	TTAAGAATCTACCCCGACAG	11	4	TCCGAGACACCCCGAAGATC	CGGCGTTCTATGCGGACTCG	translocation	translocation	not-deletion
chr11	84915032	noVariant	top-CS2	chr2	4ugCre_72h_rep1	160785983	top-CS2	bl6	CTGGTTTTTACTAAGCAAAC	TTAAGAATCTACCCCGACAG	12	4	CCTCCCAAAACAAACGCCAC	CGGCGTTCTATGCGGACTCG	translocation	translocation	not-deletion
chr2	89175392	noVariant	top-CS2	chr2	4ugCre_72h_rep1	160785983	top-CS2	bl6	TAAGCAGAAAAAGCCGCGAG	TTAAGAATCTACCCCGACAG	13	3	CACGCAAGTTTGTCTAGATC	CGGCGTTCTATGCGGACTCG	deletion	71610591	genome
chr3	21953751	bl6	top-CS2	chr3	200ngCre_72h_rep1	27705379	bottom-CS1	noVariant	GTGTATATTTTGGAATCGAG	AATTGACGACCCTCCGAACG	18	4	TTACACATACACGCCAAACC	GCACAATTGTGCGTACAGTA	inversion	5751628	not-deletion
chr3	21953751	bl6	top-CS2	chr3	4ugCre_72h_rep1	27705379	bottom-CS1	noVariant	GTGTATATTTTGGAATCGAG	AATTGACGACCCTCCGAACG	12	5	TTACACATACACGCCAAACC	GCACAATTGTGCGTACAGTA	inversion	5751628	not-deletion
chr3	21953751	bl6	top-CS2	chr15	200ngCre_72h_rep1	83403390	top-CS2	noVariant	GTGTATATTTTGGAATCGAG	TAAAAGCATAGCATTCCACA	7	3	TTACACATACACGCCAAACC	CGTTACAAGGTACGGCGGTA	translocation	translocation	not-deletion
chr3	22041099	cast	bottom-CS1	chr3	200ngCre_72h_rep1	61902398	bottom-CS1	noVariant	ATCATGCGATATTGACTCGT	AACTGGTCTTGGGTGAGCAA	21	7	CACTTACCGAACGCACCAAC	ATTAGCATTTATTGAGTTTT	deletion	39861299	ecDNA
chr10	41401083	bl6	bottom-CS1	chr3	4ugCre_72h_rep2	61902398	bottom-CS1	noVariant	TATTAATCGAGACGAGTACT	AACTGGTCTTGGGTGAGCAA	7	2	CCTCCATCCATACGCACCAC	ATTAGCATTTATTGAGTTTT	translocation	translocation	not-deletion
chr3	22041099	cast	bottom-CS1	chr3	1ugCre_72h_rep1	61902398	bottom-CS1	noVariant	ATCATGCGATATTGACTCGT	AACTGGTCTTGGGTGAGCAA	9	5	CACTTACCGAACGCACCAAC	ATTAGCATTTATTGAGTTTT	deletion	39861299	ecDNA
chr3	22041099	cast	bottom-CS1	chr3	1ugCre_72h_rep2	61902398	bottom-CS1	noVariant	ATCATGCGATATTGACTCGT	AACTGGTCTTGGGTGAGCAA	8	5	CACTTACCGAACGCACCAAC	ATTAGCATTTATTGAGTTTT	deletion	39861299	ecDNA
chr3	22107965	noVariant	top-CS2	chr17	200ngCre_72h_rep1	43116582	top-CS2	bl6	AGACTATCCGAAGCAGTATT	ACCAAAGAAGGCCGCTTTAT	10	4	CAAGATAAATACACCACCCT	TCTTTGTGGTTAACATTTTT	translocation	translocation	not-deletion
chr3	22107965	noVariant	top-CS2	chr14	200ngCre_72h_rep1	109420458	bottom-CS1	bl6	AGACTATCCGAAGCAGTATT	CACTTGAACCAGACCCTCAT	31	7	CAAGATAAATACACCACCCT	GTCTAGGCTCTGGGGTTGAT	translocation	translocation	not-deletion
chr3	28809018	cast	bottom-CS1	chr3	200ngCre_72h_rep1	29290462	top-CS2	noVariant	GTAAGAATCGGTCATACGGC	CGTAAGCCGATCTAGAGTCT	11	3	TGCTGAGCACGAATCAGAAC	TGTCCACGTAATAGAAGTGT	inversion	481444	not-deletion
chr3	28809018	cast	bottom-CS1	chr3	4ugCre_72h_rep2	29290462	top-CS2	noVariant	GTAAGAATCGGTCATACGGC	CGTAAGCCGATCTAGAGTCT	11	3	TGCTGAGCACGAATCAGAAC	TGTCCACGTAATAGAAGTGT	inversion	481444	not-deletion
chr3	28809018	cast	bottom-CS1	chr3	4ugCre_72h_rep1	29290462	top-CS2	noVariant	GTAAGAATCGGTCATACGGC	CGTAAGCCGATCTAGAGTCT	7	3	TGCTGAGCACGAATCAGAAC	TGTCCACGTAATAGAAGTGT	inversion	481444	not-deletion
chr3	52527122	bl6	bottom-CS1	chr3	200ngCre_72h_rep1	68589075	bottom-CS1	bl6	GGAGTAGGAGCGTGGTTTTT	ACCTAAGTAGAATGACAGTG	30	5	GCTACATACGTAGAGAGGTA	TGTTGTAAGACGTAATTTTG	deletion	16061953	ecDNA
chr3	52527122	bl6	bottom-CS1	chr3	4ugCre_72h_rep2	68589075	bottom-CS1	bl6	GGAGTAGGAGCGTGGTTTTT	ACCTAAGTAGAATGACAGTG	20	5	GCTACATACGTAGAGAGGTA	TGTTGTAAGACGTAATTTTG	deletion	16061953	ecDNA
chr13	41022986	bl6	top-CS2	chr3	1ugCre_72h_rep2	68589075	bottom-CS1	bl6	GATTTTATTTCTTTGCGAAG	ACCTAAGTAGAATGACAGTG	12	2	TGATTAGATTAAAGGAAGAC	TGTTGTAAGACGTAATTTTG	translocation	translocation	not-deletion
chr3	52527122	bl6	bottom-CS1	chr3	1ugCre_72h_rep2	68589075	bottom-CS1	bl6	GGAGTAGGAGCGTGGTTTTT	ACCTAAGTAGAATGACAGTG	14	5	GCTACATACGTAGAGAGGTA	TGTTGTAAGACGTAATTTTG	deletion	16061953	ecDNA
chr3	55126514	cast	bottom-CS1	chr3	200ngCre_72h_rep1	137777683	bottom-CS1	cast	CCGTGAGTTGAACGGGATAT	ACAGTAGAATGACACGCACT	10	3	ATTAACAAAACTTACTTTGA	AACAGATTTATATTTATTCA	deletion	82651169	ecDNA
chr3	55126514	cast	bottom-CS1	chr3	1ugCre_72h_rep1	137777683	bottom-CS1	cast	CCGTGAGTTGAACGGGATAT	ACAGTAGAATGACACGCACT	11	2	ATTAACAAAACTTACTTTGA	AACAGATTTATATTTATTCA	deletion	82651169	ecDNA
chr3	65977450	noVariant	top-CS2	chr3	200ngCre_72h_rep1	127824141	bottom-CS1	bl6	GGTTCAGTTCTTAATTTTGT	CCAAGCCACTTAGAAGCATC	13	4	GACTATTAACATCCAACTTA	CGTAATTCTGTTTTGTAGGT	inversion	61846691	not-deletion
chr5	58283978	noVariant	bottom-CS1	chr3	4ugCre_72h_rep1	127824141	bottom-CS1	bl6	GTGATATCTATTCTGTTTTG	CCAAGCCACTTAGAAGCATC	3	2	GACTGAGCCCTTAAGGAATT	CGTAATTCTGTTTTGTAGGT	translocation	translocation	not-deletion
chr3	68690006	cast	top-CS2	chr16	200ngCre_72h_rep1	8737734	bottom-CS1	bl6	TTCCATTGCTTGTTAACAGT	AGCGCTATAATTCTACTCTA	7	2	AGACCCGCCCAGTGAATCTC	CAGTCTGACCTCGAGTGTTT	translocation	translocation	not-deletion
chr3	72993564	bl6	top-CS2	chr11	200ngCre_72h_rep1	77549779	top-CS2	noVariant	TGTTTGAGTTACCGAGACTG	CTTCATTATTACAATAGCCC	7	2	AAACGCACATCGTGGTCCGT	TTGTGTGTCGGGGATGATCT	translocation	translocation	not-deletion
chr3	79245228	bl6	bottom-CS1	chr3	200ngCre_72h_rep1	90505873	bottom-CS1	noVariant	AGTGCTTCGTTAAGTCTAAT	CAAATTACGCCAGTCCCGTA	4	2	CCCCTGACTGGATGGACGCT	ATGTAGTGGATGCTCGTTTC	deletion	11260645	ecDNA
chr3	79245228	bl6	bottom-CS1	chr3	1ugCre_72h_rep1	90505873	bottom-CS1	noVariant	AGTGCTTCGTTAAGTCTAAT	CAAATTACGCCAGTCCCGTA	12	4	CCCCTGACTGGATGGACGCT	ATGTAGTGGATGCTCGTTTC	deletion	11260645	ecDNA
chr3	79245228	bl6	bottom-CS1	chr3	1ugCre_72h_rep2	90505873	bottom-CS1	noVariant	AGTGCTTCGTTAAGTCTAAT	CAAATTACGCCAGTCCCGTA	18	9	CCCCTGACTGGATGGACGCT	ATGTAGTGGATGCTCGTTTC	deletion	11260645	ecDNA
chr3	85522306	noVariant	bottom-CS1	chr8	200ngCre_72h_rep1	45003133	bottom-CS1	cast	TAAGTAGTTGGTTATATGCA	ATCGAAGAATATTAAGTGCA	10	4	AGTACTAAGAACGTACACAG	ATATTTCAGCATTAGTTGGA	translocation	translocation	not-deletion
chr4	88940733	bl6	top-CS2	chr8	1ugCre_72h_rep1	45003133	bottom-CS1	cast	AAAATTTTGTACTTACCTCA	ATCGAAGAATATTAAGTGCA	11	2	ATGTCCAGAAATACCACCAC	ATATTTCAGCATTAGTTGGA	translocation	translocation	not-deletion
chr8	66695058	cast	bottom-CS1	chr8	1ugCre_72h_rep1	45003133	bottom-CS1	cast	TTTTCACCTGTAGAGGTTAT	ATCGAAGAATATTAAGTGCA	16	4	CCATTTAGAAAGTGCTCTTT	ATATTTCAGCATTAGTTGGA	deletion	21691925	genome
chr8	12418367	cast	top-CS2	chr8	1ugCre_72h_rep2	45003133	bottom-CS1	cast	ATGGTGAAAGGGTGTTTTTT	ATCGAAGAATATTAAGTGCA	14	5	AGATAAGACACAATCGCCTC	ATATTTCAGCATTAGTTGGA	inversion	32584766	not-deletion
chr1	135844250	cast	top-CS2	chr8	4ugCre_72h_rep1	45003133	bottom-CS1	cast	CGCCTGGCGGTAACCCAAAA	ATCGAAGAATATTAAGTGCA	19	3	CTTCCCCTGCATGTCTACCG	ATATTTCAGCATTAGTTGGA	translocation	translocation	not-deletion
chr8	66695058	cast	bottom-CS1	chr8	4ugCre_72h_rep1	45003133	bottom-CS1	cast	TTTTCACCTGTAGAGGTTAT	ATCGAAGAATATTAAGTGCA	13	6	CCATTTAGAAAGTGCTCTTT	ATATTTCAGCATTAGTTGGA	deletion	21691925	genome
chr3	86914602	cast	bottom-CS1	chr3	200ngCre_72h_rep1	79237380	bottom-CS1	cast	CCGGCATCGTCATTTTTCGC	ACGAGCATATATACCGTAGA	6	2	TAAGACCTCTCTCAAATACC	GCCAGGGATCAGTTGGACCA	deletion	7677222	genome
chr3	83563134	cast	top-CS2	chr3	4ugCre_72h_rep2	79237380	bottom-CS1	cast	ACTAGTAGATTTGTTACTCA	ACGAGCATATATACCGTAGA	17	4	GGCACGGTAAAATCAAAAAC	GCCAGGGATCAGTTGGACCA	inversion	4325754	not-deletion
chr17	83470475	noVariant	top-CS2	chr3	1ugCre_72h_rep1	79237380	bottom-CS1	cast	AATGTGCATACCTGATTCTA	ACGAGCATATATACCGTAGA	22	4	ACGGCCCTCTAGCCCTCCTG	GCCAGGGATCAGTTGGACCA	translocation	translocation	not-deletion
chr3	83563134	cast	top-CS2	chr3	1ugCre_72h_rep1	79237380	bottom-CS1	cast	ACTAGTAGATTTGTTACTCA	ACGAGCATATATACCGTAGA	34	14	GGCACGGTAAAATCAAAAAC	GCCAGGGATCAGTTGGACCA	inversion	4325754	not-deletion
chr12	4558652	bl6	bottom-CS1	chr3	1ugCre_72h_rep2	79237380	bottom-CS1	cast	TAAAAAGGTGGTAGACATGT	ACGAGCATATATACCGTAGA	5	5	ATCCGAGCACCACTAACAAC	GCCAGGGATCAGTTGGACCA	translocation	translocation	not-deletion
chr3	34650092	cast	top-CS2	chr3	1ugCre_72h_rep2	79237380	bottom-CS1	cast	GCCGGTTCAGTTCCCTGGTT	ACGAGCATATATACCGTAGA	9	4	TACGCTATCTGAAACTGCAC	GCCAGGGATCAGTTGGACCA	inversion	44587288	not-deletion
chr3	83563134	cast	top-CS2	chr3	1ugCre_72h_rep2	79237380	bottom-CS1	cast	ACTAGTAGATTTGTTACTCA	ACGAGCATATATACCGTAGA	39	16	GGCACGGTAAAATCAAAAAC	GCCAGGGATCAGTTGGACCA	inversion	4325754	not-deletion
chr3	86914602	cast	bottom-CS1	chr3	1ugCre_72h_rep2	79237380	bottom-CS1	cast	CCGGCATCGTCATTTTTCGC	ACGAGCATATATACCGTAGA	9	4	TAAGACCTCTCTCAAATACC	GCCAGGGATCAGTTGGACCA	deletion	7677222	genome
chr3	86914602	cast	bottom-CS1	chr3	4ugCre_72h_rep1	79237380	bottom-CS1	cast	CCGGCATCGTCATTTTTCGC	ACGAGCATATATACCGTAGA	8	3	TAAGACCTCTCTCAAATACC	GCCAGGGATCAGTTGGACCA	deletion	7677222	genome
chr3	89165644	cast	top-CS2	chr3	200ngCre_72h_rep1	83563134	top-CS2	cast	GTCCGTCAAGTTTCAATCAG	GGCACGGTAAAATCAAAAAC	10	3	GCTCCACAATCATTTCTAGG	ACTAGTAGATTTGTTACTCA	deletion	5602510	ecDNA
chr3	34650092	cast	top-CS2	chr3	4ugCre_72h_rep2	83563134	top-CS2	cast	GCCGGTTCAGTTCCCTGGTT	GGCACGGTAAAATCAAAAAC	2	2	TACGCTATCTGAAACTGCAC	ACTAGTAGATTTGTTACTCA	deletion	48913042	genome
chr3	79237380	cast	bottom-CS1	chr3	1ugCre_72h_rep1	83563134	top-CS2	cast	GCCAGGGATCAGTTGGACCA	GGCACGGTAAAATCAAAAAC	26	6	ACGAGCATATATACCGTAGA	ACTAGTAGATTTGTTACTCA	inversion	4325754	not-deletion
chr3	86914602	cast	bottom-CS1	chr3	1ugCre_72h_rep1	83563134	top-CS2	cast	CCGGCATCGTCATTTTTCGC	GGCACGGTAAAATCAAAAAC	33	6	TAAGACCTCTCTCAAATACC	ACTAGTAGATTTGTTACTCA	inversion	3351468	not-deletion
chr3	79237380	cast	bottom-CS1	chr3	4ugCre_72h_rep1	83563134	top-CS2	cast	GCCAGGGATCAGTTGGACCA	GGCACGGTAAAATCAAAAAC	13	3	ACGAGCATATATACCGTAGA	ACTAGTAGATTTGTTACTCA	inversion	4325754	not-deletion
chr3	89165644	cast	top-CS2	chr3	200ngCre_72h_rep1	86914602	bottom-CS1	cast	GTCCGTCAAGTTTCAATCAG	TAAGACCTCTCTCAAATACC	3	2	GCTCCACAATCATTTCTAGG	CCGGCATCGTCATTTTTCGC	inversion	2251042	not-deletion
chr3	89165644	cast	top-CS2	chr3	4ugCre_72h_rep2	86914602	bottom-CS1	cast	GTCCGTCAAGTTTCAATCAG	TAAGACCTCTCTCAAATACC	13	5	GCTCCACAATCATTTCTAGG	CCGGCATCGTCATTTTTCGC	inversion	2251042	not-deletion
chr4	145295707	cast	top-CS2	chr3	4ugCre_72h_rep2	86914602	bottom-CS1	cast	ACCTTTCCTGACCGGGTAGA	TAAGACCTCTCTCAAATACC	10	4	GGAGCTCACACACGGATCCC	CCGGCATCGTCATTTTTCGC	translocation	translocation	not-deletion
chr3	34650092	cast	top-CS2	chr3	1ugCre_72h_rep1	86914602	bottom-CS1	cast	GCCGGTTCAGTTCCCTGGTT	TAAGACCTCTCTCAAATACC	23	7	TACGCTATCTGAAACTGCAC	CCGGCATCGTCATTTTTCGC	inversion	52264510	not-deletion
chr3	79237380	cast	bottom-CS1	chr3	1ugCre_72h_rep1	86914602	bottom-CS1	cast	GCCAGGGATCAGTTGGACCA	TAAGACCTCTCTCAAATACC	6	3	ACGAGCATATATACCGTAGA	CCGGCATCGTCATTTTTCGC	deletion	7677222	ecDNA
chr3	89165644	cast	top-CS2	chr3	1ugCre_72h_rep1	86914602	bottom-CS1	cast	GTCCGTCAAGTTTCAATCAG	TAAGACCTCTCTCAAATACC	5	2	GCTCCACAATCATTTCTAGG	CCGGCATCGTCATTTTTCGC	inversion	2251042	not-deletion
chr6	89963470	bl6	top-CS2	chr3	1ugCre_72h_rep1	86914602	bottom-CS1	cast	GGATCATGCCCACACTCTTA	TAAGACCTCTCTCAAATACC	24	7	ATACCTCAAAATGATCGAAC	CCGGCATCGTCATTTTTCGC	translocation	translocation	not-deletion
chr9	70277975	noVariant	bottom-CS1	chr3	1ugCre_72h_rep1	86914602	bottom-CS1	cast	TCCAATTAGGGGTTATATAG	TAAGACCTCTCTCAAATACC	3	2	CTGCTTGAGGCCGCACATGG	CCGGCATCGTCATTTTTCGC	translocation	translocation	not-deletion
chr13	45375491	cast	bottom-CS1	chr3	1ugCre_72h_rep2	86914602	bottom-CS1	cast	GTATCGTCTGTATTTGTATT	TAAGACCTCTCTCAAATACC	16	7	TGGCTCTTGCTCTCAATAGG	CCGGCATCGTCATTTTTCGC	translocation	translocation	not-deletion
chr3	79237380	cast	bottom-CS1	chr3	1ugCre_72h_rep2	86914602	bottom-CS1	cast	GCCAGGGATCAGTTGGACCA	TAAGACCTCTCTCAAATACC	33	13	ACGAGCATATATACCGTAGA	CCGGCATCGTCATTTTTCGC	deletion	7677222	ecDNA
chr3	83563134	cast	top-CS2	chr3	1ugCre_72h_rep2	86914602	bottom-CS1	cast	ACTAGTAGATTTGTTACTCA	TAAGACCTCTCTCAAATACC	12	5	GGCACGGTAAAATCAAAAAC	CCGGCATCGTCATTTTTCGC	inversion	3351468	not-deletion
chr3	89165644	cast	top-CS2	chr3	1ugCre_72h_rep2	86914602	bottom-CS1	cast	GTCCGTCAAGTTTCAATCAG	TAAGACCTCTCTCAAATACC	8	2	GCTCCACAATCATTTCTAGG	CCGGCATCGTCATTTTTCGC	inversion	2251042	not-deletion
chr9	70277975	noVariant	bottom-CS1	chr3	1ugCre_72h_rep2	86914602	bottom-CS1	cast	TCCAATTAGGGGTTATATAG	TAAGACCTCTCTCAAATACC	7	5	CTGCTTGAGGCCGCACATGG	CCGGCATCGTCATTTTTCGC	translocation	translocation	not-deletion
chr3	89165644	cast	top-CS2	chr3	4ugCre_72h_rep1	86914602	bottom-CS1	cast	GTCCGTCAAGTTTCAATCAG	TAAGACCTCTCTCAAATACC	8	3	GCTCCACAATCATTTCTAGG	CCGGCATCGTCATTTTTCGC	inversion	2251042	not-deletion
chr3	79237380	cast	bottom-CS1	chr3	200ngCre_72h_rep2	86914602	bottom-CS1	cast	GCCAGGGATCAGTTGGACCA	TAAGACCTCTCTCAAATACC	4	2	ACGAGCATATATACCGTAGA	CCGGCATCGTCATTTTTCGC	deletion	7677222	ecDNA
chr3	89165644	cast	top-CS2	chr3	200ngCre_72h_rep2	86914602	bottom-CS1	cast	GTCCGTCAAGTTTCAATCAG	TAAGACCTCTCTCAAATACC	25	8	GCTCCACAATCATTTCTAGG	CCGGCATCGTCATTTTTCGC	inversion	2251042	not-deletion
chr3	146068888	cast	bottom-CS1	chr3	200ngCre_72h_rep2	86914602	bottom-CS1	cast	CCATCGAGAATCGCCCGATT	TAAGACCTCTCTCAAATACC	6	2	CCTTATGAGCACGATAACAC	CCGGCATCGTCATTTTTCGC	deletion	59154286	genome
chr3	90505873	noVariant	bottom-CS1	chr3	200ngCre_72h_rep1	79245228	bottom-CS1	bl6	ATGTAGTGGATGCTCGTTTC	CCCCTGACTGGATGGACGCT	21	4	CAAATTACGCCAGTCCCGTA	AGTGCTTCGTTAAGTCTAAT	deletion	11260645	genome
chr3	90505873	noVariant	bottom-CS1	chr3	1ugCre_72h_rep1	79245228	bottom-CS1	bl6	ATGTAGTGGATGCTCGTTTC	CCCCTGACTGGATGGACGCT	10	2	CAAATTACGCCAGTCCCGTA	AGTGCTTCGTTAAGTCTAAT	deletion	11260645	genome
chr3	99880255	cast	bottom-CS1	chr3	200ngCre_72h_rep1	102049126	bottom-CS1	cast	TAAAATGGCAGGTTCTCCTG	CCCAACACCATTGGATGTAT	15	4	GCACTCATCCTAAGGATAAC	TACATCTCGAGAGCCGATGA	deletion	2168871	ecDNA
chr3	99880255	cast	bottom-CS1	chr3	4ugCre_72h_rep2	102049126	bottom-CS1	cast	TAAAATGGCAGGTTCTCCTG	CCCAACACCATTGGATGTAT	24	6	GCACTCATCCTAAGGATAAC	TACATCTCGAGAGCCGATGA	deletion	2168871	ecDNA
chr3	99880255	cast	bottom-CS1	chr3	1ugCre_72h_rep1	102049126	bottom-CS1	cast	TAAAATGGCAGGTTCTCCTG	CCCAACACCATTGGATGTAT	16	6	GCACTCATCCTAAGGATAAC	TACATCTCGAGAGCCGATGA	deletion	2168871	ecDNA
chr7	135137965	bl6	top-CS2	chr3	1ugCre_72h_rep1	102049126	bottom-CS1	cast	TGTAAGTCTTATTTTTGTTA	CCCAACACCATTGGATGTAT	12	3	ACCTCTTGAAAAGGTCATTC	TACATCTCGAGAGCCGATGA	translocation	translocation	not-deletion
chr3	99880255	cast	bottom-CS1	chr3	1ugCre_72h_rep2	102049126	bottom-CS1	cast	TAAAATGGCAGGTTCTCCTG	CCCAACACCATTGGATGTAT	3	2	GCACTCATCCTAAGGATAAC	TACATCTCGAGAGCCGATGA	deletion	2168871	ecDNA
chr8	87974138	bl6	top-CS2	chr3	1ugCre_72h_rep2	102049126	bottom-CS1	cast	TATTGGTTAAAGTCTTGTGC	CCCAACACCATTGGATGTAT	10	3	GCAACAACGACTTCTAAATA	TACATCTCGAGAGCCGATGA	translocation	translocation	not-deletion
chr3	99880255	cast	bottom-CS1	chr3	4ugCre_72h_rep1	102049126	bottom-CS1	cast	TAAAATGGCAGGTTCTCCTG	CCCAACACCATTGGATGTAT	21	4	GCACTCATCCTAAGGATAAC	TACATCTCGAGAGCCGATGA	deletion	2168871	ecDNA
chr3	99880255	cast	bottom-CS1	chr3	200ngCre_72h_rep2	102049126	bottom-CS1	cast	TAAAATGGCAGGTTCTCCTG	CCCAACACCATTGGATGTAT	16	6	GCACTCATCCTAAGGATAAC	TACATCTCGAGAGCCGATGA	deletion	2168871	ecDNA
chr3	114000900	bl6	top-CS2	chr6	200ngCre_72h_rep1	30121886	top-CS2	noVariant	AGACGGAAGTTGAAACTTCA	GAGTACAAACAAGTCAAGTT	20	4	AAAACTACATGCATACTCAA	GGTTCCAGTTTGCTTTTTTT	translocation	translocation	not-deletion
chr6	32980694	bl6	bottom-CS1	chr6	1ugCre_72h_rep1	30121886	top-CS2	noVariant	TGGAGGTTAGAGGGTGTGGA	GAGTACAAACAAGTCAAGTT	11	2	GCAAGCTGAACTCAACGACA	GGTTCCAGTTTGCTTTTTTT	inversion	2858808	not-deletion
chr6	32980694	bl6	bottom-CS1	chr6	1ugCre_72h_rep2	30121886	top-CS2	noVariant	TGGAGGTTAGAGGGTGTGGA	GAGTACAAACAAGTCAAGTT	9	4	GCAAGCTGAACTCAACGACA	GGTTCCAGTTTGCTTTTTTT	inversion	2858808	not-deletion
chr11	5497195	bl6	top-CS2	chr6	4ugCre_72h_rep1	30121886	top-CS2	noVariant	TTTGTACTGTAACTGTTTAA	GAGTACAAACAAGTCAAGTT	13	3	TACAAACCCATATATAGGGG	GGTTCCAGTTTGCTTTTTTT	translocation	translocation	not-deletion
chr3	122433547	cast	top-CS2	chr3	200ngCre_72h_rep1	88907266	bottom-CS1	noVariant	ACGCAACACTGTCCGCGTAT	GCCACACCCAAATGGTAAAA	6	2	ACAGGAATAAAGATACACAC	ATCGGTCTAGTCACTCGTTC	inversion	33526281	not-deletion
chr3	69104249	noVariant	top-CS2	chr3	1ugCre_72h_rep1	88907266	bottom-CS1	noVariant	TCCCATGGAAGACATGCTGC	GCCACACCCAAATGGTAAAA	7	2	CTCCCCACGGAAGACTCGAA	ATCGGTCTAGTCACTCGTTC	inversion	19803017	not-deletion
chr3	122433547	cast	top-CS2	chr3	1ugCre_72h_rep2	88907266	bottom-CS1	noVariant	ACGCAACACTGTCCGCGTAT	GCCACACCCAAATGGTAAAA	9	5	ACAGGAATAAAGATACACAC	ATCGGTCTAGTCACTCGTTC	inversion	33526281	not-deletion
chr3	122938069	bl6	bottom-CS1	chr16	200ngCre_72h_rep1	33338963	top-CS2	bl6	TCTTTTGATCATTTAAAACG	AACAAGACCGACAACGCCAG	7	3	CACACGCCACAGCAACAAGT	TTGAACGTTATGATGAGATA	translocation	translocation	not-deletion
chr17	88081963	cast	top-CS2	chr16	4ugCre_72h_rep2	33338963	top-CS2	bl6	TGGTGGGTATAACGGCCTGT	AACAAGACCGACAACGCCAG	3	2	CACGGGCGGCCAGCATTCGC	TTGAACGTTATGATGAGATA	translocation	translocation	not-deletion
chr16	30703645	noVariant	top-CS2	chr16	1ugCre_72h_rep2	33338963	top-CS2	bl6	GTATTGCTGGTATTCCTCAA	AACAAGACCGACAACGCCAG	18	8	CGCGGCATCCAGCTACTCTC	TTGAACGTTATGATGAGATA	deletion	2635318	genome
chr16	30703645	noVariant	top-CS2	chr16	4ugCre_72h_rep1	33338963	top-CS2	bl6	GTATTGCTGGTATTCCTCAA	AACAAGACCGACAACGCCAG	7	3	CGCGGCATCCAGCTACTCTC	TTGAACGTTATGATGAGATA	deletion	2635318	genome
chr3	142726456	bl6	bottom-CS1	chr14	200ngCre_72h_rep1	63499275	top-CS2	cast	CTATTAGTGTTTGGCTCTTC	CCCCCGTCTTACAAATTACT	4	2	CTCAGCCCGAAACTCACCAG	GGCGTCGTTCTGGTAGCTAT	translocation	translocation	not-deletion
chr17	5054827	bl6	bottom-CS1	chr14	4ugCre_72h_rep2	63499275	top-CS2	cast	GCGTTTTTTTCTGTCTGTCT	CCCCCGTCTTACAAATTACT	8	3	ACATCTAGGGCCCTGTGCCG	GGCGTCGTTCTGGTAGCTAT	translocation	translocation	not-deletion
chr7	130545674	bl6	bottom-CS1	chr14	1ugCre_72h_rep2	63499275	top-CS2	cast	GGCAAGTTCTGTTGACGATC	CCCCCGTCTTACAAATTACT	10	4	CTAGGAACGACATTAGTAAG	GGCGTCGTTCTGGTAGCTAT	translocation	translocation	not-deletion
chr3	152241452	cast	bottom-CS1	chrX	200ngCre_72h_rep1	106748623	bottom-CS1	bl6	GTAGCTTTATCCGGTATCGG	GCGCCGGCCTTAGCACGCGT	7	5	AGTGGCTAACGCAGCACGAG	GAGCATTCCGACGCTTTGTG	translocation	translocation	not-deletion
chrX	153308751	bl6	bottom-CS1	chrX	1ugCre_72h_rep1	106748623	bottom-CS1	bl6	TCTTTGTTTTAAATTCCTTC	GCGCCGGCCTTAGCACGCGT	13	3	AAATGGGTTTCACAGCATCA	GAGCATTCCGACGCTTTGTG	deletion	46560128	genome
chrX	10320279	bl6	top-CS2	chrX	4ugCre_72h_rep1	106748623	bottom-CS1	bl6	GTACATGTAAGGTTCAGGAT	GCGCCGGCCTTAGCACGCGT	4	2	ATCACCCTGGCGCAGTCAAA	GAGCATTCCGACGCTTTGTG	inversion	96428344	not-deletion
chr4	30326661	bl6	top-CS2	chr5	200ngCre_72h_rep1	90245799	bottom-CS1	bl6	GTTATATGATGTGATATGTC	CCGGAACCGGGAAAGCCCAA	13	3	TAAGAGGATGTACCAGAAAG	GCGTCCCGCGTGGGAACCAT	translocation	translocation	not-deletion
chr5	149553434	bl6	top-CS2	chr5	4ugCre_72h_rep2	90245799	bottom-CS1	bl6	AAAGTTAGTCTGGACTTATG	CCGGAACCGGGAAAGCCCAA	8	4	CGTTGGGCGCTTTATATGCG	GCGTCCCGCGTGGGAACCAT	inversion	59307635	not-deletion
chr5	149553434	bl6	top-CS2	chr5	1ugCre_72h_rep1	90245799	bottom-CS1	bl6	AAAGTTAGTCTGGACTTATG	CCGGAACCGGGAAAGCCCAA	12	2	CGTTGGGCGCTTTATATGCG	GCGTCCCGCGTGGGAACCAT	inversion	59307635	not-deletion
chr12	89637563	bl6	top-CS2	chr5	200ngCre_72h_rep2	90245799	bottom-CS1	bl6	CGCTTGGTGTTTAGTCTATG	CCGGAACCGGGAAAGCCCAA	2	2	GCCCCGAGTCACTCACCAGT	GCGTCCCGCGTGGGAACCAT	translocation	translocation	not-deletion
chr4	44234961	noVariant	top-CS2	chr11	200ngCre_72h_rep1	84915032	top-CS2	noVariant	TACGTGACTTATATGTGATT	CCTCCCAAAACAAACGCCAC	12	5	CGACTCCATCCGCACCTCGA	CTGGTTTTTACTAAGCAAAC	translocation	translocation	not-deletion
chr16	10534069	cast	bottom-CS1	chr11	1ugCre_72h_rep2	84915032	top-CS2	noVariant	TGTAAGCAGGGTAGGACCGA	CCTCCCAAAACAAACGCCAC	13	5	ATGTCCTTAGCACAAGGACC	CTGGTTTTTACTAAGCAAAC	translocation	translocation	not-deletion
chr2	178097475	bl6	bottom-CS1	chr11	1ugCre_72h_rep2	84915032	top-CS2	noVariant	TGGTGACGGAGTTTTATCCT	CCTCCCAAAACAAACGCCAC	9	5	CTTTCTCGGTACCCCAGGCA	CTGGTTTTTACTAAGCAAAC	translocation	translocation	not-deletion
chr9	82086771	bl6	bottom-CS1	chr11	200ngCre_72h_rep2	84915032	top-CS2	noVariant	AGCTTGGTGTTGGTTGTATT	CCTCCCAAAACAAACGCCAC	10	4	ACAAGTCATCCGCCAGAATC	CTGGTTTTTACTAAGCAAAC	translocation	translocation	not-deletion
chr4	55341823	noVariant	top-CS2	chr17	200ngCre_72h_rep1	35021953	top-CS2	noVariant	GTACTTGAAGCTCTAGACTG	GAGGTCCCCAATGCCCAGCT	10	4	GACACACAGAGGACGAACGT	GGGGAGCACTGCTCTGATTA	translocation	translocation	not-deletion
chr4	55478734	cast	top-CS2	chr5	200ngCre_72h_rep1	32924998	bottom-CS1	noVariant	ATACCCTGATTGTTGTTGGC	GCGACAATCCGTACCCACGC	11	3	ATGAACGGAATCCGACGGCA	GGTCGATGTCCGGTAGCGTT	translocation	translocation	not-deletion
chr4	55761583	bl6	top-CS2	chr9	200ngCre_72h_rep1	49175747	top-CS2	bl6	CTAAAGCGGGCAAGCGGGGA	CAGGCACCCGCCACTCACAT	10	3	ACGACAGAACCCCCACCGAC	ACTAAGAACCAGACTGCCTA	translocation	translocation	not-deletion
chr9	11197906	noVariant	bottom-CS1	chr9	4ugCre_72h_rep2	49175747	top-CS2	bl6	GGGTATACTGGCTTGCAGAA	CAGGCACCCGCCACTCACAT	8	3	CCCGTCGGATGCTCTATCAC	ACTAAGAACCAGACTGCCTA	inversion	37977841	not-deletion
chr12	110844057	bl6	top-CS2	chr9	4ugCre_72h_rep1	49175747	top-CS2	bl6	TCGCCCCTTTGATCTTGCAA	CAGGCACCCGCCACTCACAT	14	4	CCAAGAGGACATACACTTAC	ACTAAGAACCAGACTGCCTA	translocation	translocation	not-deletion
chr4	57540831	bl6	bottom-CS1	chr4	200ngCre_72h_rep1	131890963	bottom-CS1	bl6	ACTGTATGCTATAAGATGTT	CCGTGATTAGCTCTATGGTA	12	3	GTAATAGCAGCAGTGACACG	AGACTCAGTCTTGGATCTGT	deletion	74350132	ecDNA
chr4	66917434	bl6	bottom-CS1	chr4	4ugCre_72h_rep2	131890963	bottom-CS1	bl6	TTTTTGCCGTAAACTTTAGA	CCGTGATTAGCTCTATGGTA	16	2	CTCTTTTTTAAATGGATGTC	AGACTCAGTCTTGGATCTGT	deletion	64973529	ecDNA
chr4	57540831	bl6	bottom-CS1	chr4	200ngCre_72h_rep2	131890963	bottom-CS1	bl6	ACTGTATGCTATAAGATGTT	CCGTGATTAGCTCTATGGTA	4	2	GTAATAGCAGCAGTGACACG	AGACTCAGTCTTGGATCTGT	deletion	74350132	ecDNA
chr4	63442338	cast	bottom-CS1	chr4	200ngCre_72h_rep1	114944864	bottom-CS1	noVariant	GGCGTTTGGGGGTAATTTGG	CAACACAACTTATATGCCTG	12	4	GTACTTGAATAAATGCCCAA	GTGTTTTACCGAGCCTATCA	deletion	51502526	ecDNA
chr4	63442338	cast	bottom-CS1	chr4	4ugCre_72h_rep2	114944864	bottom-CS1	noVariant	GGCGTTTGGGGGTAATTTGG	CAACACAACTTATATGCCTG	9	4	GTACTTGAATAAATGCCCAA	GTGTTTTACCGAGCCTATCA	deletion	51502526	ecDNA
chr4	63442338	cast	bottom-CS1	chr4	1ugCre_72h_rep1	114944864	bottom-CS1	noVariant	GGCGTTTGGGGGTAATTTGG	CAACACAACTTATATGCCTG	42	12	GTACTTGAATAAATGCCCAA	GTGTTTTACCGAGCCTATCA	deletion	51502526	ecDNA
chr4	63442338	cast	bottom-CS1	chr4	4ugCre_72h_rep1	114944864	bottom-CS1	noVariant	GGCGTTTGGGGGTAATTTGG	CAACACAACTTATATGCCTG	5	3	GTACTTGAATAAATGCCCAA	GTGTTTTACCGAGCCTATCA	deletion	51502526	ecDNA
chr4	63442338	cast	bottom-CS1	chr4	200ngCre_72h_rep2	114944864	bottom-CS1	noVariant	GGCGTTTGGGGGTAATTTGG	CAACACAACTTATATGCCTG	32	10	GTACTTGAATAAATGCCCAA	GTGTTTTACCGAGCCTATCA	deletion	51502526	ecDNA
chr4	66917434	bl6	bottom-CS1	chr4	200ngCre_72h_rep1	57540831	bottom-CS1	bl6	TTTTTGCCGTAAACTTTAGA	GTAATAGCAGCAGTGACACG	18	7	CTCTTTTTTAAATGGATGTC	ACTGTATGCTATAAGATGTT	deletion	9376603	genome
chr4	74257818	bl6	top-CS2	chr4	200ngCre_72h_rep1	65941086	top-CS2	bl6	TGGTCGTGACCGAACGTCAA	CCCGTCAGAATGTATCCAGA	12	5	CCCACTTGTTGTCGTACCTG	TGCAGGAGAGTGGACGTATA	deletion	8316732	ecDNA
chr4	74257818	bl6	top-CS2	chr4	4ugCre_72h_rep2	65941086	top-CS2	bl6	TGGTCGTGACCGAACGTCAA	CCCGTCAGAATGTATCCAGA	15	9	CCCACTTGTTGTCGTACCTG	TGCAGGAGAGTGGACGTATA	deletion	8316732	ecDNA
chr9	67209585	bl6	top-CS2	chr4	1ugCre_72h_rep1	65941086	top-CS2	bl6	CGTGAACTATATTGCGCGTC	CCCGTCAGAATGTATCCAGA	8	3	TGTGTCGGCTATAGCCACTG	TGCAGGAGAGTGGACGTATA	translocation	translocation	not-deletion
chr7	128005333	bl6	bottom-CS1	chr4	1ugCre_72h_rep2	65941086	top-CS2	bl6	CGCATTTCTATATTCAGTTT	CCCGTCAGAATGTATCCAGA	5	2	CAAGTGGCAATGAAAGCCAG	TGCAGGAGAGTGGACGTATA	translocation	translocation	not-deletion
chr4	87471219	bl6	bottom-CS1	chr4	200ngCre_72h_rep1	95444614	bottom-CS1	bl6	ATATCGCGTATTTCTTGTAT	GAGGGCTACCTCAGCGGAAT	12	2	CAAGAGGCCTTCAATCGCAA	ATGCGTAACGGCTCTAATTT	deletion	7973395	ecDNA
chr4	87471219	bl6	bottom-CS1	chr4	4ugCre_72h_rep2	95444614	bottom-CS1	bl6	ATATCGCGTATTTCTTGTAT	GAGGGCTACCTCAGCGGAAT	17	6	CAAGAGGCCTTCAATCGCAA	ATGCGTAACGGCTCTAATTT	deletion	7973395	ecDNA
chr4	87471219	bl6	bottom-CS1	chr4	1ugCre_72h_rep1	95444614	bottom-CS1	bl6	ATATCGCGTATTTCTTGTAT	GAGGGCTACCTCAGCGGAAT	47	14	CAAGAGGCCTTCAATCGCAA	ATGCGTAACGGCTCTAATTT	deletion	7973395	ecDNA
chr9	97065047	noVariant	top-CS2	chr4	1ugCre_72h_rep1	95444614	bottom-CS1	bl6	AGGTTCGTACATTTTTATCG	GAGGGCTACCTCAGCGGAAT	4	3	GGCGAATATCATCAGCCAAA	ATGCGTAACGGCTCTAATTT	translocation	translocation	not-deletion
chr4	87471219	bl6	bottom-CS1	chr4	1ugCre_72h_rep2	95444614	bottom-CS1	bl6	ATATCGCGTATTTCTTGTAT	GAGGGCTACCTCAGCGGAAT	27	12	CAAGAGGCCTTCAATCGCAA	ATGCGTAACGGCTCTAATTT	deletion	7973395	ecDNA
chr4	87471219	bl6	bottom-CS1	chr4	200ngCre_72h_rep2	95444614	bottom-CS1	bl6	ATATCGCGTATTTCTTGTAT	GAGGGCTACCTCAGCGGAAT	15	6	CAAGAGGCCTTCAATCGCAA	ATGCGTAACGGCTCTAATTT	deletion	7973395	ecDNA
chr4	88940733	bl6	top-CS2	chr4	200ngCre_72h_rep1	89011719	top-CS2	bl6	AAAATTTTGTACTTACCTCA	CTACTCTAAAAAGTCTCATC	48	14	ATGTCCAGAAATACCACCAC	GGTTTATCGTTCGTTTGTCG	deletion	70986	genome
chr4	88940733	bl6	top-CS2	chr4	4ugCre_72h_rep2	89011719	top-CS2	bl6	AAAATTTTGTACTTACCTCA	CTACTCTAAAAAGTCTCATC	97	36	ATGTCCAGAAATACCACCAC	GGTTTATCGTTCGTTTGTCG	deletion	70986	genome
chr7	12838208	noVariant	top-CS2	chr4	4ugCre_72h_rep2	89011719	top-CS2	bl6	CCTTATGATTGTGGGTTTTT	CTACTCTAAAAAGTCTCATC	4	2	GTCTTGTGCTCGTCCAACAA	GGTTTATCGTTCGTTTGTCG	translocation	translocation	not-deletion
chr4	88940733	bl6	top-CS2	chr4	1ugCre_72h_rep1	89011719	top-CS2	bl6	AAAATTTTGTACTTACCTCA	CTACTCTAAAAAGTCTCATC	132	38	ATGTCCAGAAATACCACCAC	GGTTTATCGTTCGTTTGTCG	deletion	70986	genome
chr4	88940733	bl6	top-CS2	chr4	1ugCre_72h_rep2	89011719	top-CS2	bl6	AAAATTTTGTACTTACCTCA	CTACTCTAAAAAGTCTCATC	108	44	ATGTCCAGAAATACCACCAC	GGTTTATCGTTCGTTTGTCG	deletion	70986	genome
chr4	88940733	bl6	top-CS2	chr4	4ugCre_72h_rep1	89011719	top-CS2	bl6	AAAATTTTGTACTTACCTCA	CTACTCTAAAAAGTCTCATC	115	35	ATGTCCAGAAATACCACCAC	GGTTTATCGTTCGTTTGTCG	deletion	70986	genome
chr4	88940733	bl6	top-CS2	chr4	200ngCre_72h_rep2	89011719	top-CS2	bl6	AAAATTTTGTACTTACCTCA	CTACTCTAAAAAGTCTCATC	36	15	ATGTCCAGAAATACCACCAC	GGTTTATCGTTCGTTTGTCG	deletion	70986	genome
chr4	89011719	bl6	top-CS2	chr4	200ngCre_72h_rep1	88940733	top-CS2	bl6	GGTTTATCGTTCGTTTGTCG	ATGTCCAGAAATACCACCAC	46	11	CTACTCTAAAAAGTCTCATC	AAAATTTTGTACTTACCTCA	deletion	70986	ecDNA
chr13	30495586	cast	bottom-CS1	chr4	4ugCre_72h_rep2	88940733	top-CS2	bl6	CTGTTCGTTTGTCTCGCTTA	ATGTCCAGAAATACCACCAC	15	5	TGTTAAAAGTCCTTTTAATA	AAAATTTTGTACTTACCTCA	translocation	translocation	not-deletion
chr4	89011719	bl6	top-CS2	chr4	4ugCre_72h_rep2	88940733	top-CS2	bl6	GGTTTATCGTTCGTTTGTCG	ATGTCCAGAAATACCACCAC	166	57	CTACTCTAAAAAGTCTCATC	AAAATTTTGTACTTACCTCA	deletion	70986	ecDNA
chr4	89011719	bl6	top-CS2	chr4	1ugCre_72h_rep1	88940733	top-CS2	bl6	GGTTTATCGTTCGTTTGTCG	ATGTCCAGAAATACCACCAC	263	86	CTACTCTAAAAAGTCTCATC	AAAATTTTGTACTTACCTCA	deletion	70986	ecDNA
chr4	89011719	bl6	top-CS2	chr4	1ugCre_72h_rep2	88940733	top-CS2	bl6	GGTTTATCGTTCGTTTGTCG	ATGTCCAGAAATACCACCAC	112	45	CTACTCTAAAAAGTCTCATC	AAAATTTTGTACTTACCTCA	deletion	70986	ecDNA
chr4	89011719	bl6	top-CS2	chr4	4ugCre_72h_rep1	88940733	top-CS2	bl6	GGTTTATCGTTCGTTTGTCG	ATGTCCAGAAATACCACCAC	209	63	CTACTCTAAAAAGTCTCATC	AAAATTTTGTACTTACCTCA	deletion	70986	ecDNA
chr4	89011719	bl6	top-CS2	chr4	200ngCre_72h_rep2	88940733	top-CS2	bl6	GGTTTATCGTTCGTTTGTCG	ATGTCCAGAAATACCACCAC	26	12	CTACTCTAAAAAGTCTCATC	AAAATTTTGTACTTACCTCA	deletion	70986	ecDNA
chr4	94950401	noVariant	bottom-CS1	chr4	200ngCre_72h_rep1	96464100	bottom-CS1	bl6	GCGATAAGATATAGGACTTA	GAGCCCTGGTACTGGGAACA	15	5	CGGAAACCAGTACATACCTG	GTATCCTGTTTCGTGTATTG	deletion	1513699	ecDNA
chr10	67920738	bl6	bottom-CS1	chr4	4ugCre_72h_rep2	96464100	bottom-CS1	bl6	TGTTCGCCTCTGCGTATTTA	GAGCCCTGGTACTGGGAACA	2	2	AGTATCTTTATCTAGTTAAC	GTATCCTGTTTCGTGTATTG	translocation	translocation	not-deletion
chr4	94950401	noVariant	bottom-CS1	chr4	4ugCre_72h_rep2	96464100	bottom-CS1	bl6	GCGATAAGATATAGGACTTA	GAGCCCTGGTACTGGGAACA	53	23	CGGAAACCAGTACATACCTG	GTATCCTGTTTCGTGTATTG	deletion	1513699	ecDNA
chr4	94950401	noVariant	bottom-CS1	chr4	1ugCre_72h_rep1	96464100	bottom-CS1	bl6	GCGATAAGATATAGGACTTA	GAGCCCTGGTACTGGGAACA	72	21	CGGAAACCAGTACATACCTG	GTATCCTGTTTCGTGTATTG	deletion	1513699	ecDNA
chr4	94950401	noVariant	bottom-CS1	chr4	1ugCre_72h_rep2	96464100	bottom-CS1	bl6	GCGATAAGATATAGGACTTA	GAGCCCTGGTACTGGGAACA	48	17	CGGAAACCAGTACATACCTG	GTATCCTGTTTCGTGTATTG	deletion	1513699	ecDNA
chr4	94950401	noVariant	bottom-CS1	chr4	4ugCre_72h_rep1	96464100	bottom-CS1	bl6	GCGATAAGATATAGGACTTA	GAGCCCTGGTACTGGGAACA	56	19	CGGAAACCAGTACATACCTG	GTATCCTGTTTCGTGTATTG	deletion	1513699	ecDNA
chr4	94950401	noVariant	bottom-CS1	chr4	200ngCre_72h_rep2	96464100	bottom-CS1	bl6	GCGATAAGATATAGGACTTA	GAGCCCTGGTACTGGGAACA	22	10	CGGAAACCAGTACATACCTG	GTATCCTGTTTCGTGTATTG	deletion	1513699	ecDNA
chr4	95444614	bl6	bottom-CS1	chr4	200ngCre_72h_rep1	87471219	bottom-CS1	bl6	ATGCGTAACGGCTCTAATTT	CAAGAGGCCTTCAATCGCAA	12	4	GAGGGCTACCTCAGCGGAAT	ATATCGCGTATTTCTTGTAT	deletion	7973395	genome
[truncated: 5,613 more rows]

## Sheet: TableS4-Cre-mES-bulk-shared
chrom_x	pos_x	true_allele_x	strand_x	chrom_y	source	pos_y	strand_y	true_allele_y	rearranged_real_barcode1	rearranged_real_barcode2	rearranged_readcount_rep1	rearranged_readcount_rep2	rearranged_umi_count_norm_rep1	rearranged_umi_count_norm_rep2	real_barcode2_x (parental barcode)	real_barcode1_y (parental barcode)	rearrangement	size	del_type
[truncated: 673 more rows]

[truncated: 16 more sheets: TableS5-Bxb1-mES-parental-in, TableS6-Cre-K562-parental-ins, TableS7-Bxb1-K562-parental-ins, TableS8-Bxb1-mES-bulk-all, TableS9-Cre-K562-bulk-all, TableS10-Bxb1-K562-bulk-all, TableS11-10X-Lane1-cellmetadata, TableS12-10X-Lane1-allSVs, TableS13-10X-Lane1-filteredSVs, TableS14-10X-Lane2-cellmetadata, TableS15-10X-Lane2-allSVs, TableS16-10X-Lane2-filteredSVs, TableS17-10X-clonotypeBCs, TableS18-10X-Clonotypes-Lane1, TableS19-10X-Clonotypes-Lane2, TableS20-SequencingLibs]
